# Supplementary material for: Determination of the absolute configuration of compounds bearing chiral quaternary carbon centers using the crystalline sponge method
Source: Chem Sci. 2017 May 16;8(7):5132–6. doi: 10.1039/c7sc01524k (PMC5615217; doi:10.1039/c7sc01524k)
Supplement: Supplementary file 2 [file SC-008-C7SC01524K-s002.cif]

# Electronic Supplementary Material (ESI) for Chemical Science.
# This journal is © The Royal Society of Chemistry 2017

####################################################################### 
# 
# This file contains crystal structure data downloaded from the 
# Cambridge Structural Database (CSD) hosted by the Cambridge 
# Crystallographic Data Centre (CCDC).
# 
# Full information about CCDC data access policies and citation 
# guidelines are available at http://www.ccdc.cam.ac.uk/access/V1 
# 
# Audit and citation data items may have been added by the CCDC. 
# Please retain this information to preserve the provenance of 
# this file and to allow appropriate attribution of the data. 
# 
#######################################################################

data_SHELXT_b
_database_code_depnum_ccdc_archive 'CCDC 1492162'
_audit_update_record             
;
2017-04-28 deposited with the CCDC.
2017-05-30 downloaded from the CCDC.
;

# start Validation Reply Form

_vrf_PLAT411_SHELXT_b            
;
PROBLEM: Short Inter H...H Contact  H102   ..  H90H    ..       1.64 Ang.  
RESPONSE: This alert is from close contact of hydrogen atoms between 
the framework and the solvent molecule (cyclohexane) and unavoidable 
due to highly disordered feature of solvent molecules.
;

# end Validation Reply Form

_audit_creation_method           SHELXL-2016/6
_shelx_SHELXL_version_number     2016/6
_chemical_name_systematic        ?
_chemical_name_common            ?
_chemical_melting_point          ?
_chemical_formula_moiety         
'(C72 H48 N24 I12 Zn6), 2.61(C10 H10 O3), 1.11(C6 H5 N O2), 2.05(C6 H12)'
_chemical_formula_sum            'C117.06 H104.25 I12 N25.11 O10.05 Zn6'
_chemical_formula_weight         3938.54

loop_
_atom_type_symbol
_atom_type_description
_atom_type_scat_dispersion_real
_atom_type_scat_dispersion_imag
_atom_type_scat_source
C C 0.0033 0.0016 'International Tables Vol C Tables 4.2.6.8 and 6.1.1.4'
H H 0.0000 0.0000 'International Tables Vol C Tables 4.2.6.8 and 6.1.1.4'
N N 0.0061 0.0033 'International Tables Vol C Tables 4.2.6.8 and 6.1.1.4'
I I -0.4742 1.8119 'International Tables Vol C Tables 4.2.6.8 and 6.1.1.4'
Zn Zn 0.2839 1.4301 'International Tables Vol C Tables 4.2.6.8 and 6.1.1.4'
O O 0.0106 0.0060 'International Tables Vol C Tables 4.2.6.8 and 6.1.1.4'

_space_group_crystal_system      monoclinic
_space_group_IT_number           5
_space_group_name_H-M_alt        'C 2'
_space_group_name_Hall           'C 2y'

_shelx_space_group_comment       
;
The symmetry employed for this shelxl refinement is uniquely defined
by the following loop, which should always be used as a source of
symmetry information in preference to the above space-group names.
They are only intended as comments.
;

loop_
_space_group_symop_operation_xyz
'x, y, z'
'-x, y, -z'
'x+1/2, y+1/2, z'
'-x+1/2, y+1/2, -z'

_cell_length_a                   34.9084(6)
_cell_length_b                   14.9228(2)
_cell_length_c                   29.6669(5)
_cell_angle_alpha                90
_cell_angle_beta                 101.028(2)
_cell_angle_gamma                90
_cell_volume                     15169.0(4)
_cell_formula_units_Z            4
_cell_measurement_temperature    93(2)
_cell_measurement_reflns_used    24831
_cell_measurement_theta_min      1.9960
_cell_measurement_theta_max      28.4410

_exptl_crystal_description       block
_exptl_crystal_colour            colorless
_exptl_crystal_density_meas      ?
_exptl_crystal_density_method    ?
_exptl_crystal_density_diffrn    1.725
_exptl_crystal_F_000             7515
_exptl_transmission_factor_min   ?
_exptl_transmission_factor_max   ?
_exptl_crystal_size_max          0.360
_exptl_crystal_size_mid          0.090
_exptl_crystal_size_min          0.070
_exptl_absorpt_coefficient_mu    3.432
_shelx_estimated_absorpt_T_min   ?
_shelx_estimated_absorpt_T_max   ?
_exptl_absorpt_correction_T_min  0.36162
_exptl_absorpt_correction_T_max  1.00000
_exptl_absorpt_correction_type   multi-scan
_exptl_absorpt_process_details   
;
CrysAlisPro 1.171.38.41 (Rigaku Oxford Diffraction, 2015)
Empirical absorption correction using spherical harmonics,
 implemented in SCALE3 ABSPACK scaling algorithm.
;
_exptl_absorpt_special_details   ?
_diffrn_ambient_temperature      93(2)
_diffrn_radiation_wavelength     0.71075
_diffrn_radiation_type           MoK\a
_diffrn_source                   'fine-focus sealed X-ray tube'
_diffrn_measurement_device_type  
'dtrek-CrysAlisPro-abstract goniometer imported rigaku-d*trek images'
_diffrn_measurement_method       '\w scans'
_diffrn_detector_area_resol_mean 5.811
_diffrn_reflns_number            72883
_diffrn_reflns_av_unetI/netI     0.0512
_diffrn_reflns_av_R_equivalents  0.0297
_diffrn_reflns_limit_h_min       -46
_diffrn_reflns_limit_h_max       46
_diffrn_reflns_limit_k_min       -19
_diffrn_reflns_limit_k_max       18
_diffrn_reflns_limit_l_min       -38
_diffrn_reflns_limit_l_max       38
_diffrn_reflns_theta_min         1.963
_diffrn_reflns_theta_max         29.048
_diffrn_reflns_theta_full        25.242
_diffrn_measured_fraction_theta_max 0.925
_diffrn_measured_fraction_theta_full 0.998
_diffrn_reflns_Laue_measured_fraction_max 0.925
_diffrn_reflns_Laue_measured_fraction_full 0.998
_diffrn_reflns_point_group_measured_fraction_max 0.829
_diffrn_reflns_point_group_measured_fraction_full 0.937
_reflns_number_total             33613
_reflns_number_gt                21757
_reflns_threshold_expression     'I > 2\s(I)'
_reflns_Friedel_coverage         0.728
_reflns_Friedel_fraction_max     0.725
_reflns_Friedel_fraction_full    0.870

_reflns_special_details          
;
 Reflections were merged by SHELXL according to the crystal
 class for the calculation of statistics and refinement.
 
 _reflns_Friedel_fraction is defined as the number of unique
 Friedel pairs measured divided by the number that would be
 possible theoretically, ignoring centric projections and
 systematic absences.
;

_computing_data_collection       'CrysAlisPro 1.171.38.41 (Rigaku OD, 2015)'
_computing_cell_refinement       'CrysAlisPro 1.171.38.41 (Rigaku OD, 2015)'
_computing_data_reduction        'CrysAlisPro 1.171.38.41 (Rigaku OD, 2015)'
_computing_structure_solution    'SHELXT-2014/5 (Sheldrick, 2014)'
_computing_structure_refinement  'SHELXL-2014/7 (Sheldrick, 2014)'
_computing_molecular_graphics    'shelXle (Hubschle et al., 2011)'
_computing_publication_material  'SHELXL-2014/7 (Sheldrick, 2014)'
_refine_special_details          ?
_refine_ls_structure_factor_coef Fsqd
_refine_ls_matrix_type           full
_refine_ls_weighting_scheme      calc
_refine_ls_weighting_details     
'w=1/[\s^2^(Fo^2^)+(0.1196P)^2^] where P=(Fo^2^+2Fc^2^)/3'
_atom_sites_solution_primary     ?
_atom_sites_solution_secondary   ?
_atom_sites_solution_hydrogens   geom
_refine_ls_hydrogen_treatment    constr
_refine_ls_extinction_method     none
_refine_ls_extinction_coef       .
_refine_ls_abs_structure_details 
;
 Flack x determined using 7518 quotients [(I+)-(I-)]/[(I+)+(I-)]
 (Parsons, Flack and Wagner, Acta Cryst. B69 (2013) 249-259).
;
_refine_ls_abs_structure_Flack   0.059(20)
_chemical_absolute_configuration '3aS, 7aS'
_refine_ls_number_reflns         33613
_refine_ls_number_parameters     2126
_refine_ls_number_restraints     1282
_refine_ls_R_factor_all          0.0943
_refine_ls_R_factor_gt           0.0604
_refine_ls_wR_factor_ref         0.1920
_refine_ls_wR_factor_gt          0.1693
_refine_ls_goodness_of_fit_ref   1.012
_refine_ls_restrained_S_all      1.011
_refine_ls_shift/su_max          0.007
_refine_ls_shift/su_mean         0.000

loop_
_atom_site_label
_atom_site_type_symbol
_atom_site_fract_x
_atom_site_fract_y
_atom_site_fract_z
_atom_site_U_iso_or_equiv
_atom_site_adp_type
_atom_site_occupancy
_atom_site_site_symmetry_order
_atom_site_calc_flag
_atom_site_refinement_flags_posn
_atom_site_refinement_flags_adp
_atom_site_refinement_flags_occupancy
_atom_site_disorder_assembly
_atom_site_disorder_group
Zn1 Zn 0.6701(4) 0.1337(10) 0.5133(3) 0.0452(17) Uani 0.50(2) 1 d . . P A 1
I11 I 0.6253(2) 0.1531(6) 0.4357(2) 0.0610(13) Uani 0.50(2) 1 d . . P A 1
I12 I 0.73109(15) 0.2283(4) 0.53842(13) 0.0556(15) Uani 0.50(2) 1 d . . P A 1
Zn1A Zn 0.6751(5) 0.1306(11) 0.5227(6) 0.083(3) Uani 0.50(2) 1 d . . P A 2
I13 I 0.6349(5) 0.1588(7) 0.4431(5) 0.102(3) Uani 0.50(2) 1 d . . P A 2
I14 I 0.7369(4) 0.2150(8) 0.5541(8) 0.129(4) Uani 0.50(2) 1 d . . P A 2
Zn2 Zn 0.3704(3) -0.1009(10) 0.6949(4) 0.060(2) Uani 0.59(3) 1 d . . P B 1
I21 I 0.38491(15) -0.2522(4) 0.6578(2) 0.0750(14) Uani 0.59(3) 1 d . . P B 1
I22 I 0.3509(3) -0.0906(8) 0.7705(4) 0.090(2) Uani 0.59(3) 1 d . . P B 1
Zn2A Zn 0.3679(6) -0.0948(16) 0.7003(7) 0.102(6) Uani 0.41(3) 1 d . . P B 2
I23 I 0.3815(4) -0.2437(8) 0.6713(8) 0.136(4) Uani 0.41(3) 1 d . . P B 2
I24 I 0.3480(4) -0.0593(14) 0.7780(5) 0.096(4) Uani 0.41(3) 1 d . . P B 2
Zn3 Zn 0.57863(5) 0.62006(12) 0.84238(5) 0.0522(4) Uani 1 1 d . . . . .
I31 I 0.52459(3) 0.64911(9) 0.88701(3) 0.0720(3) Uani 1 1 d . . . . .
I32 I 0.61423(4) 0.73378(8) 0.80236(4) 0.0751(3) Uani 1 1 d . . . . .
Zn4 Zn 0.07968(5) -0.13774(12) 0.33975(5) 0.0512(4) Uani 1 1 d . . . . .
I41 I 0.02621(3) -0.16390(9) 0.38565(4) 0.0731(3) Uani 1 1 d . . . . .
I42 I 0.11266(3) -0.25191(8) 0.29769(3) 0.0685(3) Uani 1 1 d . . . . .
Zn5 Zn 0.1795(3) 0.3539(6) 0.0276(4) 0.104(3) Uani 0.669(16) 1 d . . P C 1
I51 I 0.1403(4) 0.3168(5) -0.0527(3) 0.150(2) Uani 0.669(16) 1 d . . P C 1
I52 I 0.2450(2) 0.2797(3) 0.0612(5) 0.128(3) Uani 0.669(16) 1 d . . P C 1
Zn5A Zn 0.1746(3) 0.3527(9) 0.0162(4) 0.041(2) Uani 0.331(16) 1 d . . P C 2
I53 I 0.1284(2) 0.3288(6) -0.0596(3) 0.0644(19) Uani 0.331(16) 1 d . . P C 2
I54 I 0.23250(19) 0.2578(5) 0.0387(2) 0.0644(19) Uani 0.331(16) 1 d . . P C 2
Zn6 Zn 0.3743(2) 1.0942(5) 0.1895(3) 0.0456(12) Uani 0.579(15) 1 d . . P D 1
I61 I 0.38977(14) 1.2401(3) 0.15218(12) 0.0788(13) Uani 0.579(15) 1 d . . P D 1
I62 I 0.35436(10) 1.0892(3) 0.26841(11) 0.0706(13) Uani 0.579(15) 1 d . . P D 1
Zn6A Zn 0.3691(5) 1.0929(12) 0.1986(6) 0.108(5) Uani 0.421(15) 1 d . . P D 2
I63 I 0.3861(3) 1.2303(7) 0.1563(4) 0.192(6) Uani 0.421(15) 1 d . . P D 2
I64 I 0.3466(4) 1.0929(8) 0.2714(3) 0.219(7) Uani 0.421(15) 1 d . . P D 2
N101 N 0.6379(3) 0.1513(9) 0.5656(4) 0.061(3) Uani 1 1 d . . . . .
C102 C 0.6068(5) 0.1007(13) 0.5651(6) 0.087(6) Uani 1 1 d . . . . .
H102 H 0.601616 0.053754 0.543148 0.104 Uiso 1 1 calc R U . . .
C103 C 0.5817(5) 0.1126(13) 0.5948(6) 0.081(5) Uani 1 1 d . . . . .
H103 H 0.559950 0.073819 0.593510 0.097 Uiso 1 1 calc R U . . .
C104 C 0.5878(3) 0.1793(8) 0.6259(4) 0.044(3) Uani 1 1 d . . . . .
C105 C 0.6183(5) 0.2392(12) 0.6240(5) 0.077(4) Uani 1 1 d . . . . .
H105 H 0.621438 0.292545 0.641775 0.093 Uiso 1 1 calc R U . . .
C106 C 0.6440(4) 0.2172(10) 0.5946(4) 0.056(3) Uani 1 1 d . . . . .
H106 H 0.666966 0.252110 0.596149 0.067 Uiso 1 1 calc R U . . .
N111 N 0.4182(3) -0.0224(8) 0.6981(4) 0.060(3) Uani 1 1 d . . . . .
C112 C 0.4349(4) 0.0248(11) 0.7345(6) 0.065(4) Uani 1 1 d . . . . .
H112 H 0.423914 0.019454 0.761357 0.078 Uiso 1 1 calc R U . . .
C113 C 0.4670(4) 0.0815(10) 0.7371(5) 0.056(4) Uani 1 1 d . . . . .
H113 H 0.478115 0.112785 0.764349 0.067 Uiso 1 1 calc R U . . .
C114 C 0.4816(4) 0.0890(10) 0.6964(5) 0.055(3) Uani 1 1 d . . . . .
C115 C 0.4650(5) 0.0380(14) 0.6591(5) 0.077(5) Uani 1 1 d . . . . .
H115 H 0.476174 0.039912 0.632351 0.093 Uiso 1 1 calc R U . . .
C116 C 0.4323(5) -0.0163(14) 0.6587(5) 0.089(6) Uani 1 1 d . . . . .
H116 H 0.420453 -0.047773 0.631852 0.106 Uiso 1 1 calc R U . . .
N121 N 0.5616(3) 0.5155(8) 0.7961(3) 0.047(3) Uani 1 1 d . . . . .
C122 C 0.5819(5) 0.5029(12) 0.7635(6) 0.076(5) Uani 1 1 d . . . . .
H122 H 0.600978 0.546236 0.759837 0.091 Uiso 1 1 calc R U . . .
C123 C 0.5771(4) 0.4321(11) 0.7355(5) 0.067(4) Uani 1 1 d . . . . .
H123 H 0.591091 0.427951 0.711113 0.080 Uiso 1 1 calc R U . . .
C124 C 0.5499(3) 0.3609(11) 0.7427(4) 0.053(3) Uani 1 1 d . . . . .
C125 C 0.5267(4) 0.3805(10) 0.7755(5) 0.054(4) Uani 1 1 d . . . . .
H125 H 0.506420 0.340596 0.779720 0.065 Uiso 1 1 calc R U . . .
C126 C 0.5335(3) 0.4586(9) 0.8019(4) 0.048(3) Uani 1 1 d . . . . .
H126 H 0.517897 0.471280 0.824078 0.057 Uiso 1 1 calc R U . . .
C131 C 0.5624(4) 0.1978(10) 0.6598(4) 0.051(3) Uani 1 1 d . . . . .
N132 N 0.5345(3) 0.1340(8) 0.6612(4) 0.054(3) Uani 1 1 d . . . . .
C133 C 0.5137(4) 0.1502(10) 0.6933(4) 0.050(3) Uani 1 1 d . . . . .
N134 N 0.5186(3) 0.2219(8) 0.7236(3) 0.050(3) Uani 1 1 d . . . . .
C135 C 0.5454(3) 0.2820(10) 0.7153(4) 0.046(3) Uani 1 1 d . . . . .
N136 N 0.5687(3) 0.2715(8) 0.6845(4) 0.052(3) Uani 1 1 d . . . . .
N141 N 0.3267(3) -0.0347(10) 0.6499(4) 0.064(4) Uani 1 1 d . . . . .
C142 C 0.3172(4) 0.0498(12) 0.6544(5) 0.069(4) Uani 1 1 d . . . . .
H142 H 0.331394 0.081518 0.680012 0.082 Uiso 1 1 calc R U . . .
C143 C 0.2895(4) 0.0949(10) 0.6263(4) 0.054(3) Uani 1 1 d . . . . .
H143 H 0.284911 0.156617 0.631042 0.065 Uiso 1 1 calc R U . . .
C144 C 0.2672(4) 0.0477(8) 0.5892(4) 0.046(3) Uani 1 1 d . . . . .
C145 C 0.2756(4) -0.0402(11) 0.5851(5) 0.064(4) Uani 1 1 d . . . . .
H145 H 0.259838 -0.074911 0.561839 0.077 Uiso 1 1 calc R U . . .
C146 C 0.3077(4) -0.0820(11) 0.6148(5) 0.066(4) Uani 1 1 d . . . . .
H146 H 0.315128 -0.141838 0.609671 0.079 Uiso 1 1 calc R U . . .
N151 N 0.1205(3) -0.0672(8) 0.3861(4) 0.054(3) Uani 1 1 d . . . . .
C152 C 0.1117(6) 0.0146(11) 0.3956(6) 0.104(8) Uani 1 1 d . . . . .
H152 H 0.089126 0.040616 0.377273 0.125 Uiso 1 1 calc R U . . .
C153 C 0.1320(6) 0.0649(12) 0.4294(7) 0.106(8) Uani 1 1 d . . . . .
H153 H 0.123967 0.124282 0.434311 0.127 Uiso 1 1 calc R U . . .
C154 C 0.1652(3) 0.0287(8) 0.4572(4) 0.041(3) Uani 1 1 d . . . . .
C155 C 0.1755(4) -0.0561(10) 0.4457(4) 0.056(4) Uani 1 1 d . . . . .
H155 H 0.198448 -0.083567 0.462273 0.068 Uiso 1 1 calc R U . . .
C156 C 0.1518(4) -0.1020(11) 0.4093(5) 0.064(4) Uani 1 1 d . . . . .
H156 H 0.159088 -0.160626 0.401730 0.076 Uiso 1 1 calc R U . . .
N161 N 0.1826(3) 0.4969(8) 0.5239(5) 0.058(3) Uani 1 1 d . . . . .
C162 C 0.2126(5) 0.4622(13) 0.5509(6) 0.075(5) Uani 1 1 d . . . . .
H162 H 0.231516 0.501781 0.567539 0.090 Uiso 1 1 calc R U . . .
C163 C 0.2188(5) 0.3706(11) 0.5571(6) 0.067(4) Uani 1 1 d . . . . .
H163 H 0.239790 0.349538 0.579791 0.081 Uiso 1 1 calc R U . . .
C164 C 0.1945(4) 0.3104(9) 0.5304(4) 0.047(3) Uani 1 1 d . . . . .
C165 C 0.1629(5) 0.3451(11) 0.5007(6) 0.070(4) Uani 1 1 d . . . . .
H165 H 0.144546 0.306166 0.482745 0.084 Uiso 1 1 calc R U . . .
C166 C 0.1580(5) 0.4392(11) 0.4968(6) 0.068(4) Uani 1 1 d . . . . .
H166 H 0.136939 0.462742 0.474902 0.081 Uiso 1 1 calc R U . . .
C171 C 0.2364(4) 0.0910(9) 0.5578(5) 0.051(3) Uani 1 1 d . . . . .
N172 N 0.2181(3) 0.0409(7) 0.5230(4) 0.045(2) Uani 1 1 d . . . . .
C173 C 0.1881(3) 0.0806(8) 0.4948(4) 0.043(3) Uani 1 1 d . . . . .
N174 N 0.1782(3) 0.1666(7) 0.4977(4) 0.047(2) Uani 1 1 d . . . . .
C175 C 0.2014(4) 0.2155(9) 0.5320(4) 0.046(3) Uani 1 1 d . . . . .
N176 N 0.2291(3) 0.1803(8) 0.5630(4) 0.053(3) Uani 1 1 d . . . . .
N201 N 0.0614(3) -0.0369(8) 0.2942(3) 0.051(3) Uani 1 1 d . . . . .
C202 C 0.0834(5) -0.0173(11) 0.2626(5) 0.068(4) Uani 1 1 d . . . . .
H202 H 0.102514 -0.059070 0.256945 0.082 Uiso 1 1 calc R U . . .
C203 C 0.0786(5) 0.0653(11) 0.2373(5) 0.069(4) Uani 1 1 d . . . . .
H203 H 0.095257 0.080309 0.216605 0.083 Uiso 1 1 calc R U . . .
C204 C 0.0503(4) 0.1199(9) 0.2438(4) 0.047(3) Uani 1 1 d . . . . .
C205 C 0.0280(4) 0.1032(10) 0.2750(4) 0.050(3) Uani 1 1 d . . . . .
H205 H 0.008839 0.144919 0.280425 0.060 Uiso 1 1 calc R U . . .
C206 C 0.0339(4) 0.0236(10) 0.2991(4) 0.051(3) Uani 1 1 d . . . . .
H206 H 0.017511 0.010758 0.320386 0.061 Uiso 1 1 calc R U . . .
N211 N 0.1425(4) 0.3354(10) 0.0693(5) 0.070(3) Uani 1 1 d . . . . .
C212 C 0.1105(6) 0.3766(14) 0.0661(8) 0.099(7) Uani 1 1 d . . . . .
H212 H 0.104699 0.420227 0.042485 0.119 Uiso 1 1 calc R U . . .
C213 C 0.0826(5) 0.3642(14) 0.0944(6) 0.082(5) Uani 1 1 d . . . . .
H213 H 0.058565 0.396000 0.089804 0.098 Uiso 1 1 calc R U . . .
C214 C 0.0929(4) 0.3023(12) 0.1291(4) 0.063(4) Uani 1 1 d . . . . .
C215 C 0.1259(4) 0.2620(10) 0.1328(4) 0.051(3) Uani 1 1 d . . . . .
H215 H 0.132988 0.219293 0.156739 0.062 Uiso 1 1 calc R U . . .
C216 C 0.1510(5) 0.2776(12) 0.1043(6) 0.072(4) Uani 1 1 d . . . . .
H216 H 0.175263 0.246809 0.109099 0.086 Uiso 1 1 calc R U . . .
N221 N -0.0802(3) 0.5080(9) 0.1945(4) 0.066(4) Uani 1 1 d . . . . .
C222 C -0.0637(5) 0.4992(14) 0.1586(5) 0.082(5) Uani 1 1 d . . . . .
H222 H -0.073823 0.534128 0.132182 0.099 Uiso 1 1 calc R U . . .
C223 C -0.0331(4) 0.4436(13) 0.1564(6) 0.075(5) Uani 1 1 d . . . . .
H223 H -0.022690 0.438757 0.129211 0.090 Uiso 1 1 calc R U . . .
C224 C -0.0181(4) 0.3950(10) 0.1947(5) 0.054(4) Uani 1 1 d . . . . .
C225 C -0.0354(4) 0.4044(9) 0.2328(5) 0.056(4) Uani 1 1 d . . . . .
H225 H -0.026001 0.369036 0.259251 0.067 Uiso 1 1 calc R U . . .
C226 C -0.0647(4) 0.4609(10) 0.2337(5) 0.058(4) Uani 1 1 d . . . . .
H226 H -0.074761 0.468795 0.261016 0.070 Uiso 1 1 calc R U . . .
C231 C 0.0462(4) 0.2091(10) 0.2163(4) 0.053(3) Uani 1 1 d . . . . .
N232 N 0.0712(3) 0.2176(9) 0.1873(3) 0.056(3) Uani 1 1 d . . . . .
C233 C 0.0657(4) 0.2927(10) 0.1616(5) 0.055(3) Uani 1 1 d . . . . .
N234 N 0.0372(3) 0.3482(8) 0.1629(4) 0.055(3) Uani 1 1 d . . . . .
C235 C 0.0153(4) 0.3338(9) 0.1937(5) 0.051(3) Uani 1 1 d . . . . .
N236 N 0.0189(3) 0.2656(9) 0.2221(4) 0.053(3) Uani 1 1 d . . . . .
N241 N 0.1859(4) 0.4899(10) 0.0260(5) 0.076(4) Uani 1 1 d . . . . .
C242 C 0.1654(6) 0.5439(12) -0.0016(7) 0.087(6) Uani 1 1 d . . . . .
H242 H 0.146066 0.518203 -0.024943 0.104 Uiso 1 1 calc R U . . .
C243 C 0.1682(4) 0.6322(11) -0.0013(5) 0.067(4) Uani 1 1 d . . . . .
H243 H 0.152468 0.667801 -0.024132 0.081 Uiso 1 1 calc R U . . .
C244 C 0.1963(4) 0.6725(10) 0.0354(5) 0.059(4) Uani 1 1 d . . . . .
C245 C 0.2182(4) 0.6173(10) 0.0641(5) 0.059(4) Uani 1 1 d . . . . .
H245 H 0.238112 0.640881 0.087482 0.071 Uiso 1 1 calc R U . . .
C246 C 0.2125(5) 0.5260(10) 0.0607(6) 0.068(4) Uani 1 1 d . . . . .
H246 H 0.227426 0.487657 0.082977 0.082 Uiso 1 1 calc R U . . .
N251 N 0.3293(3) 1.0278(8) 0.1489(4) 0.056(3) Uani 1 1 d . . . . .
C252 C 0.3058(4) 1.0682(12) 0.1146(6) 0.075(5) Uani 1 1 d . . . . .
H252 H 0.309565 1.130591 0.110742 0.089 Uiso 1 1 calc R U . . .
C253 C 0.2770(4) 1.0283(10) 0.0846(5) 0.067(4) Uani 1 1 d . . . . .
H253 H 0.262755 1.059986 0.059058 0.080 Uiso 1 1 calc R U . . .
C254 C 0.2691(4) 0.9407(11) 0.0923(4) 0.055(4) Uani 1 1 d . . . . .
C255 C 0.2921(5) 0.8969(10) 0.1268(5) 0.069(4) Uani 1 1 d . . . . .
H255 H 0.287723 0.834957 0.131252 0.083 Uiso 1 1 calc R U . . .
C256 C 0.3217(4) 0.9400(11) 0.1557(5) 0.068(4) Uani 1 1 d . . . . .
H256 H 0.336982 0.908378 0.180668 0.082 Uiso 1 1 calc R U . . .
N261 N 0.1183(3) 1.0478(8) -0.1106(4) 0.054(3) Uani 1 1 d . . . . .
C262 C 0.1061(5) 0.9715(11) -0.0948(6) 0.075(5) Uani 1 1 d . . . . .
H262 H 0.080422 0.951512 -0.107230 0.090 Uiso 1 1 calc R U . . .
C263 C 0.1292(4) 0.9192(11) -0.0607(5) 0.070(4) Uani 1 1 d . . . . .
H263 H 0.120539 0.862341 -0.052221 0.084 Uiso 1 1 calc R U . . .
C264 C 0.1644(4) 0.9531(9) -0.0402(5) 0.054(3) Uani 1 1 d . . . . .
C265 C 0.1766(4) 1.0358(11) -0.0554(5) 0.057(4) Uani 1 1 d . . . . .
H265 H 0.201294 1.060210 -0.041970 0.069 Uiso 1 1 calc R U . . .
C266 C 0.1526(4) 1.0796(9) -0.0892(4) 0.049(3) Uani 1 1 d . . . . .
H266 H 0.160692 1.136480 -0.098341 0.059 Uiso 1 1 calc R U . . .
C271 C 0.2018(4) 0.7721(9) 0.0341(5) 0.051(3) Uani 1 1 d . . . . .
N272 N 0.2315(3) 0.8073(8) 0.0644(4) 0.050(3) Uani 1 1 d . . . . .
C273 C 0.2372(3) 0.8939(10) 0.0579(4) 0.048(3) Uani 1 1 d . . . . .
N274 N 0.2170(3) 0.9447(7) 0.0242(4) 0.050(3) Uani 1 1 d . . . . .
C275 C 0.1882(4) 0.9011(9) -0.0020(4) 0.049(3) Uani 1 1 d . . . . .
N276 N 0.1784(3) 0.8163(8) 0.0014(4) 0.052(3) Uani 1 1 d . . . . .
C301 C 0.2635(7) -0.4537(17) 0.7697(6) 0.129(8) Uani 1 1 d D U . . .
H30A H 0.243175 -0.407307 0.769307 0.155 Uiso 1 1 calc R U . . .
H30B H 0.263248 -0.492442 0.796723 0.155 Uiso 1 1 calc R U . . .
C302 C 0.3005(8) -0.411(2) 0.7754(8) 0.149(10) Uani 1 1 d D U . . .
C303 C 0.3147(6) -0.3777(15) 0.7358(9) 0.122(8) Uani 1 1 d D U . . .
H303 H 0.336524 -0.338483 0.738976 0.146 Uiso 1 1 calc R U . . .
C304 C 0.2965(6) -0.4041(15) 0.6956(9) 0.123(7) Uani 1 1 d D U . . .
H304 H 0.308792 -0.389546 0.670571 0.148 Uiso 1 1 calc R U . . .
C305 C 0.2591(6) -0.4537(14) 0.6834(7) 0.110(6) Uani 1 1 d D U . . .
C306 C 0.2527(5) -0.5095(14) 0.7274(6) 0.106(6) Uani 1 1 d D U . . .
H306 H 0.224545 -0.526282 0.723428 0.128 Uiso 1 1 calc R U . . .
C307 C 0.2749(7) -0.5881(15) 0.7224(8) 0.113(6) Uani 1 1 d D U . . .
C308 C 0.2768(8) -0.6108(17) 0.6785(8) 0.128(8) Uani 1 1 d D U . . .
O309 O 0.2668(4) -0.5307(12) 0.6526(5) 0.129(5) Uani 1 1 d D U . . .
O310 O 0.3178(10) -0.3847(18) 0.8136(8) 0.34(2) Uani 1 1 d D U . . .
C311 C 0.2233(6) -0.3958(19) 0.6611(7) 0.129(9) Uani 1 1 d D U . . .
H31A H 0.200025 -0.433861 0.654266 0.193 Uiso 1 1 calc R U . . .
H31B H 0.219136 -0.348307 0.682458 0.193 Uiso 1 1 calc R U . . .
H31C H 0.228242 -0.368992 0.632632 0.193 Uiso 1 1 calc R U . . .
C312 C 0.2944(9) -0.644(2) 0.7571(11) 0.211(18) Uani 1 1 d D U . . .
H31D H 0.308109 -0.695445 0.749286 0.253 Uiso 1 1 calc R U . . .
H31E H 0.294050 -0.631693 0.788362 0.253 Uiso 1 1 calc R U . . .
O313 O 0.2843(6) -0.6710(14) 0.6532(6) 0.171(9) Uani 1 1 d D U . . .
C401 C 0.6207(5) 0.4546(11) 0.5866(5) 0.062(7) Uani 0.5 1 d DG U P E 2
C402 C 0.5824(5) 0.4312(15) 0.5879(6) 0.093(10) Uani 0.5 1 d DG U P E 2
H402 H 0.570486 0.452241 0.612117 0.112 Uiso 0.5 1 calc R U P E 2
C403 C 0.5615(5) 0.3770(17) 0.5537(8) 0.087(10) Uani 0.5 1 d G U P E 2
H403 H 0.535291 0.361073 0.554536 0.105 Uiso 0.5 1 calc R U P E 2
C404 C 0.5789(6) 0.3462(14) 0.5182(6) 0.100(11) Uani 0.5 1 d G U P E 2
H404 H 0.564620 0.309232 0.494851 0.120 Uiso 0.5 1 calc R U P E 2
C405 C 0.6172(7) 0.3696(13) 0.5170(5) 0.080(9) Uani 0.5 1 d G U P E 2
H405 H 0.629144 0.348560 0.492746 0.095 Uiso 0.5 1 calc R U P E 2
C406 C 0.6381(5) 0.4238(12) 0.5512(5) 0.057(6) Uani 0.5 1 d DG U P E 2
H406 H 0.664340 0.439728 0.550327 0.069 Uiso 0.5 1 calc R U P E 2
N407 N 0.6410(7) 0.5134(17) 0.6222(7) 0.086(8) Uani 0.5 1 d D U P E 2
O408 O 0.6737(8) 0.529(3) 0.6163(9) 0.159(17) Uani 0.5 1 d D U P E 2
O409 O 0.6250(10) 0.5233(16) 0.6562(8) 0.115(10) Uani 0.5 1 d D U P E 2
C411 C 0.3739(6) -0.4687(11) 0.9045(6) 0.079(7) Uani 0.610(10) 1 d DG U P F 1
C412 C 0.3545(5) -0.4352(12) 0.9377(7) 0.080(8) Uani 0.610(10) 1 d DG U P F 1
H412 H 0.327654 -0.448435 0.936155 0.096 Uiso 0.610(10) 1 calc R U P F 1
C413 C 0.3744(7) -0.3824(13) 0.9732(6) 0.094(9) Uani 0.610(10) 1 d G U P F 1
H413 H 0.361162 -0.359510 0.995878 0.113 Uiso 0.610(10) 1 calc R U P F 1
C414 C 0.4137(6) -0.3630(13) 0.9754(6) 0.107(10) Uani 0.610(10) 1 d G U P F 1
H414 H 0.427275 -0.326930 0.999695 0.129 Uiso 0.610(10) 1 calc R U P F 1
C415 C 0.4330(4) -0.3965(16) 0.9422(9) 0.120(12) Uani 0.610(10) 1 d G U P F 1
H415 H 0.459880 -0.383273 0.943787 0.144 Uiso 0.610(10) 1 calc R U P F 1
C416 C 0.4131(6) -0.4493(15) 0.9068(7) 0.118(12) Uani 0.610(10) 1 d DG U P F 1
H416 H 0.426372 -0.472198 0.884064 0.142 Uiso 0.610(10) 1 calc R U P F 1
N417 N 0.3519(7) -0.5213(19) 0.8675(7) 0.103(8) Uani 0.610(10) 1 d D U P F 1
O418 O 0.3687(9) -0.537(2) 0.8356(9) 0.155(13) Uani 0.610(10) 1 d D U P F 1
O419 O 0.3209(5) -0.5563(11) 0.8742(6) 0.076(5) Uani 0.610(10) 1 d D U P F 1
C501 C 0.1645(14) -0.102(4) 0.7172(19) 0.258(19) Uani 0.5 1 d D U P G 1
H50A H 0.153558 -0.147963 0.735222 0.309 Uiso 0.5 1 calc R U P G 1
H50B H 0.143373 -0.083410 0.691730 0.309 Uiso 0.5 1 calc R U P G 1
C502 C 0.1943(17) -0.143(4) 0.6979(14) 0.239(18) Uani 0.5 1 d D U P G 1
C503 C 0.2351(16) -0.145(5) 0.719(2) 0.257(19) Uani 0.5 1 d D U P G 1
H503 H 0.253640 -0.187715 0.712826 0.308 Uiso 0.5 1 calc R U P G 1
C504 C 0.2425(14) -0.078(5) 0.749(2) 0.28(2) Uani 0.5 1 d D U P G 1
H504 H 0.265295 -0.042848 0.749655 0.332 Uiso 0.5 1 calc R U P G 1
C505 C 0.2153(14) -0.058(4) 0.7810(16) 0.302(18) Uani 0.5 1 d D U P G 1
C506 C 0.1760(12) -0.023(4) 0.7473(17) 0.287(18) Uani 0.5 1 d D U P G 1
H506 H 0.155253 -0.002226 0.763847 0.344 Uiso 0.5 1 calc R U P G 1
C507 C 0.1951(16) 0.049(4) 0.7272(18) 0.295(19) Uani 0.5 1 d D U P G 1
C508 C 0.2219(18) 0.094(4) 0.760(2) 0.32(2) Uani 0.5 1 d D U P G 1
O509 O 0.2309(17) 0.032(4) 0.7992(16) 0.32(2) Uani 0.5 1 d D U P G 1
O510 O 0.1933(10) -0.136(3) 0.6568(9) 0.127(11) Uani 0.5 1 d D U P G 1
C511 C 0.206(2) -0.135(5) 0.811(3) 0.30(3) Uani 0.5 1 d D U P G 1
H51A H 0.188065 -0.114106 0.830588 0.446 Uiso 0.5 1 calc R U P G 1
H51B H 0.193652 -0.183988 0.791439 0.446 Uiso 0.5 1 calc R U P G 1
H51C H 0.230115 -0.156687 0.830433 0.446 Uiso 0.5 1 calc R U P G 1
C512 C 0.213(2) 0.027(5) 0.690(2) 0.24(2) Uani 0.5 1 d D U P G 1
H51D H 0.239849 0.044016 0.690486 0.284 Uiso 0.5 1 calc R U P G 1
H51E H 0.199355 -0.004082 0.663945 0.284 Uiso 0.5 1 calc R U P G 1
O513 O 0.2501(13) 0.142(5) 0.756(3) 0.36(3) Uani 0.5 1 d D U P G 1
C601 C 0.3987(16) 0.099(2) 0.8743(10) 0.191(16) Uani 0.610(10) 1 d D U P F 1
H60A H 0.372025 0.075086 0.864665 0.230 Uiso 0.610(10) 1 calc R U P F 1
H60B H 0.417174 0.049838 0.872152 0.230 Uiso 0.610(10) 1 calc R U P F 1
C602 C 0.4035(17) 0.125(2) 0.9209(11) 0.192(15) Uani 0.610(10) 1 d D U P F 1
C603 C 0.3962(13) 0.215(2) 0.9341(10) 0.157(14) Uani 0.610(10) 1 d D U P F 1
H603 H 0.401955 0.235113 0.965075 0.189 Uiso 0.610(10) 1 calc R U P F 1
C604 C 0.3811(11) 0.267(2) 0.9001(9) 0.131(12) Uani 0.610(10) 1 d D U P F 1
H604 H 0.372406 0.324026 0.908405 0.157 Uiso 0.610(10) 1 calc R U P F 1
C605 C 0.3756(9) 0.2490(18) 0.8504(9) 0.124(10) Uani 0.610(10) 1 d D U P F 1
C606 C 0.4046(11) 0.1695(17) 0.8410(9) 0.136(12) Uani 0.610(10) 1 d D U P F 1
H606 H 0.395812 0.146165 0.809110 0.164 Uiso 0.610(10) 1 calc R U P F 1
C607 C 0.4406(10) 0.218(2) 0.8434(10) 0.162(14) Uani 0.610(10) 1 d D U P F 1
C608 C 0.4376(9) 0.309(2) 0.8393(12) 0.143(12) Uani 0.610(10) 1 d D U P F 1
O609 O 0.3954(6) 0.3278(16) 0.8332(8) 0.123(8) Uani 0.610(10) 1 d D U P F 1
O610 O 0.4191(16) 0.080(2) 0.9540(11) 0.27(2) Uani 0.610(10) 1 d D U P F 1
C611 C 0.3331(11) 0.225(4) 0.830(2) 0.30(4) Uani 0.610(10) 1 d D U P F 1
H61A H 0.330535 0.213121 0.796878 0.457 Uiso 0.610(10) 1 calc R U P F 1
H61B H 0.325595 0.170842 0.845011 0.457 Uiso 0.610(10) 1 calc R U P F 1
H61C H 0.315961 0.274463 0.834518 0.457 Uiso 0.610(10) 1 calc R U P F 1
C612 C 0.4799(10) 0.192(3) 0.8618(13) 0.157(18) Uani 0.610(10) 1 d D U P F 1
H61D H 0.499583 0.236530 0.869310 0.189 Uiso 0.610(10) 1 calc R U P F 1
H61E H 0.486400 0.130502 0.866479 0.189 Uiso 0.610(10) 1 calc R U P F 1
O613 O 0.4579(8) 0.372(2) 0.8318(12) 0.164(13) Uani 0.610(10) 1 d D U P F 1
C551 C 0.1909(14) -0.013(3) 0.7860(18) 0.200(14) Uani 0.5 1 d D U P H 2
H55A H 0.196424 -0.007276 0.754628 0.240 Uiso 0.5 1 calc R U P H 2
H55B H 0.166158 0.019584 0.786458 0.240 Uiso 0.5 1 calc R U P H 2
C552 C 0.2211(14) 0.030(3) 0.8169(16) 0.181(13) Uani 0.5 1 d D U P H 2
C553 C 0.2601(11) -0.006(3) 0.8244(18) 0.171(13) Uani 0.5 1 d D U P H 2
H553 H 0.283437 0.026335 0.824137 0.206 Uiso 0.5 1 calc R U P H 2
C554 C 0.2578(12) -0.094(3) 0.8316(17) 0.182(14) Uani 0.5 1 d D U P H 2
H554 H 0.277751 -0.119702 0.854211 0.218 Uiso 0.5 1 calc R U P H 2
C555 C 0.2273(12) -0.156(3) 0.8081(14) 0.200(13) Uani 0.5 1 d D U P H 2
C556 C 0.1853(11) -0.108(3) 0.7957(17) 0.208(14) Uani 0.5 1 d D U P H 2
H556 H 0.169244 -0.117399 0.819880 0.249 Uiso 0.5 1 calc R U P H 2
C557 C 0.1715(12) -0.161(3) 0.7545(17) 0.228(15) Uani 0.5 1 d D U P H 2
C558 C 0.1991(14) -0.152(4) 0.7271(15) 0.234(16) Uani 0.5 1 d D U P H 2
O559 O 0.2363(11) -0.163(3) 0.7602(14) 0.232(14) Uani 0.5 1 d D U P H 2
O560 O 0.2157(14) 0.059(3) 0.8529(14) 0.197(17) Uani 0.5 1 d D U P H 2
C561 C 0.2238(16) -0.242(3) 0.8357(16) 0.159(18) Uani 0.5 1 d D U P H 2
H56A H 0.203209 -0.280508 0.818565 0.238 Uiso 0.5 1 calc R U P H 2
H56B H 0.248708 -0.274717 0.840639 0.238 Uiso 0.5 1 calc R U P H 2
H56C H 0.217356 -0.226850 0.865504 0.238 Uiso 0.5 1 calc R U P H 2
C562 C 0.161(2) -0.252(4) 0.761(2) 0.24(2) Uani 0.5 1 d D U P H 2
H56D H 0.172551 -0.299596 0.747558 0.290 Uiso 0.5 1 calc R U P H 2
H56E H 0.142027 -0.264880 0.779784 0.290 Uiso 0.5 1 calc R U P H 2
O563 O 0.2032(12) -0.102(4) 0.6959(17) 0.24(2) Uani 0.5 1 d D U P H 2
C96A C 0.461(3) 0.435(6) 0.876(4) 0.29(4) Uani 0.390(10) 1 d D U P F 2
H96A H 0.444765 0.380253 0.877028 0.349 Uiso 0.390(10) 1 calc R U P F 2
H96B H 0.486807 0.415794 0.870703 0.349 Uiso 0.390(10) 1 calc R U P F 2
C96B C 0.465(3) 0.484(9) 0.922(3) 0.29(4) Uani 0.390(10) 1 d D U P F 2
H96C H 0.491013 0.515330 0.927843 0.344 Uiso 0.390(10) 1 calc R U P F 2
H96D H 0.465462 0.440229 0.946778 0.344 Uiso 0.390(10) 1 calc R U P F 2
C96C C 0.433(3) 0.553(7) 0.923(3) 0.26(4) Uani 0.390(10) 1 d D U P F 2
H96E H 0.428560 0.558687 0.954657 0.311 Uiso 0.390(10) 1 calc R U P F 2
H96F H 0.441790 0.612410 0.913567 0.311 Uiso 0.390(10) 1 calc R U P F 2
C96D C 0.395(2) 0.529(8) 0.891(4) 0.25(4) Uani 0.390(10) 1 d D U P F 2
H96G H 0.374405 0.573469 0.895093 0.299 Uiso 0.390(10) 1 calc R U P F 2
H96H H 0.385835 0.469441 0.899946 0.299 Uiso 0.390(10) 1 calc R U P F 2
C96E C 0.399(3) 0.527(8) 0.841(3) 0.28(4) Uani 0.390(10) 1 d D U P F 2
H96I H 0.394162 0.587814 0.827740 0.335 Uiso 0.390(10) 1 calc R U P F 2
H96J H 0.379999 0.485482 0.823686 0.335 Uiso 0.390(10) 1 calc R U P F 2
C96F C 0.441(3) 0.497(9) 0.837(3) 0.31(4) Uani 0.390(10) 1 d D U P F 2
H96K H 0.439945 0.466191 0.807624 0.378 Uiso 0.390(10) 1 calc R U P F 2
H96L H 0.457632 0.551178 0.837217 0.378 Uiso 0.390(10) 1 calc R U P F 2
C90A C 0.552(2) -0.163(5) 0.486(2) 0.065(14) Uani 0.123(10) 1 d D U P I -1
H90A H 0.575103 -0.143352 0.507717 0.078 Uiso 0.123(10) 1 calc R U P I -1
H90B H 0.549141 -0.228311 0.488760 0.078 Uiso 0.123(10) 1 calc R U P I -1
C90B C 0.558(3) -0.142(4) 0.437(2) 0.065(14) Uani 0.123(10) 1 d D U P I -1
H90C H 0.581512 -0.172176 0.431108 0.078 Uiso 0.123(10) 1 calc R U P I -1
H90D H 0.535100 -0.162974 0.414032 0.078 Uiso 0.123(10) 1 calc R U P I -1
C90C C 0.562(3) -0.040(5) 0.434(3) 0.068(14) Uani 0.123(10) 1 d D U P I -1
H90E H 0.587895 -0.025815 0.427297 0.082 Uiso 0.123(10) 1 calc R U P I -1
H90F H 0.541878 -0.016935 0.408714 0.082 Uiso 0.123(10) 1 calc R U P I -1
C90D C 0.558(2) 0.006(5) 0.479(3) 0.072(14) Uani 0.123(10) 1 d D U P I -1
H90G H 0.560269 0.071241 0.475259 0.087 Uiso 0.123(10) 1 calc R U P I -1
H90H H 0.578551 -0.014830 0.503770 0.087 Uiso 0.123(10) 1 calc R U P I -1
C90E C 0.518(3) -0.015(5) 0.491(4) 0.071(15) Uani 0.123(10) 1 d D U P I -1
H90I H 0.496272 0.003598 0.465664 0.085 Uiso 0.123(10) 1 calc R U P I -1
H90J H 0.514624 0.018028 0.519065 0.085 Uiso 0.123(10) 1 calc R U P I -1
C90F C 0.515(2) -0.117(5) 0.499(3) 0.068(14) Uani 0.123(10) 1 d D U P I -1
H90K H 0.490904 -0.141730 0.480365 0.082 Uiso 0.123(10) 1 calc R U P I -1
H90L H 0.514619 -0.128998 0.531944 0.082 Uiso 0.123(10) 1 calc R U P I -1
C91A C 0.4900(9) 0.190(3) 0.4865(11) 0.083(8) Uani 0.377(10) 1 d D U P I -2
H91A H 0.483568 0.254221 0.487674 0.100 Uiso 0.377(10) 1 calc R U P I -2
H91B H 0.475458 0.163640 0.457517 0.100 Uiso 0.377(10) 1 calc R U P I -2
C91B C 0.5341(9) 0.175(2) 0.4917(14) 0.082(8) Uani 0.377(10) 1 d D U P I -2
H91C H 0.545489 0.215573 0.471456 0.099 Uiso 0.377(10) 1 calc R U P I -2
H91D H 0.547611 0.183969 0.523860 0.099 Uiso 0.377(10) 1 calc R U P I -2
C91C C 0.5369(11) 0.078(2) 0.4773(13) 0.080(8) Uani 0.377(10) 1 d D U P I -2
H91E H 0.534004 0.076952 0.443438 0.096 Uiso 0.377(10) 1 calc R U P I -2
H91F H 0.563565 0.056746 0.490261 0.096 Uiso 0.377(10) 1 calc R U P I -2
C91D C 0.5088(14) 0.012(2) 0.4902(14) 0.080(8) Uani 0.377(10) 1 d D U P I -2
H91G H 0.523704 -0.041448 0.502532 0.096 Uiso 0.377(10) 1 calc R U P I -2
H91H H 0.490799 -0.005875 0.461708 0.096 Uiso 0.377(10) 1 calc R U P I -2
C91E C 0.4843(13) 0.040(2) 0.5243(13) 0.078(8) Uani 0.377(10) 1 d D U P I -2
H91I H 0.457718 0.015478 0.514813 0.093 Uiso 0.377(10) 1 calc R U P I -2
H91J H 0.495698 0.014800 0.554733 0.093 Uiso 0.377(10) 1 calc R U P I -2
C91F C 0.4816(13) 0.139(2) 0.5286(12) 0.082(8) Uani 0.377(10) 1 d D U P I -2
H91K H 0.500460 0.159129 0.556107 0.098 Uiso 0.377(10) 1 calc R U P I -2
H91L H 0.455118 0.155098 0.533250 0.098 Uiso 0.377(10) 1 calc R U P I -2
C92A C 0.0227(15) 0.390(3) -0.0263(17) 0.050(9) Uani 0.221(10) 1 d D U P J -1
H92A H 0.015373 0.390081 -0.060229 0.060 Uiso 0.221(10) 1 calc R U P J -1
H92B H 0.051554 0.391224 -0.018393 0.060 Uiso 0.221(10) 1 calc R U P J -1
C92B C 0.0081(14) 0.476(3) -0.0095(19) 0.056(9) Uani 0.221(10) 1 d D U P J -1
H92C H 0.030619 0.508536 0.008819 0.067 Uiso 0.221(10) 1 calc R U P J -1
H92D H -0.002466 0.513946 -0.036414 0.067 Uiso 0.221(10) 1 calc R U P J -1
C92C C -0.0226(14) 0.466(3) 0.0192(19) 0.055(9) Uani 0.221(10) 1 d D U P J -1
H92E H -0.014430 0.501543 0.047690 0.066 Uiso 0.221(10) 1 calc R U P J -1
H92F H -0.047036 0.493488 0.002180 0.066 Uiso 0.221(10) 1 calc R U P J -1
C92D C -0.0313(14) 0.374(3) 0.032(2) 0.064(9) Uani 0.221(10) 1 d D U P J -1
H92G H -0.050901 0.347340 0.007072 0.077 Uiso 0.221(10) 1 calc R U P J -1
H92H H -0.042927 0.375893 0.060020 0.077 Uiso 0.221(10) 1 calc R U P J -1
C92E C 0.0048(15) 0.314(4) 0.0412(13) 0.070(9) Uani 0.221(10) 1 d D U P J -1
H92I H -0.000233 0.255925 0.055203 0.084 Uiso 0.221(10) 1 calc R U P J -1
H92J H 0.027521 0.343901 0.060250 0.084 Uiso 0.221(10) 1 calc R U P J -1
C92F C 0.0092(15) 0.304(3) -0.0092(14) 0.062(9) Uani 0.221(10) 1 d D U P J -1
H92K H 0.028307 0.255938 -0.011704 0.074 Uiso 0.221(10) 1 calc R U P J -1
H92L H -0.016196 0.286499 -0.028344 0.074 Uiso 0.221(10) 1 calc R U P J -1
C93A C 0.0661(15) 0.545(5) -0.0529(16) 0.15(2) Uani 0.279(10) 1 d D U P J -2
H93A H 0.085537 0.563556 -0.025633 0.174 Uiso 0.279(10) 1 calc R U P J -2
H93B H 0.078047 0.498534 -0.069528 0.174 Uiso 0.279(10) 1 calc R U P J -2
C93B C 0.0541(19) 0.626(5) -0.0844(16) 0.16(2) Uani 0.279(10) 1 d D U P J -2
H93C H 0.029758 0.613581 -0.106677 0.192 Uiso 0.279(10) 1 calc R U P J -2
H93D H 0.074908 0.641344 -0.101678 0.192 Uiso 0.279(10) 1 calc R U P J -2
C93C C 0.048(2) 0.705(4) -0.053(2) 0.17(2) Uani 0.279(10) 1 d D U P J -2
H93E H 0.022743 0.735442 -0.063802 0.204 Uiso 0.279(10) 1 calc R U P J -2
H93F H 0.069409 0.748588 -0.049397 0.204 Uiso 0.279(10) 1 calc R U P J -2
C93D C 0.048(2) 0.655(5) -0.0068(19) 0.18(2) Uani 0.279(10) 1 d D U P J -2
H93G H 0.044791 0.697848 0.017640 0.216 Uiso 0.279(10) 1 calc R U P J -2
H93H H 0.072392 0.621351 0.002923 0.216 Uiso 0.279(10) 1 calc R U P J -2
C93E C 0.0126(16) 0.589(5) -0.015(2) 0.18(2) Uani 0.279(10) 1 d D U P J -2
H93I H 0.004572 0.571782 0.013774 0.212 Uiso 0.279(10) 1 calc R U P J -2
H93J H -0.010081 0.614702 -0.036490 0.212 Uiso 0.279(10) 1 calc R U P J -2
C93F C 0.0294(19) 0.507(4) -0.038(2) 0.17(2) Uani 0.279(10) 1 d D U P J -2
H93K H 0.036436 0.457783 -0.014919 0.200 Uiso 0.279(10) 1 calc R U P J -2
H93L H 0.010384 0.483782 -0.064104 0.200 Uiso 0.279(10) 1 calc R U P J -2
C94A C -0.083(3) 0.257(4) 0.343(3) 0.22(3) Uani 0.33 1 d D U P K 1
H94A H -0.083460 0.220225 0.370495 0.267 Uiso 0.33 1 calc R U P K 1
H94B H -0.085554 0.216663 0.316141 0.267 Uiso 0.33 1 calc R U P K 1
C94B C -0.119(2) 0.321(7) 0.336(3) 0.23(3) Uani 0.33 1 d D U P K 1
H94C H -0.115947 0.366669 0.312317 0.276 Uiso 0.33 1 calc R U P K 1
H94D H -0.142938 0.286439 0.324008 0.276 Uiso 0.33 1 calc R U P K 1
C94C C -0.1227(19) 0.368(6) 0.381(3) 0.21(3) Uani 0.33 1 d D U P K 1
H94E H -0.139194 0.332570 0.397675 0.250 Uiso 0.33 1 calc R U P K 1
H94F H -0.133915 0.428549 0.374620 0.250 Uiso 0.33 1 calc R U P K 1
C94D C -0.080(2) 0.372(5) 0.4069(19) 0.19(3) Uani 0.33 1 d D U P K 1
H94G H -0.072795 0.313818 0.421901 0.225 Uiso 0.33 1 calc R U P K 1
H94H H -0.077986 0.418423 0.431235 0.225 Uiso 0.33 1 calc R U P K 1
C94E C -0.052(2) 0.395(5) 0.375(3) 0.20(3) Uani 0.33 1 d D U P K 1
H94I H -0.063020 0.442108 0.352395 0.239 Uiso 0.33 1 calc R U P K 1
H94J H -0.026680 0.417670 0.392499 0.239 Uiso 0.33 1 calc R U P K 1
C94F C -0.045(2) 0.309(6) 0.349(2) 0.20(3) Uani 0.33 1 d D U P K 1
H94K H -0.038120 0.323363 0.318474 0.237 Uiso 0.33 1 calc R U P K 1
H94L H -0.023027 0.273491 0.366754 0.237 Uiso 0.33 1 calc R U P K 1
C95A C 0.112(2) 0.014(8) 0.553(4) 0.27(3) Uani 0.33 1 d D U P L -1
H95A H 0.123591 -0.008057 0.583520 0.327 Uiso 0.33 1 calc R U P L -1
H95B H 0.131634 0.012800 0.532987 0.327 Uiso 0.33 1 calc R U P L -1
C95B C 0.076(4) -0.046(6) 0.531(4) 0.27(3) Uani 0.33 1 d D U P L -1
H95C H 0.075037 -0.053776 0.497905 0.321 Uiso 0.33 1 calc R U P L -1
H95D H 0.078537 -0.105992 0.546001 0.321 Uiso 0.33 1 calc R U P L -1
C95C C 0.040(3) 0.004(7) 0.541(3) 0.26(3) Uani 0.33 1 d D U P L -1
H95E H 0.017361 -0.037796 0.536666 0.313 Uiso 0.33 1 calc R U P L -1
H95F H 0.044712 0.025821 0.572779 0.313 Uiso 0.33 1 calc R U P L -1
C95D C 0.030(2) 0.084(7) 0.508(4) 0.24(3) Uani 0.33 1 d D U P L -1
H95G H 0.009206 0.120954 0.516618 0.294 Uiso 0.33 1 calc R U P L -1
H95H H 0.020671 0.062032 0.475829 0.294 Uiso 0.33 1 calc R U P L -1
C95E C 0.068(3) 0.140(6) 0.510(3) 0.20(3) Uani 0.33 1 d D U P L -1
H95I H 0.080195 0.127544 0.483389 0.242 Uiso 0.33 1 calc R U P L -1
H95J H 0.062319 0.204670 0.511147 0.242 Uiso 0.33 1 calc R U P L -1
C95F C 0.096(2) 0.110(7) 0.555(3) 0.26(3) Uani 0.33 1 d D U P L -1
H95K H 0.117913 0.152472 0.562154 0.307 Uiso 0.33 1 calc R U P L -1
H95L H 0.081330 0.113432 0.581084 0.307 Uiso 0.33 1 calc R U P L -1

loop_
_atom_site_aniso_label
_atom_site_aniso_U_11
_atom_site_aniso_U_22
_atom_site_aniso_U_33
_atom_site_aniso_U_23
_atom_site_aniso_U_13
_atom_site_aniso_U_12
Zn1 0.059(3) 0.032(3) 0.043(2) -0.0025(17) 0.006(2) -0.001(2)
I11 0.085(2) 0.0512(19) 0.0415(17) -0.0011(11) -0.0010(16) -0.0046(16)
I12 0.068(2) 0.0410(15) 0.063(3) -0.0055(14) 0.0277(15) -0.0119(12)
Zn1A 0.112(8) 0.033(4) 0.118(9) -0.005(6) 0.059(6) 0.012(5)
I13 0.154(7) 0.059(3) 0.105(5) 0.012(3) 0.060(4) 0.027(4)
I14 0.135(5) 0.059(3) 0.221(9) -0.065(5) 0.103(6) -0.040(3)
Zn2 0.046(3) 0.064(4) 0.062(3) 0.022(3) -0.008(2) -0.006(3)
I21 0.0625(18) 0.0441(18) 0.110(3) 0.0103(16) -0.005(2) -0.0026(11)
I22 0.0766(19) 0.114(5) 0.075(3) 0.040(3) 0.0063(18) 0.007(3)
Zn2A 0.071(8) 0.078(9) 0.131(12) 0.049(8) -0.051(7) -0.038(7)
I23 0.124(6) 0.050(3) 0.184(9) 0.007(5) -0.098(5) 0.004(4)
I24 0.074(4) 0.133(9) 0.069(4) 0.050(5) -0.012(3) -0.031(5)
Zn3 0.0620(9) 0.0360(9) 0.0490(7) -0.0031(6) -0.0136(7) 0.0080(7)
I31 0.0819(7) 0.0710(8) 0.0572(5) -0.0007(5) -0.0017(5) 0.0285(6)
I32 0.1007(8) 0.0402(6) 0.0752(6) 0.0034(5) -0.0061(5) -0.0085(5)
Zn4 0.0615(9) 0.0380(9) 0.0461(8) 0.0003(6) -0.0097(7) -0.0076(7)
I41 0.0816(7) 0.0691(8) 0.0669(6) 0.0004(5) 0.0097(5) -0.0243(6)
I42 0.0912(7) 0.0398(6) 0.0711(6) -0.0033(5) 0.0067(5) -0.0015(5)
Zn5 0.170(6) 0.041(3) 0.116(6) -0.006(3) 0.067(5) -0.025(3)
I51 0.272(7) 0.085(3) 0.120(4) -0.047(2) 0.107(4) -0.092(4)
I52 0.130(3) 0.0518(18) 0.231(7) 0.050(3) 0.103(5) 0.027(2)
Zn5A 0.054(4) 0.029(4) 0.042(3) 0.007(2) 0.018(2) 0.008(3)
I53 0.101(4) 0.039(2) 0.049(2) 0.0079(18) 0.003(2) -0.005(2)
I54 0.075(3) 0.042(3) 0.080(4) 0.024(2) 0.024(2) 0.010(2)
Zn6 0.0413(18) 0.040(2) 0.050(2) -0.0084(18) -0.0030(16) 0.0003(15)
I61 0.090(2) 0.0505(19) 0.087(2) 0.0019(13) -0.0064(17) -0.0282(15)
I62 0.0537(14) 0.099(2) 0.0565(14) -0.0201(15) 0.0050(10) 0.0022(12)
Zn6A 0.105(9) 0.089(7) 0.102(9) -0.046(6) -0.050(6) 0.021(6)
I63 0.153(6) 0.052(4) 0.301(12) 0.000(4) -0.130(7) -0.016(4)
I64 0.169(7) 0.303(13) 0.147(6) -0.160(8) -0.064(5) 0.089(7)
N101 0.070(7) 0.041(7) 0.078(7) -0.022(6) 0.025(6) 0.005(6)
C102 0.078(10) 0.079(13) 0.113(13) -0.066(11) 0.042(9) -0.030(9)
C103 0.072(10) 0.067(11) 0.112(13) -0.039(10) 0.037(9) -0.021(9)
C104 0.040(6) 0.033(6) 0.052(6) -0.011(5) -0.006(5) -0.005(5)
C105 0.100(11) 0.056(10) 0.076(9) -0.011(8) 0.021(8) -0.015(9)
C106 0.069(8) 0.048(8) 0.055(7) 0.004(6) 0.020(6) -0.007(6)
N111 0.059(7) 0.040(7) 0.071(7) 0.010(6) -0.015(6) -0.011(6)
C112 0.054(8) 0.057(10) 0.085(11) -0.001(8) 0.013(8) 0.002(7)
C113 0.053(7) 0.059(10) 0.055(7) -0.005(7) 0.009(6) 0.002(7)
C114 0.043(7) 0.045(9) 0.073(9) 0.000(7) 0.003(6) 0.001(6)
C115 0.079(10) 0.098(15) 0.051(8) -0.026(9) 0.004(7) -0.023(10)
C116 0.098(12) 0.104(16) 0.053(8) 0.018(9) -0.013(8) -0.053(12)
N121 0.048(6) 0.041(7) 0.048(6) -0.002(5) -0.002(5) 0.000(5)
C122 0.082(10) 0.073(12) 0.084(10) -0.041(9) 0.046(9) -0.021(9)
C123 0.084(10) 0.060(10) 0.065(8) -0.008(7) 0.037(8) -0.029(8)
C124 0.039(6) 0.068(10) 0.047(7) -0.007(7) -0.001(5) -0.003(6)
C125 0.042(6) 0.050(9) 0.059(8) 0.003(7) -0.019(6) 0.001(6)
C126 0.042(6) 0.044(8) 0.051(7) -0.005(6) -0.007(5) 0.000(6)
C131 0.044(6) 0.050(8) 0.052(7) -0.001(6) -0.002(5) -0.005(6)
N132 0.055(6) 0.044(7) 0.059(6) -0.009(5) -0.002(5) -0.001(5)
C133 0.050(7) 0.047(8) 0.044(6) -0.013(6) -0.012(5) -0.002(6)
N134 0.058(6) 0.045(7) 0.043(5) -0.009(5) -0.001(4) -0.001(6)
C135 0.037(6) 0.053(8) 0.042(6) -0.002(5) -0.003(5) -0.009(6)
N136 0.042(5) 0.051(7) 0.056(6) -0.009(5) -0.006(5) -0.006(5)
N141 0.047(6) 0.074(10) 0.058(6) 0.022(6) -0.024(5) -0.014(6)
C142 0.066(9) 0.057(11) 0.074(10) -0.006(8) -0.010(7) -0.020(8)
C143 0.050(7) 0.045(8) 0.058(7) 0.007(6) -0.012(6) -0.006(6)
C144 0.054(7) 0.029(7) 0.050(6) -0.005(5) -0.002(5) -0.014(6)
C145 0.060(8) 0.051(10) 0.065(8) 0.006(7) -0.031(7) -0.015(7)
C146 0.065(8) 0.040(8) 0.080(9) 0.012(7) -0.021(7) -0.010(7)
N151 0.057(6) 0.040(7) 0.053(6) -0.008(5) -0.023(5) -0.010(5)
C152 0.120(14) 0.041(9) 0.112(13) -0.023(9) -0.081(11) 0.016(9)
C153 0.119(15) 0.040(10) 0.120(14) -0.027(9) -0.074(12) 0.020(9)
C154 0.041(6) 0.030(7) 0.044(6) 0.000(5) -0.013(5) -0.003(5)
C155 0.066(8) 0.043(8) 0.047(7) 0.001(6) -0.021(6) 0.001(7)
C156 0.061(8) 0.051(10) 0.072(9) -0.019(7) -0.008(7) -0.005(7)
N161 0.062(7) 0.029(6) 0.083(8) -0.012(5) 0.008(6) -0.011(5)
C162 0.076(10) 0.067(12) 0.078(10) -0.019(8) 0.008(8) -0.028(9)
C163 0.069(9) 0.038(9) 0.085(10) -0.007(7) -0.008(8) 0.004(7)
C164 0.050(7) 0.042(8) 0.045(6) -0.003(5) -0.004(5) -0.007(6)
C165 0.077(10) 0.036(8) 0.091(11) -0.001(8) 0.001(8) -0.005(7)
C166 0.079(9) 0.036(8) 0.086(10) -0.010(7) 0.009(8) 0.004(7)
C171 0.067(8) 0.021(7) 0.065(8) -0.003(6) 0.013(7) -0.005(6)
N172 0.038(5) 0.037(6) 0.057(6) 0.006(5) 0.002(4) -0.005(5)
C173 0.041(6) 0.025(7) 0.061(7) -0.006(5) 0.003(5) 0.001(5)
N174 0.044(5) 0.034(6) 0.060(6) 0.005(5) 0.006(5) -0.002(5)
C175 0.048(7) 0.034(8) 0.048(6) -0.005(5) -0.009(5) -0.005(6)
N176 0.050(6) 0.049(8) 0.056(6) -0.012(5) 0.001(5) -0.010(5)
N201 0.054(6) 0.050(7) 0.039(5) -0.001(5) -0.015(5) -0.002(5)
C202 0.090(11) 0.048(9) 0.058(8) 0.005(7) -0.006(8) 0.030(8)
C203 0.079(10) 0.055(9) 0.065(8) 0.029(7) -0.009(7) -0.005(8)
C204 0.059(7) 0.030(7) 0.047(6) -0.003(5) -0.008(6) 0.007(6)
C205 0.052(7) 0.052(9) 0.044(6) 0.000(6) 0.006(5) -0.001(7)
C206 0.055(8) 0.059(10) 0.034(6) 0.001(6) -0.002(5) -0.008(7)
N211 0.083(9) 0.050(8) 0.074(8) -0.007(7) 0.006(7) -0.004(7)
C212 0.118(16) 0.059(12) 0.138(17) 0.016(11) 0.069(14) -0.016(12)
C213 0.080(11) 0.086(14) 0.084(11) 0.017(10) 0.027(9) 0.016(10)
C214 0.059(8) 0.086(12) 0.044(7) 0.000(7) 0.010(6) -0.013(8)
C215 0.066(8) 0.047(8) 0.040(6) 0.002(5) 0.005(5) 0.004(6)
C216 0.066(9) 0.065(10) 0.080(10) -0.014(8) 0.001(8) -0.014(7)
N221 0.052(7) 0.057(9) 0.074(8) -0.010(7) -0.022(6) 0.000(6)
C222 0.090(11) 0.097(15) 0.058(9) 0.020(9) 0.009(8) 0.040(11)
C223 0.065(9) 0.081(13) 0.075(10) 0.005(9) 0.002(8) 0.025(9)
C224 0.056(8) 0.041(9) 0.053(7) 0.000(6) -0.021(6) -0.002(6)
C225 0.060(8) 0.035(7) 0.060(8) 0.006(6) -0.018(6) 0.003(6)
C226 0.065(9) 0.043(9) 0.059(8) -0.012(6) -0.007(7) 0.008(7)
C231 0.061(8) 0.048(9) 0.043(6) 0.002(6) -0.006(6) -0.007(7)
N232 0.059(6) 0.057(8) 0.045(5) 0.005(5) -0.007(5) -0.016(6)
C233 0.058(8) 0.049(9) 0.054(7) 0.007(6) 0.003(6) -0.007(7)
N234 0.055(6) 0.047(7) 0.055(6) 0.000(6) -0.008(5) -0.004(6)
C235 0.045(7) 0.041(8) 0.060(8) -0.016(7) -0.004(6) -0.004(6)
N236 0.047(6) 0.053(8) 0.052(6) 0.002(5) -0.011(5) 0.002(6)
N241 0.080(9) 0.058(9) 0.093(10) 0.014(8) 0.020(8) -0.029(8)
C242 0.100(13) 0.035(9) 0.109(13) 0.008(9) -0.019(10) -0.016(8)
C243 0.071(9) 0.039(9) 0.079(10) 0.004(7) -0.017(7) -0.006(7)
C244 0.063(9) 0.035(8) 0.075(9) 0.012(7) 0.004(7) 0.001(6)
C245 0.058(8) 0.033(8) 0.080(9) 0.010(7) 0.000(7) 0.004(6)
C246 0.088(11) 0.025(7) 0.090(10) 0.010(7) 0.013(8) 0.009(7)
N251 0.065(7) 0.029(6) 0.069(7) -0.012(5) -0.001(5) 0.011(5)
C252 0.070(9) 0.050(10) 0.084(10) 0.015(8) -0.035(8) -0.008(8)
C253 0.069(9) 0.034(8) 0.082(10) 0.009(7) -0.025(8) -0.006(7)
C254 0.042(6) 0.062(10) 0.053(7) -0.013(7) -0.013(5) 0.003(7)
C255 0.091(11) 0.035(8) 0.068(9) -0.002(7) -0.021(8) 0.009(7)
C256 0.072(9) 0.052(9) 0.062(8) 0.007(7) -0.037(7) 0.002(7)
N261 0.062(6) 0.030(6) 0.061(6) -0.012(5) -0.009(5) -0.002(5)
C262 0.073(9) 0.047(9) 0.089(10) 0.019(8) -0.024(8) -0.015(7)
C263 0.075(9) 0.038(8) 0.074(9) 0.013(7) -0.042(7) -0.011(7)
C264 0.069(8) 0.034(8) 0.052(7) -0.010(6) -0.003(6) 0.012(7)
C265 0.044(7) 0.064(10) 0.058(8) 0.011(7) -0.005(6) -0.003(7)
C266 0.049(7) 0.042(8) 0.049(6) -0.002(6) -0.012(5) 0.002(6)
C271 0.060(8) 0.030(7) 0.061(8) -0.004(6) 0.009(6) 0.001(6)
N272 0.050(6) 0.033(6) 0.055(6) -0.004(5) -0.014(5) 0.001(5)
C273 0.037(6) 0.047(9) 0.050(7) -0.006(6) -0.015(5) 0.009(6)
N274 0.059(6) 0.032(6) 0.051(6) 0.009(5) -0.012(5) 0.001(5)
C275 0.051(7) 0.040(8) 0.043(6) -0.007(5) -0.022(5) 0.007(6)
N276 0.056(6) 0.032(6) 0.058(6) 0.010(5) -0.016(5) 0.006(5)
C301 0.137(16) 0.148(19) 0.088(12) -0.049(13) -0.013(12) -0.048(15)
C302 0.19(2) 0.13(2) 0.103(15) 0.009(15) -0.041(16) -0.024(18)
C303 0.093(13) 0.075(13) 0.18(2) -0.024(14) -0.028(14) -0.002(10)
C304 0.109(14) 0.087(14) 0.18(2) -0.010(15) 0.041(14) -0.013(12)
C305 0.097(12) 0.118(15) 0.110(13) -0.039(12) 0.009(11) 0.001(12)
C306 0.101(12) 0.130(17) 0.091(12) -0.030(11) 0.025(10) -0.034(12)
C307 0.120(15) 0.093(15) 0.124(16) 0.006(13) 0.016(13) 0.027(12)
C308 0.147(17) 0.099(16) 0.122(17) -0.036(14) -0.011(14) 0.048(14)
O309 0.119(10) 0.158(15) 0.111(10) -0.049(10) 0.023(8) -0.027(10)
O310 0.51(4) 0.19(2) 0.21(2) 0.086(19) -0.22(3) -0.23(3)
C311 0.117(16) 0.18(3) 0.092(13) 0.002(15) 0.030(12) -0.045(17)
C312 0.16(3) 0.20(4) 0.23(4) -0.06(3) -0.08(3) 0.03(3)
O313 0.182(17) 0.139(16) 0.152(15) -0.042(13) -0.067(13) 0.037(13)
C401 0.090(17) 0.058(16) 0.038(11) 0.000(11) 0.008(11) -0.019(14)
C402 0.11(2) 0.10(3) 0.077(18) -0.002(18) 0.050(17) 0.01(2)
C403 0.09(2) 0.08(2) 0.078(18) 0.021(16) -0.026(16) -0.019(17)
C404 0.12(2) 0.10(2) 0.066(17) 0.030(18) -0.003(17) -0.03(2)
C405 0.14(2) 0.057(17) 0.040(12) 0.004(11) 0.014(14) -0.044(17)
C406 0.082(16) 0.059(16) 0.035(10) 0.010(10) 0.022(11) 0.010(13)
N407 0.133(19) 0.067(17) 0.068(15) 0.005(13) 0.042(15) -0.017(16)
O408 0.15(2) 0.26(4) 0.082(16) -0.02(2) 0.041(17) -0.13(3)
O409 0.22(3) 0.060(15) 0.081(15) -0.025(12) 0.062(18) -0.057(18)
C411 0.105(18) 0.047(14) 0.078(15) 0.019(12) -0.004(14) -0.016(13)
C412 0.081(15) 0.048(14) 0.115(19) 0.040(14) 0.027(14) -0.011(12)
C413 0.16(2) 0.060(17) 0.076(15) 0.025(13) 0.052(17) 0.018(18)
C414 0.14(2) 0.09(2) 0.083(17) -0.012(16) 0.015(17) 0.059(19)
C415 0.10(2) 0.11(3) 0.15(3) -0.03(2) 0.01(2) 0.043(19)
C416 0.13(3) 0.11(3) 0.12(2) 0.00(2) 0.04(2) 0.04(2)
N417 0.13(2) 0.12(2) 0.061(13) -0.003(14) 0.027(13) -0.019(18)
O418 0.16(2) 0.20(3) 0.12(2) -0.04(2) 0.065(18) -0.05(2)
O419 0.083(11) 0.051(10) 0.099(12) -0.022(9) 0.027(9) -0.034(9)
C501 0.20(3) 0.22(4) 0.35(4) -0.04(3) 0.05(3) -0.02(3)
C502 0.20(3) 0.21(4) 0.31(4) -0.03(3) 0.06(3) -0.03(3)
C503 0.21(3) 0.23(4) 0.33(4) -0.04(4) 0.06(3) -0.01(3)
C504 0.21(3) 0.25(4) 0.37(4) -0.04(4) 0.05(3) 0.01(3)
C505 0.23(3) 0.26(4) 0.40(4) -0.01(3) 0.02(3) 0.02(3)
C506 0.21(3) 0.25(4) 0.39(4) -0.02(3) 0.03(3) 0.00(3)
C507 0.21(3) 0.25(4) 0.41(5) 0.00(3) 0.01(3) 0.00(3)
C508 0.23(3) 0.27(4) 0.44(5) 0.03(4) -0.01(3) 0.03(3)
O509 0.24(3) 0.26(4) 0.43(5) 0.03(4) 0.00(3) 0.05(3)
O510 0.16(3) 0.16(3) 0.072(15) -0.016(17) 0.062(17) -0.02(2)
C511 0.22(5) 0.24(6) 0.43(7) -0.02(6) 0.06(5) 0.00(5)
C512 0.17(4) 0.22(5) 0.36(6) -0.04(5) 0.14(4) -0.05(4)
O513 0.14(3) 0.36(6) 0.53(7) 0.09(5) -0.04(4) 0.07(3)
C601 0.39(4) 0.09(3) 0.11(2) 0.01(2) 0.09(3) 0.01(3)
C602 0.39(4) 0.07(2) 0.15(2) 0.036(19) 0.12(3) -0.02(3)
C603 0.29(4) 0.11(2) 0.10(2) -0.001(19) 0.11(2) -0.04(3)
C604 0.22(3) 0.09(2) 0.11(2) -0.022(17) 0.08(2) -0.03(2)
C605 0.17(2) 0.11(2) 0.113(19) 0.027(18) 0.070(18) -0.02(2)
C606 0.27(3) 0.08(2) 0.073(16) -0.006(14) 0.08(2) 0.02(2)
C607 0.28(3) 0.16(3) 0.080(16) 0.056(18) 0.11(2) 0.12(3)
C608 0.18(3) 0.15(3) 0.13(2) 0.08(2) 0.110(19) 0.07(2)
O609 0.118(16) 0.127(19) 0.133(17) 0.033(15) 0.049(14) 0.017(14)
O610 0.55(7) 0.12(3) 0.17(3) 0.08(2) 0.16(4) 0.05(4)
C611 0.22(6) 0.36(8) 0.33(8) -0.08(7) 0.04(6) -0.13(6)
C612 0.16(4) 0.18(4) 0.14(3) -0.03(3) 0.06(3) 0.06(3)
O613 0.14(2) 0.18(3) 0.20(3) 0.07(2) 0.10(2) 0.01(2)
C551 0.17(3) 0.20(3) 0.22(3) 0.03(3) 0.02(2) 0.05(3)
C552 0.18(2) 0.19(3) 0.17(3) 0.04(2) 0.03(2) 0.07(2)
C553 0.16(2) 0.21(3) 0.16(3) 0.05(3) 0.05(2) 0.04(3)
C554 0.16(2) 0.21(3) 0.18(3) 0.03(3) 0.04(2) 0.00(3)
C555 0.18(2) 0.19(3) 0.23(3) 0.02(2) 0.02(2) -0.02(2)
C556 0.17(2) 0.20(3) 0.25(3) 0.02(3) 0.02(2) 0.01(2)
C557 0.20(3) 0.20(3) 0.27(3) 0.01(3) 0.02(3) 0.00(3)
C558 0.19(3) 0.21(3) 0.28(3) 0.02(3) 0.00(3) -0.02(3)
O559 0.21(3) 0.19(3) 0.28(3) 0.04(3) 0.01(3) -0.03(2)
O560 0.27(4) 0.15(3) 0.15(3) 0.00(3) -0.03(3) 0.08(3)
C561 0.19(4) 0.11(3) 0.17(4) -0.05(3) 0.03(3) -0.06(3)
C562 0.23(4) 0.21(4) 0.28(4) -0.01(4) 0.02(3) 0.01(4)
O563 0.13(3) 0.30(5) 0.30(5) -0.02(4) 0.09(3) -0.05(3)
C96A 0.31(5) 0.27(5) 0.29(5) 0.02(4) 0.06(4) -0.11(4)
C96B 0.30(5) 0.27(5) 0.30(5) 0.04(4) 0.07(4) -0.09(4)
C96C 0.26(5) 0.25(5) 0.28(5) 0.02(4) 0.08(4) -0.05(4)
C96D 0.25(5) 0.24(5) 0.27(5) -0.01(4) 0.07(4) -0.05(4)
C96E 0.28(5) 0.27(5) 0.29(5) -0.03(4) 0.06(4) -0.05(4)
C96F 0.33(5) 0.28(5) 0.33(5) -0.02(4) 0.03(4) -0.07(4)
C90A 0.07(2) 0.05(2) 0.07(2) -0.006(19) 0.010(19) 0.044(19)
C90B 0.07(2) 0.06(2) 0.07(2) -0.005(19) 0.009(19) 0.040(19)
C90C 0.07(2) 0.06(2) 0.07(2) 0.00(2) 0.010(19) 0.04(2)
C90D 0.07(2) 0.06(2) 0.08(2) 0.00(2) 0.007(19) 0.04(2)
C90E 0.07(2) 0.06(2) 0.07(2) 0.00(2) 0.00(2) 0.04(2)
C90F 0.07(2) 0.06(2) 0.07(2) -0.005(19) 0.01(2) 0.049(19)
C91A 0.099(18) 0.090(17) 0.057(13) -0.014(11) 0.007(12) 0.007(14)
C91B 0.103(19) 0.087(17) 0.052(13) -0.003(11) 0.002(12) 0.022(14)
C91C 0.103(19) 0.086(18) 0.048(12) -0.006(12) 0.006(12) 0.027(14)
C91D 0.102(19) 0.091(18) 0.047(14) -0.018(12) 0.014(13) 0.024(15)
C91E 0.102(19) 0.087(18) 0.045(13) -0.025(11) 0.014(12) 0.016(14)
C91F 0.099(18) 0.088(17) 0.057(13) -0.021(12) 0.012(12) 0.011(15)
C92A 0.039(13) 0.073(14) 0.039(13) -0.013(11) 0.006(11) 0.012(11)
C92B 0.045(14) 0.075(14) 0.045(13) -0.003(11) 0.000(11) -0.006(11)
C92C 0.045(14) 0.074(14) 0.045(13) -0.004(12) 0.004(11) -0.007(11)
C92D 0.058(14) 0.077(15) 0.055(13) -0.001(12) 0.003(11) -0.011(12)
C92E 0.065(14) 0.079(14) 0.063(13) -0.009(12) 0.005(11) -0.007(12)
C92F 0.056(14) 0.075(14) 0.049(13) -0.014(11) -0.002(11) 0.005(11)
C93A 0.10(3) 0.27(5) 0.05(2) -0.04(3) -0.04(2) 0.03(3)
C93B 0.10(3) 0.26(5) 0.09(3) -0.02(3) -0.04(2) 0.05(3)
C93C 0.10(3) 0.27(5) 0.11(3) -0.01(3) -0.04(3) 0.05(3)
C93D 0.13(3) 0.26(5) 0.12(3) -0.02(3) -0.05(3) 0.04(3)
C93E 0.12(3) 0.26(5) 0.11(3) -0.02(3) -0.07(2) 0.03(3)
C93F 0.11(3) 0.28(5) 0.08(3) -0.04(3) -0.06(2) 0.04(3)
C94A 0.31(6) 0.23(5) 0.12(4) 0.07(4) 0.02(4) -0.04(5)
C94B 0.31(6) 0.19(5) 0.18(5) 0.07(4) 0.01(5) -0.02(5)
C94C 0.26(5) 0.14(5) 0.20(5) 0.08(4) 0.01(5) -0.03(5)
C94D 0.27(5) 0.12(4) 0.17(4) 0.10(4) 0.01(4) 0.03(4)
C94E 0.29(5) 0.18(5) 0.14(4) 0.09(4) 0.07(4) 0.02(4)
C94F 0.30(5) 0.24(5) 0.07(3) 0.07(3) 0.08(4) -0.01(5)
C95A 0.29(5) 0.30(5) 0.24(4) 0.03(4) 0.10(4) -0.04(4)
C95B 0.29(5) 0.30(5) 0.23(4) 0.05(4) 0.08(4) -0.04(4)
C95C 0.30(5) 0.26(5) 0.24(5) 0.05(4) 0.08(4) -0.04(4)
C95D 0.28(5) 0.24(5) 0.22(4) 0.04(4) 0.07(4) 0.02(4)
C95E 0.21(4) 0.25(5) 0.19(4) 0.01(4) 0.15(3) 0.02(4)
C95F 0.26(5) 0.29(5) 0.24(4) 0.03(4) 0.12(4) -0.01(4)

_geom_special_details            
;
 All esds (except the esd in the dihedral angle between two l.s. planes)
 are estimated using the full covariance matrix.  The cell esds are taken
 into account individually in the estimation of esds in distances, angles
 and torsion angles; correlations between esds in cell parameters are only
 used when they are defined by crystal symmetry.  An approximate (isotropic)
 treatment of cell esds is used for estimating esds involving l.s. planes.
;

loop_
_geom_bond_atom_site_label_1
_geom_bond_atom_site_label_2
_geom_bond_distance
_geom_bond_site_symmetry_2
_geom_bond_publ_flag
Zn1 N161 2.099(19) 3_545 ?
Zn1 N101 2.099(17) . ?
Zn1 I11 2.540(10) . ?
Zn1 I12 2.543(13) . ?
Zn1A N101 2.008(19) . ?
Zn1A N161 2.01(2) 3_545 ?
Zn1A I14 2.518(17) . ?
Zn1A I13 2.540(14) . ?
Zn2 N111 2.028(17) . ?
Zn2 N141 2.075(17) . ?
Zn2 I22 2.468(14) . ?
Zn2 I21 2.606(15) . ?
Zn2A N141 2.07(2) . ?
Zn2A N111 2.08(2) . ?
Zn2A I23 2.46(3) . ?
Zn2A I24 2.59(2) . ?
Zn3 N261 2.070(11) 3_546 ?
Zn3 N121 2.088(11) . ?
Zn3 I32 2.529(2) . ?
Zn3 I31 2.541(2) . ?
Zn4 N201 2.041(11) . ?
Zn4 N151 2.069(9) . ?
Zn4 I42 2.517(2) . ?
Zn4 I41 2.5420(19) . ?
Zn5 N211 1.973(17) . ?
Zn5 N241 2.043(17) . ?
Zn5 I52 2.565(10) . ?
Zn5 I51 2.569(10) . ?
Zn5A N241 2.09(2) . ?
Zn5A N211 2.118(18) . ?
Zn5A I54 2.453(11) . ?
Zn5A I53 2.531(13) . ?
Zn6 N221 2.027(15) 3 ?
Zn6 N251 2.044(14) . ?
Zn6 I61 2.547(8) . ?
Zn6 I62 2.567(8) . ?
Zn6A N251 2.064(19) . ?
Zn6A N221 2.20(2) 3 ?
Zn6A I64 2.437(17) . ?
Zn6A I63 2.533(19) . ?
I64 C562 2.50(6) 4_566 ?
N101 C106 1.298(18) . ?
N101 C102 1.32(2) . ?
C102 C103 1.37(2) . ?
C102 H102 0.9500 . ?
C103 C104 1.345(19) . ?
C103 H103 0.9500 . ?
C104 C105 1.40(2) . ?
C104 C131 1.487(18) . ?
C105 C106 1.40(2) . ?
C105 H105 0.9500 . ?
C106 H106 0.9500 . ?
N111 C112 1.327(19) . ?
N111 C116 1.35(2) . ?
C112 C113 1.40(2) . ?
C112 H112 0.9500 . ?
C113 C114 1.402(19) . ?
C113 H113 0.9500 . ?
C114 C115 1.38(2) . ?
C114 C133 1.461(19) . ?
C115 C116 1.40(2) . ?
C115 H115 0.9500 . ?
C116 H116 0.9500 . ?
N121 C122 1.317(16) . ?
N121 C126 1.334(17) . ?
C122 C123 1.33(2) . ?
C122 H122 0.9500 . ?
C123 C124 1.47(2) . ?
C123 H123 0.9500 . ?
C124 C125 1.412(19) . ?
C124 C135 1.42(2) . ?
C125 C126 1.398(19) . ?
C125 H125 0.9500 . ?
C126 H126 0.9500 . ?
C131 N136 1.317(18) . ?
C131 N132 1.368(18) . ?
N132 C133 1.327(16) . ?
C133 N134 1.387(16) . ?
N134 C135 1.351(16) . ?
C135 N136 1.342(16) . ?
N141 C142 1.32(2) . ?
N141 C146 1.325(19) . ?
C142 C143 1.33(2) . ?
C142 H142 0.9500 . ?
C143 C144 1.408(17) . ?
C143 H143 0.9500 . ?
C144 C145 1.35(2) . ?
C144 C171 1.436(19) . ?
C145 C146 1.430(18) . ?
C145 H145 0.9500 . ?
C146 H146 0.9500 . ?
N151 C156 1.284(17) . ?
N151 C152 1.30(2) . ?
C152 C153 1.34(2) . ?
C152 H152 0.9500 . ?
C153 C154 1.397(19) . ?
C153 H153 0.9500 . ?
C154 C155 1.375(19) . ?
C154 C173 1.464(16) . ?
C155 C156 1.406(18) . ?
C155 H155 0.9500 . ?
C156 H156 0.9500 . ?
N161 C162 1.30(2) . ?
N161 C166 1.364(19) . ?
C162 C163 1.39(2) . ?
C162 H162 0.9500 . ?
C163 C164 1.377(19) . ?
C163 H163 0.9500 . ?
C164 C165 1.37(2) . ?
C164 C175 1.435(19) . ?
C165 C166 1.42(2) . ?
C165 H165 0.9500 . ?
C166 H166 0.9500 . ?
C171 N172 1.334(17) . ?
C171 N176 1.370(17) . ?
N172 C173 1.346(15) . ?
C173 N174 1.337(16) . ?
N174 C175 1.381(16) . ?
C175 N176 1.309(17) . ?
N201 C206 1.346(18) . ?
N201 C202 1.356(19) . ?
C202 C203 1.43(2) . ?
C202 H202 0.9500 . ?
C203 C204 1.32(2) . ?
C203 H203 0.9500 . ?
C204 C205 1.340(18) . ?
C204 C231 1.555(19) . ?
C205 C206 1.38(2) . ?
C205 H205 0.9500 . ?
C206 H206 0.9500 . ?
N211 C212 1.26(2) . ?
N211 C216 1.34(2) . ?
C212 C213 1.42(2) . ?
C212 H212 0.9500 . ?
C213 C214 1.38(2) . ?
C213 H213 0.9500 . ?
C214 C215 1.29(2) . ?
C214 C233 1.483(19) . ?
C215 C216 1.35(2) . ?
C215 H215 0.9500 . ?
C216 H216 0.9500 . ?
N221 C222 1.31(2) . ?
N221 C226 1.378(18) . ?
C222 C223 1.36(2) . ?
C222 H222 0.9500 . ?
C223 C224 1.36(2) . ?
C223 H223 0.9500 . ?
C224 C225 1.39(2) . ?
C224 C235 1.486(19) . ?
C225 C226 1.330(19) . ?
C225 H225 0.9500 . ?
C226 H226 0.9500 . ?
C231 N236 1.308(18) . ?
C231 N232 1.342(17) . ?
N232 C233 1.348(18) . ?
C233 N234 1.301(18) . ?
N234 C235 1.316(17) . ?
C235 N236 1.312(18) . ?
N241 C242 1.27(2) . ?
N241 C246 1.36(2) . ?
C242 C243 1.32(2) . ?
C242 H242 0.9500 . ?
C243 C244 1.45(2) . ?
C243 H243 0.9500 . ?
C244 C245 1.319(19) . ?
C244 C271 1.501(19) . ?
C245 C246 1.38(2) . ?
C245 H245 0.9500 . ?
C246 H246 0.9500 . ?
N251 C252 1.325(18) . ?
N251 C256 1.36(2) . ?
C252 C253 1.345(19) . ?
C252 H252 0.9500 . ?
C253 C254 1.36(2) . ?
C253 H253 0.9500 . ?
C254 C255 1.343(19) . ?
C254 C273 1.530(16) . ?
C255 C256 1.37(2) . ?
C255 H255 0.9500 . ?
C256 H256 0.9500 . ?
N261 C266 1.331(15) . ?
N261 C262 1.333(19) . ?
C262 C263 1.40(2) . ?
C262 H262 0.9500 . ?
C263 C264 1.359(19) . ?
C263 H263 0.9500 . ?
C264 C265 1.41(2) . ?
C264 C275 1.489(17) . ?
C265 C266 1.347(17) . ?
C265 H265 0.9500 . ?
C266 H266 0.9500 . ?
C271 N276 1.322(17) . ?
C271 N272 1.340(17) . ?
N272 C273 1.328(18) . ?
C273 N274 1.341(15) . ?
N274 C275 1.320(15) . ?
C275 N276 1.320(18) . ?
C301 C302 1.42(3) . ?
C301 C306 1.49(2) . ?
C301 H30A 0.9900 . ?
C301 H30B 0.9900 . ?
C302 O310 1.24(3) . ?
C302 C303 1.45(3) . ?
C303 C304 1.30(3) . ?
C303 H303 0.9500 . ?
C304 C305 1.48(3) . ?
C304 H304 0.9500 . ?
C305 O309 1.52(2) . ?
C305 C311 1.56(3) . ?
C305 C306 1.60(3) . ?
C306 C307 1.43(3) . ?
C306 H306 1.0000 . ?
C307 C308 1.36(3) . ?
C307 C312 1.40(3) . ?
C308 O313 1.23(2) . ?
C308 O309 1.43(3) . ?
C311 H31A 0.9800 . ?
C311 H31B 0.9800 . ?
C311 H31C 0.9800 . ?
C312 H31D 0.9500 . ?
C312 H31E 0.9500 . ?
C401 C402 1.3900 . ?
C401 C406 1.3900 . ?
C401 N407 1.448(19) . ?
C402 C403 1.3900 . ?
C402 H402 0.9500 . ?
C403 C404 1.3900 . ?
C403 H403 0.9500 . ?
C404 C405 1.3900 . ?
C404 H404 0.9500 . ?
C405 C406 1.3900 . ?
C405 H405 0.9500 . ?
C406 H406 0.9500 . ?
N407 O408 1.21(2) . ?
N407 O409 1.25(2) . ?
C411 C412 1.3900 . ?
C411 C416 1.3900 . ?
C411 N417 1.444(18) . ?
C412 C413 1.3900 . ?
C412 H412 0.9500 . ?
C413 C414 1.3900 . ?
C413 H413 0.9500 . ?
C414 C415 1.3900 . ?
C414 H414 0.9500 . ?
C415 C416 1.3900 . ?
C415 H415 0.9500 . ?
C416 H416 0.9500 . ?
N417 O418 1.23(2) . ?
N417 O419 1.250(19) . ?
C501 C502 1.42(4) . ?
C501 C506 1.49(3) . ?
C501 H50A 0.9900 . ?
C501 H50B 0.9900 . ?
C502 O510 1.22(3) . ?
C502 C503 1.44(4) . ?
C503 C504 1.32(3) . ?
C503 H503 0.9500 . ?
C504 C505 1.50(3) . ?
C504 H504 0.9500 . ?
C505 O509 1.51(3) . ?
C505 C511 1.53(3) . ?
C505 C506 1.62(3) . ?
C506 C507 1.45(3) . ?
C506 H506 1.0000 . ?
C507 C508 1.38(4) . ?
C507 C512 1.42(4) . ?
C508 O513 1.24(3) . ?
C508 O509 1.47(3) . ?
C511 H51A 0.9800 . ?
C511 H51B 0.9800 . ?
C511 H51C 0.9800 . ?
C512 H51D 0.9500 . ?
C512 H51E 0.9500 . ?
C601 C602 1.41(3) . ?
C601 C606 1.48(3) . ?
C601 H60A 0.9900 . ?
C601 H60B 0.9900 . ?
C602 O610 1.23(3) . ?
C602 C603 1.44(3) . ?
C603 C604 1.30(3) . ?
C603 H603 0.9500 . ?
C604 C605 1.48(3) . ?
C604 H604 0.9500 . ?
C605 O609 1.50(3) . ?
C605 C611 1.54(3) . ?
C605 C606 1.62(3) . ?
C606 C607 1.44(3) . ?
C606 H606 1.0000 . ?
C607 C608 1.37(3) . ?
C607 C612 1.43(3) . ?
C608 O613 1.22(3) . ?
C608 O609 1.47(3) . ?
C611 H61A 0.9800 . ?
C611 H61B 0.9800 . ?
C611 H61C 0.9800 . ?
C612 H61D 0.9500 . ?
C612 H61E 0.9500 . ?
C551 C552 1.41(3) . ?
C551 C556 1.48(3) . ?
C551 H55A 0.9900 . ?
C551 H55B 0.9900 . ?
C552 O560 1.20(3) . ?
C552 C553 1.45(4) . ?
C553 C554 1.33(3) . ?
C553 H553 0.9500 . ?
C554 C555 1.48(3) . ?
C554 H554 0.9500 . ?
C555 O559 1.52(3) . ?
C555 C561 1.55(3) . ?
C555 C556 1.61(3) . ?
C556 C557 1.46(3) . ?
C556 H556 1.0000 . ?
C557 C558 1.38(4) . ?
C557 C562 1.43(4) . ?
C558 O563 1.23(3) . ?
C558 O559 1.48(3) . ?
C561 H56A 0.9800 . ?
C561 H56B 0.9800 . ?
C561 H56C 0.9800 . ?
C562 H56D 0.9500 . ?
C562 H56E 0.9500 . ?
C96A C96B 1.52(3) . ?
C96A C96F 1.54(3) . ?
C96A H96A 0.9900 . ?
C96A H96B 0.9900 . ?
C96B C96C 1.53(3) . ?
C96B H96C 0.9900 . ?
C96B H96D 0.9900 . ?
C96C C96D 1.52(3) . ?
C96C H96E 0.9900 . ?
C96C H96F 0.9900 . ?
C96D C96E 1.53(3) . ?
C96D H96G 0.9900 . ?
C96D H96H 0.9900 . ?
C96E C96F 1.55(3) . ?
C96E H96I 0.9900 . ?
C96E H96J 0.9900 . ?
C96F H96K 0.9900 . ?
C96F H96L 0.9900 . ?
C90A C90B 1.53(3) . ?
C90A C90F 1.56(3) . ?
C90A H90A 0.9900 . ?
C90A H90B 0.9900 . ?
C90B C90C 1.53(3) . ?
C90B H90C 0.9900 . ?
C90B H90D 0.9900 . ?
C90C C90D 1.52(3) . ?
C90C H90E 0.9900 . ?
C90C H90F 0.9900 . ?
C90D C90E 1.54(3) . ?
C90D H90G 0.9900 . ?
C90D H90H 0.9900 . ?
C90E C90F 1.55(3) . ?
C90E H90I 0.9900 . ?
C90E H90J 0.9900 . ?
C90F H90K 0.9900 . ?
C90F H90L 0.9900 . ?
C91A C91F 1.53(2) . ?
C91A C91B 1.53(2) . ?
C91A H91A 0.9900 . ?
C91A H91B 0.9900 . ?
C91B C91C 1.51(2) . ?
C91B H91C 0.9900 . ?
C91B H91D 0.9900 . ?
C91C C91D 1.49(2) . ?
C91C H91E 0.9900 . ?
C91C H91F 0.9900 . ?
C91D C91E 1.50(2) . ?
C91D H91G 0.9900 . ?
C91D H91H 0.9900 . ?
C91E C91F 1.49(2) . ?
C91E H91I 0.9900 . ?
C91E H91J 0.9900 . ?
C91F H91K 0.9900 . ?
C91F H91L 0.9900 . ?
C92A C92F 1.50(3) . ?
C92A C92B 1.50(2) . ?
C92A H92A 0.9900 . ?
C92A H92B 0.9900 . ?
C92B C92C 1.50(3) . ?
C92B H92C 0.9900 . ?
C92B H92D 0.9900 . ?
C92C C92D 1.48(3) . ?
C92C H92E 0.9900 . ?
C92C H92F 0.9900 . ?
C92D C92E 1.53(3) . ?
C92D H92G 0.9900 . ?
C92D H92H 0.9900 . ?
C92E C92F 1.54(3) . ?
C92E H92I 0.9900 . ?
C92E H92J 0.9900 . ?
C92F H92K 0.9900 . ?
C92F H92L 0.9900 . ?
C93A C93B 1.54(3) . ?
C93A C93F 1.55(3) . ?
C93A H93A 0.9900 . ?
C93A H93B 0.9900 . ?
C93B C93C 1.54(3) . ?
C93B H93C 0.9900 . ?
C93B H93D 0.9900 . ?
C93C C93D 1.55(3) . ?
C93C H93E 0.9900 . ?
C93C H93F 0.9900 . ?
C93D C93E 1.55(3) . ?
C93D H93G 0.9900 . ?
C93D H93H 0.9900 . ?
C93E C93F 1.55(3) . ?
C93E H93I 0.9900 . ?
C93E H93J 0.9900 . ?
C93F H93K 0.9900 . ?
C93F H93L 0.9900 . ?
C94A C94F 1.54(3) . ?
C94A C94B 1.54(3) . ?
C94A H94A 0.9900 . ?
C94A H94B 0.9900 . ?
C94B C94C 1.53(3) . ?
C94B H94C 0.9900 . ?
C94B H94D 0.9900 . ?
C94C C94D 1.54(3) . ?
C94C H94E 0.9900 . ?
C94C H94F 0.9900 . ?
C94D C94E 1.55(3) . ?
C94D H94G 0.9900 . ?
C94D H94H 0.9900 . ?
C94E C94F 1.54(3) . ?
C94E H94I 0.9900 . ?
C94E H94J 0.9900 . ?
C94F H94K 0.9900 . ?
C94F H94L 0.9900 . ?
C95A C95F 1.55(3) . ?
C95A C95B 1.55(3) . ?
C95A H95A 0.9900 . ?
C95A H95B 0.9900 . ?
C95B C95C 1.55(3) . ?
C95B H95C 0.9900 . ?
C95B H95D 0.9900 . ?
C95C C95D 1.54(3) . ?
C95C H95E 0.9900 . ?
C95C H95F 0.9900 . ?
C95D C95E 1.56(3) . ?
C95D H95G 0.9900 . ?
C95D H95H 0.9900 . ?
C95E C95F 1.56(3) . ?
C95E H95I 0.9900 . ?
C95E H95J 0.9900 . ?
C95F H95K 0.9900 . ?
C95F H95L 0.9900 . ?

loop_
_geom_angle_atom_site_label_1
_geom_angle_atom_site_label_2
_geom_angle_atom_site_label_3
_geom_angle
_geom_angle_site_symmetry_1
_geom_angle_site_symmetry_3
_geom_angle_publ_flag
N161 Zn1 N101 97.8(7) 3_545 . ?
N161 Zn1 I11 108.7(6) 3_545 . ?
N101 Zn1 I11 109.3(6) . . ?
N161 Zn1 I12 111.0(6) 3_545 . ?
N101 Zn1 I12 104.5(5) . . ?
I11 Zn1 I12 122.6(6) . . ?
N101 Zn1A N161 103.9(9) . 3_545 ?
N101 Zn1A I14 107.6(7) . . ?
N161 Zn1A I14 113.0(7) 3_545 . ?
N101 Zn1A I13 104.7(8) . . ?
N161 Zn1A I13 103.1(7) 3_545 . ?
I14 Zn1A I13 122.9(7) . . ?
N111 Zn2 N141 104.6(8) . . ?
N111 Zn2 I22 106.8(7) . . ?
N141 Zn2 I22 105.0(6) . . ?
N111 Zn2 I21 107.1(6) . . ?
N141 Zn2 I21 108.6(7) . . ?
I22 Zn2 I21 123.2(6) . . ?
N141 Zn2A N111 103.1(10) . . ?
N141 Zn2A I23 107.1(10) . . ?
N111 Zn2A I23 103.7(9) . . ?
N141 Zn2A I24 106.7(10) . . ?
N111 Zn2A I24 107.1(9) . . ?
I23 Zn2A I24 126.8(9) . . ?
N261 Zn3 N121 97.1(4) 3_546 . ?
N261 Zn3 I32 109.8(3) 3_546 . ?
N121 Zn3 I32 107.2(3) . . ?
N261 Zn3 I31 101.9(3) 3_546 . ?
N121 Zn3 I31 108.9(3) . . ?
I32 Zn3 I31 127.63(8) . . ?
N201 Zn4 N151 98.8(4) . . ?
N201 Zn4 I42 106.6(3) . . ?
N151 Zn4 I42 110.6(3) . . ?
N201 Zn4 I41 107.4(3) . . ?
N151 Zn4 I41 101.9(3) . . ?
I42 Zn4 I41 127.88(8) . . ?
N211 Zn5 N241 104.0(7) . . ?
N211 Zn5 I52 109.7(6) . . ?
N241 Zn5 I52 110.2(6) . . ?
N211 Zn5 I51 104.8(6) . . ?
N241 Zn5 I51 103.5(6) . . ?
I52 Zn5 I51 123.0(4) . . ?
N241 Zn5A N211 97.4(7) . . ?
N241 Zn5A I54 113.8(7) . . ?
N211 Zn5A I54 104.7(6) . . ?
N241 Zn5A I53 109.4(6) . . ?
N211 Zn5A I53 107.8(6) . . ?
I54 Zn5A I53 120.8(5) . . ?
N221 Zn6 N251 103.8(6) 3 . ?
N221 Zn6 I61 110.2(5) 3 . ?
N251 Zn6 I61 111.2(5) . . ?
N221 Zn6 I62 105.1(5) 3 . ?
N251 Zn6 I62 102.2(4) . . ?
I61 Zn6 I62 122.6(4) . . ?
N251 Zn6A N221 97.4(8) . 3 ?
N251 Zn6A I64 110.3(8) . . ?
N221 Zn6A I64 116.6(9) 3 . ?
N251 Zn6A I63 102.5(8) . . ?
N221 Zn6A I63 99.9(8) 3 . ?
I64 Zn6A I63 125.8(8) . . ?
Zn6A I64 C562 71.5(16) . 4_566 ?
C106 N101 C102 118.0(12) . . ?
C106 N101 Zn1A 119.6(11) . . ?
C102 N101 Zn1A 122.4(11) . . ?
C106 N101 Zn1 122.9(10) . . ?
C102 N101 Zn1 118.5(10) . . ?
N101 C102 C103 123.0(14) . . ?
N101 C102 H102 118.5 . . ?
C103 C102 H102 118.5 . . ?
C104 C103 C102 120.1(15) . . ?
C104 C103 H103 120.0 . . ?
C102 C103 H103 120.0 . . ?
C103 C104 C105 117.8(13) . . ?
C103 C104 C131 124.3(12) . . ?
C105 C104 C131 117.7(12) . . ?
C104 C105 C106 117.2(14) . . ?
C104 C105 H105 121.4 . . ?
C106 C105 H105 121.4 . . ?
N101 C106 C105 123.1(14) . . ?
N101 C106 H106 118.4 . . ?
C105 C106 H106 118.4 . . ?
C112 N111 C116 119.5(13) . . ?
C112 N111 Zn2 124.9(12) . . ?
C116 N111 Zn2 115.5(10) . . ?
C112 N111 Zn2A 119.5(13) . . ?
C116 N111 Zn2A 120.7(12) . . ?
N111 C112 C113 126.0(15) . . ?
N111 C112 H112 117.0 . . ?
C113 C112 H112 117.0 . . ?
C112 C113 C114 115.0(14) . . ?
C112 C113 H113 122.5 . . ?
C114 C113 H113 122.5 . . ?
C115 C114 C113 118.7(14) . . ?
C115 C114 C133 120.3(13) . . ?
C113 C114 C133 120.9(13) . . ?
C114 C115 C116 123.1(15) . . ?
C114 C115 H115 118.5 . . ?
C116 C115 H115 118.5 . . ?
N111 C116 C115 117.6(14) . . ?
N111 C116 H116 121.2 . . ?
C115 C116 H116 121.2 . . ?
C122 N121 C126 121.0(13) . . ?
C122 N121 Zn3 117.7(10) . . ?
C126 N121 Zn3 121.1(9) . . ?
N121 C122 C123 123.3(15) . . ?
N121 C122 H122 118.3 . . ?
C123 C122 H122 118.3 . . ?
C122 C123 C124 119.4(13) . . ?
C122 C123 H123 120.3 . . ?
C124 C123 H123 120.3 . . ?
C125 C124 C135 123.4(13) . . ?
C125 C124 C123 115.0(13) . . ?
C135 C124 C123 121.4(12) . . ?
C126 C125 C124 120.0(13) . . ?
C126 C125 H125 120.0 . . ?
C124 C125 H125 120.0 . . ?
N121 C126 C125 120.7(13) . . ?
N121 C126 H126 119.7 . . ?
C125 C126 H126 119.7 . . ?
N136 C131 N132 127.3(13) . . ?
N136 C131 C104 118.4(12) . . ?
N132 C131 C104 114.2(12) . . ?
C133 N132 C131 112.7(12) . . ?
N132 C133 N134 126.0(12) . . ?
N132 C133 C114 117.6(12) . . ?
N134 C133 C114 116.3(12) . . ?
C135 N134 C133 113.5(11) . . ?
N136 C135 N134 125.2(12) . . ?
N136 C135 C124 118.1(12) . . ?
N134 C135 C124 116.8(11) . . ?
C131 N136 C135 114.8(12) . . ?
C142 N141 C146 119.5(12) . . ?
C142 N141 Zn2A 119.7(12) . . ?
C146 N141 Zn2A 120.6(13) . . ?
C142 N141 Zn2 123.9(11) . . ?
C146 N141 Zn2 116.6(12) . . ?
N141 C142 C143 125.9(14) . . ?
N141 C142 H142 117.1 . . ?
C143 C142 H142 117.1 . . ?
C142 C143 C144 117.6(15) . . ?
C142 C143 H143 121.2 . . ?
C144 C143 H143 121.2 . . ?
C145 C144 C143 117.2(12) . . ?
C145 C144 C171 121.8(11) . . ?
C143 C144 C171 121.0(12) . . ?
C144 C145 C146 121.7(13) . . ?
C144 C145 H145 119.2 . . ?
C146 C145 H145 119.2 . . ?
N141 C146 C145 117.8(15) . . ?
N141 C146 H146 121.1 . . ?
C145 C146 H146 121.1 . . ?
C156 N151 C152 118.3(12) . . ?
C156 N151 Zn4 123.9(10) . . ?
C152 N151 Zn4 117.3(9) . . ?
N151 C152 C153 124.9(14) . . ?
N151 C152 H152 117.5 . . ?
C153 C152 H152 117.5 . . ?
C152 C153 C154 119.1(15) . . ?
C152 C153 H153 120.4 . . ?
C154 C153 H153 120.4 . . ?
C155 C154 C153 115.8(11) . . ?
C155 C154 C173 123.1(10) . . ?
C153 C154 C173 121.1(12) . . ?
C154 C155 C156 119.8(12) . . ?
C154 C155 H155 120.1 . . ?
C156 C155 H155 120.1 . . ?
N151 C156 C155 122.0(14) . . ?
N151 C156 H156 119.0 . . ?
C155 C156 H156 119.0 . . ?
C162 N161 C166 117.1(14) . . ?
C162 N161 Zn1A 119.5(12) . 3_455 ?
C166 N161 Zn1A 123.4(12) . 3_455 ?
C162 N161 Zn1 126.9(11) . 3_455 ?
C166 N161 Zn1 115.9(11) . 3_455 ?
N161 C162 C163 124.0(15) . . ?
N161 C162 H162 118.0 . . ?
C163 C162 H162 118.0 . . ?
C164 C163 C162 120.3(15) . . ?
C164 C163 H163 119.9 . . ?
C162 C163 H163 119.9 . . ?
C165 C164 C163 116.9(14) . . ?
C165 C164 C175 120.2(12) . . ?
C163 C164 C175 123.0(12) . . ?
C164 C165 C166 119.8(15) . . ?
C164 C165 H165 120.1 . . ?
C166 C165 H165 120.1 . . ?
N161 C166 C165 121.6(15) . . ?
N161 C166 H166 119.2 . . ?
C165 C166 H166 119.2 . . ?
N172 C171 N176 124.1(13) . . ?
N172 C171 C144 115.9(12) . . ?
N176 C171 C144 119.9(12) . . ?
C171 N172 C173 115.7(11) . . ?
N174 C173 N172 124.2(12) . . ?
N174 C173 C154 116.6(11) . . ?
N172 C173 C154 119.1(11) . . ?
C173 N174 C175 115.7(11) . . ?
N176 C175 N174 123.6(12) . . ?
N176 C175 C164 121.1(11) . . ?
N174 C175 C164 115.2(11) . . ?
C175 N176 C171 116.2(12) . . ?
C206 N201 C202 116.1(12) . . ?
C206 N201 Zn4 124.3(9) . . ?
C202 N201 Zn4 118.1(9) . . ?
N201 C202 C203 121.5(14) . . ?
N201 C202 H202 119.3 . . ?
C203 C202 H202 119.3 . . ?
C204 C203 C202 118.0(15) . . ?
C204 C203 H203 121.0 . . ?
C202 C203 H203 121.0 . . ?
C203 C204 C205 122.3(13) . . ?
C203 C204 C231 116.5(13) . . ?
C205 C204 C231 121.0(12) . . ?
C204 C205 C206 117.9(13) . . ?
C204 C205 H205 121.1 . . ?
C206 C205 H205 121.1 . . ?
N201 C206 C205 124.1(12) . . ?
N201 C206 H206 117.9 . . ?
C205 C206 H206 117.9 . . ?
C212 N211 C216 115.8(16) . . ?
C212 N211 Zn5 124.0(13) . . ?
C216 N211 Zn5 120.1(13) . . ?
C212 N211 Zn5A 118.1(13) . . ?
C216 N211 Zn5A 125.8(13) . . ?
N211 C212 C213 126(2) . . ?
N211 C212 H212 116.9 . . ?
C213 C212 H212 116.9 . . ?
C214 C213 C212 114.8(17) . . ?
C214 C213 H213 122.6 . . ?
C212 C213 H213 122.6 . . ?
C215 C214 C213 118.6(14) . . ?
C215 C214 C233 125.0(14) . . ?
C213 C214 C233 116.2(15) . . ?
C214 C215 C216 122.9(14) . . ?
C214 C215 H215 118.5 . . ?
C216 C215 H215 118.5 . . ?
N211 C216 C215 121.5(16) . . ?
N211 C216 H216 119.2 . . ?
C215 C216 H216 119.2 . . ?
C222 N221 C226 118.2(13) . . ?
C222 N221 Zn6 117.6(11) . 3_445 ?
C226 N221 Zn6 124.1(11) . 3_445 ?
C222 N221 Zn6A 125.8(12) . 3_445 ?
C226 N221 Zn6A 116.0(11) . 3_445 ?
Zn6 N221 Zn6A 8.4(6) 3_445 3_445 ?
N221 C222 C223 124.6(15) . . ?
N221 C222 H222 117.7 . . ?
C223 C222 H222 117.7 . . ?
C224 C223 C222 117.7(15) . . ?
C224 C223 H223 121.1 . . ?
C222 C223 H223 121.1 . . ?
C223 C224 C225 117.7(13) . . ?
C223 C224 C235 119.4(14) . . ?
C225 C224 C235 122.9(12) . . ?
C226 C225 C224 122.4(13) . . ?
C226 C225 H225 118.8 . . ?
C224 C225 H225 118.8 . . ?
C225 C226 N221 119.1(14) . . ?
C225 C226 H226 120.4 . . ?
N221 C226 H226 120.4 . . ?
N236 C231 N232 127.1(13) . . ?
N236 C231 C204 118.5(12) . . ?
N232 C231 C204 114.4(13) . . ?
C231 N232 C233 113.6(13) . . ?
N234 C233 N232 122.7(13) . . ?
N234 C233 C214 123.1(14) . . ?
N232 C233 C214 114.1(14) . . ?
C233 N234 C235 117.6(12) . . ?
N236 C235 N234 125.2(13) . . ?
N236 C235 C224 116.4(13) . . ?
N234 C235 C224 118.2(13) . . ?
C231 N236 C235 113.4(12) . . ?
C242 N241 C246 117.3(15) . . ?
C242 N241 Zn5 126.5(13) . . ?
C246 N241 Zn5 115.9(12) . . ?
C242 N241 Zn5A 117.6(13) . . ?
C246 N241 Zn5A 125.1(12) . . ?
N241 C242 C243 126.6(17) . . ?
N241 C242 H242 116.7 . . ?
C243 C242 H242 116.7 . . ?
C242 C243 C244 117.3(15) . . ?
C242 C243 H243 121.3 . . ?
C244 C243 H243 121.3 . . ?
C245 C244 C243 116.9(14) . . ?
C245 C244 C271 124.9(14) . . ?
C243 C244 C271 117.7(13) . . ?
C244 C245 C246 120.8(15) . . ?
C244 C245 H245 119.6 . . ?
C246 C245 H245 119.6 . . ?
N241 C246 C245 121.0(15) . . ?
N241 C246 H246 119.5 . . ?
C245 C246 H246 119.5 . . ?
C252 N251 C256 116.4(12) . . ?
C252 N251 Zn6 121.7(11) . . ?
C256 N251 Zn6 121.9(9) . . ?
C252 N251 Zn6A 124.6(11) . . ?
C256 N251 Zn6A 118.1(10) . . ?
N251 C252 C253 125.5(15) . . ?
N251 C252 H252 117.3 . . ?
C253 C252 H252 117.3 . . ?
C252 C253 C254 117.6(13) . . ?
C252 C253 H253 121.2 . . ?
C254 C253 H253 121.2 . . ?
C255 C254 C253 118.9(13) . . ?
C255 C254 C273 122.6(14) . . ?
C253 C254 C273 118.1(12) . . ?
C254 C255 C256 121.2(15) . . ?
C254 C255 H255 119.4 . . ?
C256 C255 H255 119.4 . . ?
N251 C256 C255 120.2(13) . . ?
N251 C256 H256 119.9 . . ?
C255 C256 H256 119.9 . . ?
C266 N261 C262 117.1(12) . . ?
C266 N261 Zn3 124.2(10) . 3_454 ?
C262 N261 Zn3 117.6(9) . 3_454 ?
N261 C262 C263 123.5(14) . . ?
N261 C262 H262 118.3 . . ?
C263 C262 H262 118.3 . . ?
C264 C263 C262 117.4(14) . . ?
C264 C263 H263 121.3 . . ?
C262 C263 H263 121.3 . . ?
C263 C264 C265 119.2(12) . . ?
C263 C264 C275 118.2(13) . . ?
C265 C264 C275 122.6(12) . . ?
C266 C265 C264 118.7(12) . . ?
C266 C265 H265 120.6 . . ?
C264 C265 H265 120.6 . . ?
N261 C266 C265 123.9(14) . . ?
N261 C266 H266 118.1 . . ?
C265 C266 H266 118.1 . . ?
N276 C271 N272 126.0(12) . . ?
N276 C271 C244 116.6(13) . . ?
N272 C271 C244 117.3(13) . . ?
C273 N272 C271 113.7(11) . . ?
N272 C273 N274 125.9(11) . . ?
N272 C273 C254 117.3(11) . . ?
N274 C273 C254 116.8(13) . . ?
C275 N274 C273 113.1(11) . . ?
N274 C275 N276 127.4(11) . . ?
N274 C275 C264 116.4(12) . . ?
N276 C275 C264 116.2(11) . . ?
C275 N276 C271 113.6(11) . . ?
C302 C301 C306 115.4(19) . . ?
C302 C301 H30A 108.4 . . ?
C306 C301 H30A 108.4 . . ?
C302 C301 H30B 108.4 . . ?
C306 C301 H30B 108.4 . . ?
H30A C301 H30B 107.5 . . ?
O310 C302 C301 121(3) . . ?
O310 C302 C303 117(3) . . ?
C301 C302 C303 120.1(19) . . ?
C304 C303 C302 117(2) . . ?
C304 C303 H303 121.3 . . ?
C302 C303 H303 121.3 . . ?
C303 C304 C305 129(2) . . ?
C303 C304 H304 115.6 . . ?
C305 C304 H304 115.6 . . ?
C304 C305 O309 105.9(16) . . ?
C304 C305 C311 115.0(18) . . ?
O309 C305 C311 112.5(16) . . ?
C304 C305 C306 108.3(16) . . ?
O309 C305 C306 99.5(15) . . ?
C311 C305 C306 114.2(16) . . ?
C307 C306 C301 119.3(19) . . ?
C307 C306 C305 100.5(15) . . ?
C301 C306 C305 110.1(17) . . ?
C307 C306 H306 108.8 . . ?
C301 C306 H306 108.8 . . ?
C305 C306 H306 108.8 . . ?
C308 C307 C312 116(2) . . ?
C308 C307 C306 115.5(18) . . ?
C312 C307 C306 128(2) . . ?
O313 C308 C307 145(2) . . ?
O313 C308 O309 110(2) . . ?
C307 C308 O309 104.8(18) . . ?
C308 O309 C305 111.2(15) . . ?
C305 C311 H31A 109.5 . . ?
C305 C311 H31B 109.5 . . ?
H31A C311 H31B 109.5 . . ?
C305 C311 H31C 109.5 . . ?
H31A C311 H31C 109.5 . . ?
H31B C311 H31C 109.5 . . ?
C307 C312 H31D 120.0 . . ?
C307 C312 H31E 120.0 . . ?
H31D C312 H31E 120.0 . . ?
C402 C401 C406 120.0 . . ?
C402 C401 N407 118.2(13) . . ?
C406 C401 N407 121.8(13) . . ?
C403 C402 C401 120.0 . . ?
C403 C402 H402 120.0 . . ?
C401 C402 H402 120.0 . . ?
C402 C403 C404 120.0 . . ?
C402 C403 H403 120.0 . . ?
C404 C403 H403 120.0 . . ?
C405 C404 C403 120.0 . . ?
C405 C404 H404 120.0 . . ?
C403 C404 H404 120.0 . . ?
C406 C405 C404 120.0 . . ?
C406 C405 H405 120.0 . . ?
C404 C405 H405 120.0 . . ?
C405 C406 C401 120.0 . . ?
C405 C406 H406 120.0 . . ?
C401 C406 H406 120.0 . . ?
O408 N407 O409 132(3) . . ?
O408 N407 C401 111(2) . . ?
O409 N407 C401 115(2) . . ?
C412 C411 C416 120.0 . . ?
C412 C411 N417 118.3(16) . . ?
C416 C411 N417 121.7(16) . . ?
C413 C412 C411 120.0 . . ?
C413 C412 H412 120.0 . . ?
C411 C412 H412 120.0 . . ?
C412 C413 C414 120.0 . . ?
C412 C413 H413 120.0 . . ?
C414 C413 H413 120.0 . . ?
C415 C414 C413 120.0 . . ?
C415 C414 H414 120.0 . . ?
C413 C414 H414 120.0 . . ?
C416 C415 C414 120.0 . . ?
C416 C415 H415 120.0 . . ?
C414 C415 H415 120.0 . . ?
C415 C416 C411 120.0 . . ?
C415 C416 H416 120.0 . . ?
C411 C416 H416 120.0 . . ?
O418 N417 O419 127(2) . . ?
O418 N417 C411 115(2) . . ?
O419 N417 C411 117.2(17) . . ?
C502 C501 C506 117(3) . . ?
C502 C501 H50A 108.1 . . ?
C506 C501 H50A 108.1 . . ?
C502 C501 H50B 108.1 . . ?
C506 C501 H50B 108.1 . . ?
H50A C501 H50B 107.3 . . ?
O510 C502 C501 119(4) . . ?
O510 C502 C503 106(4) . . ?
C501 C502 C503 125(3) . . ?
C504 C503 C502 109(3) . . ?
C504 C503 H503 125.6 . . ?
C502 C503 H503 125.6 . . ?
C503 C504 C505 121(4) . . ?
C503 C504 H504 119.7 . . ?
C505 C504 H504 119.7 . . ?
C504 C505 O509 100(3) . . ?
C504 C505 C511 117(3) . . ?
O509 C505 C511 124(3) . . ?
C504 C505 C506 104(3) . . ?
O509 C505 C506 98(2) . . ?
C511 C505 C506 110(3) . . ?
C507 C506 C501 116(3) . . ?
C507 C506 C505 95(2) . . ?
C501 C506 C505 103(3) . . ?
C507 C506 H506 113.8 . . ?
C501 C506 H506 113.8 . . ?
C505 C506 H506 113.8 . . ?
C508 C507 C512 108(4) . . ?
C508 C507 C506 112(3) . . ?
C512 C507 C506 117(4) . . ?
O513 C508 C507 131(5) . . ?
O513 C508 O509 112(4) . . ?
C507 C508 O509 105(3) . . ?
C508 O509 C505 105(3) . . ?
C505 C511 H51A 109.5 . . ?
C505 C511 H51B 109.5 . . ?
H51A C511 H51B 109.5 . . ?
C505 C511 H51C 109.5 . . ?
H51A C511 H51C 109.5 . . ?
H51B C511 H51C 109.5 . . ?
C507 C512 H51D 120.0 . . ?
C507 C512 H51E 120.0 . . ?
H51D C512 H51E 120.0 . . ?
C602 C601 C606 117(3) . . ?
C602 C601 H60A 108.0 . . ?
C606 C601 H60A 108.0 . . ?
C602 C601 H60B 108.0 . . ?
C606 C601 H60B 108.0 . . ?
H60A C601 H60B 107.2 . . ?
O610 C602 C601 126(3) . . ?
O610 C602 C603 111(3) . . ?
C601 C602 C603 122(3) . . ?
C604 C603 C602 114(3) . . ?
C604 C603 H603 122.8 . . ?
C602 C603 H603 122.8 . . ?
C603 C604 C605 128(3) . . ?
C603 C604 H604 115.8 . . ?
C605 C604 H604 115.8 . . ?
C604 C605 O609 103(2) . . ?
C604 C605 C611 112(3) . . ?
O609 C605 C611 122(3) . . ?
C604 C605 C606 110(2) . . ?
O609 C605 C606 99.8(18) . . ?
C611 C605 C606 110(3) . . ?
C607 C606 C601 124(3) . . ?
C607 C606 C605 101.2(19) . . ?
C601 C606 C605 103(2) . . ?
C607 C606 H606 109.2 . . ?
C601 C606 H606 109.2 . . ?
C605 C606 H606 109.2 . . ?
C608 C607 C612 111(3) . . ?
C608 C607 C606 116(2) . . ?
C612 C607 C606 131(3) . . ?
O613 C608 C607 138(3) . . ?
O613 C608 O609 116(3) . . ?
C607 C608 O609 105(2) . . ?
C608 O609 C605 108.9(19) . . ?
C605 C611 H61A 109.5 . . ?
C605 C611 H61B 109.5 . . ?
H61A C611 H61B 109.5 . . ?
C605 C611 H61C 109.5 . . ?
H61A C611 H61C 109.5 . . ?
H61B C611 H61C 109.5 . . ?
C607 C612 H61D 120.0 . . ?
C607 C612 H61E 120.0 . . ?
H61D C612 H61E 120.0 . . ?
C552 C551 C556 115(3) . . ?
C552 C551 H55A 108.5 . . ?
C556 C551 H55A 108.5 . . ?
C552 C551 H55B 108.5 . . ?
C556 C551 H55B 108.5 . . ?
H55A C551 H55B 107.5 . . ?
O560 C552 C551 121(4) . . ?
O560 C552 C553 108(4) . . ?
C551 C552 C553 120(3) . . ?
C554 C553 C552 108(3) . . ?
C554 C553 H553 125.9 . . ?
C552 C553 H553 125.9 . . ?
C553 C554 C555 127(3) . . ?
C553 C554 H554 116.7 . . ?
C555 C554 H554 116.7 . . ?
C554 C555 O559 103(3) . . ?
C554 C555 C561 113(3) . . ?
O559 C555 C561 119(3) . . ?
C554 C555 C556 112(3) . . ?
O559 C555 C556 99(2) . . ?
C561 C555 C556 109(3) . . ?
C557 C556 C551 113(3) . . ?
C557 C556 C555 95(2) . . ?
C551 C556 C555 109(3) . . ?
C557 C556 H556 112.7 . . ?
C551 C556 H556 112.7 . . ?
C555 C556 H556 112.7 . . ?
C558 C557 C562 114(4) . . ?
C558 C557 C556 107(3) . . ?
C562 C557 C556 116(3) . . ?
O563 C558 C557 134(5) . . ?
O563 C558 O559 111(4) . . ?
C557 C558 O559 103(3) . . ?
C558 O559 C555 108(2) . . ?
C555 C561 H56A 109.5 . . ?
C555 C561 H56B 109.5 . . ?
H56A C561 H56B 109.5 . . ?
C555 C561 H56C 109.5 . . ?
H56A C561 H56C 109.5 . . ?
H56B C561 H56C 109.5 . . ?
C557 C562 H56D 120.0 . . ?
I64 C562 H56D 33.3 4_536 . ?
C557 C562 H56E 120.0 . . ?
I64 C562 H56E 90.3 4_536 . ?
H56D C562 H56E 120.0 . . ?
C96B C96A C96F 109(4) . . ?
C96B C96A H96A 109.9 . . ?
C96F C96A H96A 109.9 . . ?
C96B C96A H96B 109.9 . . ?
C96F C96A H96B 109.9 . . ?
H96A C96A H96B 108.3 . . ?
C96A C96B C96C 113(3) . . ?
C96A C96B H96C 109.0 . . ?
C96C C96B H96C 109.0 . . ?
C96A C96B H96D 109.0 . . ?
C96C C96B H96D 109.0 . . ?
H96C C96B H96D 107.8 . . ?
C96D C96C C96B 113(4) . . ?
C96D C96C H96E 108.9 . . ?
C96B C96C H96E 108.9 . . ?
C96D C96C H96F 108.9 . . ?
C96B C96C H96F 108.9 . . ?
H96E C96C H96F 107.7 . . ?
C96C C96D C96E 111(4) . . ?
C96C C96D H96G 109.5 . . ?
C96E C96D H96G 109.5 . . ?
C96C C96D H96H 109.5 . . ?
C96E C96D H96H 109.5 . . ?
H96G C96D H96H 108.1 . . ?
C96D C96E C96F 111(3) . . ?
C96D C96E H96I 109.5 . . ?
C96F C96E H96I 109.5 . . ?
C96D C96E H96J 109.5 . . ?
C96F C96E H96J 109.5 . . ?
H96I C96E H96J 108.1 . . ?
C96A C96F C96E 114(4) . . ?
C96A C96F H96K 108.7 . . ?
C96E C96F H96K 108.7 . . ?
C96A C96F H96L 108.7 . . ?
C96E C96F H96L 108.7 . . ?
H96K C96F H96L 107.6 . . ?
C90B C90A C90F 115(4) . . ?
C90B C90A H90A 108.5 . . ?
C90F C90A H90A 108.5 . . ?
C90B C90A H90B 108.5 . . ?
C90F C90A H90B 108.5 . . ?
H90A C90A H90B 107.5 . . ?
C90C C90B C90A 107(3) . . ?
C90C C90B H90C 110.4 . . ?
C90A C90B H90C 110.4 . . ?
C90C C90B H90D 110.4 . . ?
C90A C90B H90D 110.4 . . ?
H90C C90B H90D 108.6 . . ?
C90D C90C C90B 112(3) . . ?
C90D C90C H90E 109.2 . . ?
C90B C90C H90E 109.2 . . ?
C90D C90C H90F 109.2 . . ?
C90B C90C H90F 109.2 . . ?
H90E C90C H90F 107.9 . . ?
C90C C90D C90E 111(4) . . ?
C90C C90D H90G 109.4 . . ?
C90E C90D H90G 109.4 . . ?
C90C C90D H90H 109.4 . . ?
C90E C90D H90H 109.4 . . ?
H90G C90D H90H 108.0 . . ?
C90D C90E C90F 108(3) . . ?
C90D C90E H90I 110.0 . . ?
C90F C90E H90I 110.0 . . ?
C90D C90E H90J 110.0 . . ?
C90F C90E H90J 110.0 . . ?
H90I C90E H90J 108.4 . . ?
C90E C90F C90A 108(3) . . ?
C90E C90F H90K 110.0 . . ?
C90A C90F H90K 110.0 . . ?
C90E C90F H90L 110.0 . . ?
C90A C90F H90L 110.0 . . ?
H90K C90F H90L 108.4 . . ?
C91F C91A C91B 101(2) . . ?
C91F C91A H91A 111.6 . . ?
C91B C91A H91A 111.6 . . ?
C91F C91A H91B 111.6 . . ?
C91B C91A H91B 111.6 . . ?
H91A C91A H91B 109.4 . . ?
C91C C91B C91A 103(2) . . ?
C91C C91B H91C 111.1 . . ?
C91A C91B H91C 111.1 . . ?
C91C C91B H91D 111.1 . . ?
C91A C91B H91D 111.1 . . ?
H91C C91B H91D 109.1 . . ?
C91D C91C C91B 118(2) . . ?
C91D C91C H91E 107.7 . . ?
C91B C91C H91E 107.7 . . ?
C91D C91C H91F 107.7 . . ?
C91B C91C H91F 107.7 . . ?
H91E C91C H91F 107.1 . . ?
C91C C91D C91E 119(2) . . ?
C91C C91D H91G 107.7 . . ?
C91E C91D H91G 107.7 . . ?
C91C C91D H91H 107.7 . . ?
C91E C91D H91H 107.7 . . ?
H91G C91D H91H 107.1 . . ?
C91F C91E C91D 113(3) . . ?
C91F C91E H91I 109.0 . . ?
C91D C91E H91I 109.0 . . ?
C91F C91E H91J 109.0 . . ?
C91D C91E H91J 109.0 . . ?
H91I C91E H91J 107.8 . . ?
C91E C91F C91A 113(2) . . ?
C91E C91F H91K 109.0 . . ?
C91A C91F H91K 109.0 . . ?
C91E C91F H91L 109.0 . . ?
C91A C91F H91L 109.0 . . ?
H91K C91F H91L 107.8 . . ?
C92F C92A C92B 118(3) . . ?
C92F C92A H92A 107.7 . . ?
C92B C92A H92A 107.7 . . ?
C92F C92A H92B 107.7 . . ?
C92B C92A H92B 107.7 . . ?
H92A C92A H92B 107.1 . . ?
C92C C92B C92A 116(3) . . ?
C92C C92B H92C 108.4 . . ?
C92A C92B H92C 108.4 . . ?
C92C C92B H92D 108.4 . . ?
C92A C92B H92D 108.4 . . ?
H92C C92B H92D 107.5 . . ?
C92D C92C C92B 116(3) . . ?
C92D C92C H92E 108.2 . . ?
C92B C92C H92E 108.2 . . ?
C92D C92C H92F 108.2 . . ?
C92B C92C H92F 108.2 . . ?
H92E C92C H92F 107.4 . . ?
C92C C92D C92E 113(3) . . ?
C92C C92D H92G 109.0 . . ?
C92E C92D H92G 109.0 . . ?
C92C C92D H92H 109.0 . . ?
C92E C92D H92H 109.0 . . ?
H92G C92D H92H 107.8 . . ?
C92D C92E C92F 97(3) . . ?
C92D C92E H92I 112.4 . . ?
C92F C92E H92I 112.4 . . ?
C92D C92E H92J 112.4 . . ?
C92F C92E H92J 112.4 . . ?
H92I C92E H92J 110.0 . . ?
C92A C92F C92E 110(3) . . ?
C92A C92F H92K 109.7 . . ?
C92E C92F H92K 109.7 . . ?
C92A C92F H92L 109.7 . . ?
C92E C92F H92L 109.7 . . ?
H92K C92F H92L 108.2 . . ?
C93B C93A C93F 109(3) . . ?
C93B C93A H93A 109.9 . . ?
C93F C93A H93A 109.9 . . ?
C93B C93A H93B 109.9 . . ?
C93F C93A H93B 109.9 . . ?
H93A C93A H93B 108.3 . . ?
C93A C93B C93C 106(3) . . ?
C93A C93B H93C 110.5 . . ?
C93C C93B H93C 110.5 . . ?
C93A C93B H93D 110.5 . . ?
C93C C93B H93D 110.5 . . ?
H93C C93B H93D 108.7 . . ?
C93B C93C C93D 101(3) . . ?
C93B C93C H93E 111.5 . . ?
C93D C93C H93E 111.5 . . ?
C93B C93C H93F 111.5 . . ?
C93D C93C H93F 111.5 . . ?
H93E C93C H93F 109.3 . . ?
C93C C93D C93E 107(3) . . ?
C93C C93D H93G 110.3 . . ?
C93E C93D H93G 110.3 . . ?
C93C C93D H93H 110.3 . . ?
C93E C93D H93H 110.3 . . ?
H93G C93D H93H 108.5 . . ?
C93F C93E C93D 103(3) . . ?
C93F C93E H93I 111.3 . . ?
C93D C93E H93I 111.3 . . ?
C93F C93E H93J 111.3 . . ?
C93D C93E H93J 111.3 . . ?
H93I C93E H93J 109.2 . . ?
C93A C93F C93E 104(3) . . ?
C93A C93F H93K 111.0 . . ?
C93E C93F H93K 111.0 . . ?
C93A C93F H93L 111.0 . . ?
C93E C93F H93L 111.0 . . ?
H93K C93F H93L 109.0 . . ?
C94F C94A C94B 112(4) . . ?
C94F C94A H94A 109.2 . . ?
C94B C94A H94A 109.2 . . ?
C94F C94A H94B 109.2 . . ?
C94B C94A H94B 109.2 . . ?
H94A C94A H94B 107.9 . . ?
C94C C94B C94A 111(3) . . ?
C94C C94B H94C 109.4 . . ?
C94A C94B H94C 109.4 . . ?
C94C C94B H94D 109.4 . . ?
C94A C94B H94D 109.4 . . ?
H94C C94B H94D 108.0 . . ?
C94B C94C C94D 103(3) . . ?
C94B C94C H94E 111.1 . . ?
C94D C94C H94E 111.2 . . ?
C94B C94C H94F 111.1 . . ?
C94D C94C H94F 111.2 . . ?
H94E C94C H94F 109.1 . . ?
C94C C94D C94E 111(3) . . ?
C94C C94D H94G 109.3 . . ?
C94E C94D H94G 109.4 . . ?
C94C C94D H94H 109.3 . . ?
C94E C94D H94H 109.4 . . ?
H94G C94D H94H 108.0 . . ?
C94F C94E C94D 108(3) . . ?
C94F C94E H94I 110.1 . . ?
C94D C94E H94I 110.1 . . ?
C94F C94E H94J 110.1 . . ?
C94D C94E H94J 110.1 . . ?
H94I C94E H94J 108.4 . . ?
C94A C94F C94E 105(3) . . ?
C94A C94F H94K 110.8 . . ?
C94E C94F H94K 110.8 . . ?
C94A C94F H94L 110.8 . . ?
C94E C94F H94L 110.8 . . ?
H94K C94F H94L 108.9 . . ?
C95F C95A C95B 107(3) . . ?
C95F C95A H95A 110.3 . . ?
C95B C95A H95A 110.3 . . ?
C95F C95A H95B 110.3 . . ?
C95B C95A H95B 110.3 . . ?
H95A C95A H95B 108.6 . . ?
C95C C95B C95A 105(3) . . ?
C95C C95B H95C 110.7 . . ?
C95A C95B H95C 110.7 . . ?
C95C C95B H95D 110.7 . . ?
C95A C95B H95D 110.7 . . ?
H95C C95B H95D 108.8 . . ?
C95D C95C C95B 110(4) . . ?
C95D C95C H95E 109.6 . . ?
C95B C95C H95E 109.6 . . ?
C95D C95C H95F 109.6 . . ?
C95B C95C H95F 109.6 . . ?
H95E C95C H95F 108.1 . . ?
C95C C95D C95E 107(3) . . ?
C95C C95D H95G 110.3 . . ?
C95E C95D H95G 110.3 . . ?
C95C C95D H95H 110.3 . . ?
C95E C95D H95H 110.3 . . ?
H95G C95D H95H 108.5 . . ?
C95F C95E C95D 106(3) . . ?
C95F C95E H95I 110.5 . . ?
C95D C95E H95I 110.5 . . ?
C95F C95E H95J 110.5 . . ?
C95D C95E H95J 110.5 . . ?
H95I C95E H95J 108.7 . . ?
C95A C95F C95E 113(4) . . ?
C95A C95F H95K 109.1 . . ?
C95E C95F H95K 109.1 . . ?
C95A C95F H95L 109.1 . . ?
C95E C95F H95L 109.1 . . ?
H95K C95F H95L 107.8 . . ?

loop_
_geom_hbond_atom_site_label_D
_geom_hbond_atom_site_label_H
_geom_hbond_atom_site_label_A
_geom_hbond_distance_DH
_geom_hbond_distance_HA
_geom_hbond_distance_DA
_geom_hbond_angle_DHA
_geom_hbond_site_symmetry_A
C106 H106 I12 0.95 3.09 3.741(14) 127.2 .
C106 H106 I14 0.95 3.00 3.670(15) 128.8 .
C106 H106 O510 0.95 2.50 3.15(4) 126.3 3
C112 H112 I22 0.95 3.09 3.728(19) 126.1 .
C112 H112 I24 0.95 3.02 3.73(2) 132.5 .
C122 H122 I32 0.95 3.07 3.739(16) 128.9 .
C123 H123 O409 0.95 2.61 3.42(2) 143.2 .
C125 H125 O613 0.95 2.55 3.18(3) 124.2 .
C126 H126 I31 0.95 3.23 3.855(13) 125.3 .
C126 H126 O613 0.95 2.61 3.21(3) 121.5 .
C142 H142 I42 0.95 3.15 3.929(15) 140.2 4_556
C145 H145 I12 0.95 3.14 3.930(16) 142.0 3_445
C145 H145 I14 0.95 3.23 3.942(17) 133.0 3_445
C146 H146 I21 0.95 3.06 3.745(16) 130.4 .
C146 H146 I23 0.95 3.07 3.691(18) 124.6 .
C153 H153 I21 0.95 3.26 3.73(2) 112.5 4_556
C156 H156 I11 0.95 3.25 3.885(19) 125.6 3_445
C156 H156 I13 0.95 3.14 3.78(2) 126.3 3_445
C162 H162 I14 0.95 3.22 3.86(2) 127.1 3_455
C162 H162 O309 0.95 2.63 3.24(2) 122.2 1_565
C163 H163 O313 0.95 2.44 3.36(2) 161.5 1_565
C166 H166 I11 0.95 3.07 3.740(19) 129.1 3_455
C166 H166 I13 0.95 3.07 3.664(19) 122.1 3_455
C202 H202 I42 0.95 3.12 3.739(15) 124.8 .
C206 H206 I41 0.95 3.23 3.842(14) 124.2 .
C212 H212 O610 0.95 2.54 3.23(5) 129.8 4_556
C215 H215 O310 0.95 2.36 3.16(2) 141.9 4_556
C216 H216 I52 0.95 3.08 3.741(17) 127.8 .
C216 H216 I54 0.95 3.16 3.753(18) 122.3 .
C226 H226 I62 0.95 3.10 3.718(15) 124.2 3_445
C242 H242 I51 0.95 3.11 3.746(19) 125.7 .
C242 H242 I53 0.95 3.03 3.75(2) 133.9 .
C245 H245 O560 0.95 2.48 3.16(4) 128.5 4_556
C246 H246 I52 0.95 3.25 3.846(15) 122.4 .
C252 H252 I52 0.95 3.30 3.960(17) 127.9 1_565
C252 H252 I61 0.95 3.27 3.894(16) 125.0 .
C252 H252 I63 0.95 3.13 3.730(18) 122.8 .
C253 H253 I52 0.95 3.34 3.938(15) 122.9 1_565
C253 H253 I54 0.95 3.15 3.898(16) 136.4 1_565
C256 H256 I32 0.95 3.10 3.867(15) 138.8 2_656
C266 H266 I51 0.95 3.16 3.752(15) 122.4 1_565
C301 H30A I64 0.99 3.14 3.87(3) 131.8 4_536
C303 H303 I23 0.95 3.12 3.85(3) 135.1 .
C306 H306 I62 1.00 3.30 4.04(2) 132.6 4_536
C306 H306 I64 1.00 3.08 3.80(2) 129.3 4_536
C311 H31A I62 0.98 3.26 3.73(2) 111.3 4_536
C311 H31C I12 0.98 3.17 4.14(2) 171.4 3_445
C311 H31C I14 0.98 2.71 3.69(3) 175.2 3_445
C406 H406 N172 0.95 2.65 3.528(17) 153.1 3
C412 H412 N274 0.95 2.66 3.435(18) 139.5 4_536
C504 H504 I22 0.95 3.02 3.72(5) 131.6 .
C511 H51A I61 0.98 3.59 4.15(7) 118.3 4_536
C511 H51C I52 0.98 3.30 4.05(7) 134.5 4_546
C604 H604 N417 0.95 2.64 3.40(4) 137.3 1_565
C604 H604 O419 0.95 2.60 3.37(4) 138.1 1_565
C611 H61C O419 0.98 2.78 3.58(7) 139.4 1_565
C551 H55A O563 0.99 2.29 3.09(8) 137.3 .
C553 H553 I24 0.95 3.13 3.68(5) 118.9 .
C556 H556 I63 1.00 3.15 3.92(5) 135.4 4_536
C561 H56C I54 0.98 3.05 3.75(5) 129.2 4_546
C562 H56D I64 0.95 1.79 2.50(6) 129.8 4_536
C562 H56E I63 0.95 2.30 3.20(7) 158.7 4_536

_refine_diff_density_max         1.341
_refine_diff_density_min         -0.901
_refine_diff_density_rms         0.226

_shelx_res_file                  
;

TITL SHELXT_b.res in C2
    SHELXT_b.res
    created by SHELXL-2016/6 at 12:56:13 on 28-Apr-2017
REM Old TITL xcalibur

REM SHELXT solution in C2
REM R1 0.260,  Rweak 0.033,  Alpha 0.039,  Orientation as input
REM Flack x =  0.217 ( 0.012 ) from Parsons' quotients
REM Formula found by SHELXT:  C82 N42 I8 Zn10

CELL  0.71075  34.9084  14.9228  29.6669   90.000  101.028   90.000
ZERR    4.000   0.0006   0.0002   0.0005    0.000    0.002    0.000
LATT -7
SYMM -X, Y, -Z
SFAC C H N I ZN O
UNIT 468.232 416.998 100.439 48 24 40.196
L.S. 20
BOND $H
HTAB C106 I12
HTAB C106 I14
EQIV $1 x+1/2, y+1/2, z
HTAB C106 O510_$1
HTAB C112 I22
HTAB C112 I24
HTAB C122 I32
HTAB C123 O409
HTAB C125 O613
HTAB C126 I31
HTAB C126 O613
EQIV $2 -x+1/2, y+1/2, -z+1
HTAB C142 I42_$2
EQIV $3 x-1/2, y-1/2, z
HTAB C145 I12_$3
HTAB C145 I14_$3
HTAB C146 I21
HTAB C146 I23
HTAB C153 I21_$2
HTAB C156 I11_$3
HTAB C156 I13_$3
EQIV $4 x-1/2, y+1/2, z
HTAB C162 I14_$4
EQIV $5 x, y+1, z
HTAB C162 O309_$5
HTAB C163 O313_$5
HTAB C166 I11_$4
HTAB C166 I13_$4
HTAB C202 I42
HTAB C206 I41
HTAB C212 O610_$2
HTAB C215 O310_$2
HTAB C216 I52
HTAB C216 I54
HTAB C226 I62_$3
HTAB C242 I51
HTAB C242 I53
HTAB C245 O560_$2
HTAB C246 I52
HTAB C252 I52_$5
HTAB C252 I61
HTAB C252 I63
HTAB C253 I52_$5
HTAB C253 I54_$5
EQIV $6 -x+1, y, -z+1
HTAB C256 I32_$6
HTAB C266 I51_$5
EQIV $7 -x+1/2, y-3/2, -z+1
HTAB C301 I64_$7
HTAB C303 I23
HTAB C306 I62_$7
HTAB C306 I64_$7
HTAB C311 I62_$7
HTAB C311 I12_$3
HTAB C311 I14_$3
HTAB C406 N172_$1
HTAB C412 N274_$7
HTAB C501 O409_$3
HTAB C504 I22
HTAB C511 I61_$7
EQIV $8 -x+1/2, y-1/2, -z+1
HTAB C511 I52_$8
HTAB C604 N417_$5
HTAB C604 O419_$5
HTAB C611 O419_$5
HTAB C551 O563
HTAB C553 I24
HTAB C556 I63_$7
HTAB C561 I54_$8
HTAB C562 I64_$7
HTAB C562 I63_$7
LIST 4
ACTA
TEMP -180.0
FMAP 2
PLAN 100
WGHT    0.119600
FVAR       0.06653   0.50361   0.58711   0.66916   0.57859   0.60992   0.24668
FVAR       0.44172
PART 1 21.0
ZN1   5    0.670138    0.133748    0.513284    21.00000    0.05880    0.03247 =
         0.04291   -0.00245    0.00637   -0.00116
I11   4    0.625287    0.153130    0.435708    21.00000    0.08509    0.05116 =
         0.04151   -0.00113   -0.00101   -0.00461
I12   4    0.731090    0.228286    0.538415    21.00000    0.06849    0.04099 =
         0.06320   -0.00554    0.02765   -0.01190
PART 2 -21.0
ZN1A  5    0.675129    0.130645    0.522725   -21.00000    0.11182    0.03342 =
         0.11802   -0.00495    0.05855    0.01217
I13   4    0.634935    0.158773    0.443149   -21.00000    0.15445    0.05884 =
         0.10504    0.01162    0.05962    0.02736
I14   4    0.736944    0.215020    0.554104   -21.00000    0.13479    0.05897 =
         0.22097   -0.06471    0.10252   -0.03999
PART 0
PART 1 31.0
ZN2   5    0.370360   -0.100864    0.694931    31.00000    0.04566    0.06423 =
         0.06157    0.02177   -0.00774   -0.00587
I21   4    0.384907   -0.252212    0.657761    31.00000    0.06250    0.04411 =
         0.10959    0.01035   -0.00533   -0.00256
I22   4    0.350876   -0.090593    0.770463    31.00000    0.07658    0.11415 =
         0.07455    0.04026    0.00633    0.00733
PART 2 -31.0
ZN2A  5    0.367857   -0.094839    0.700269   -31.00000    0.07069    0.07752 =
         0.13058    0.04857   -0.05071   -0.03795
I23   4    0.381544   -0.243700    0.671327   -31.00000    0.12374    0.05026 =
         0.18372    0.00675   -0.09787    0.00436
I24   4    0.348023   -0.059250    0.777967   -31.00000    0.07425    0.13324 =
         0.06876    0.04954   -0.01233   -0.03070
PART 0
ZN3   5    0.578627    0.620056    0.842377    11.00000    0.06201    0.03601 =
         0.04898   -0.00314   -0.01359    0.00799
I31   4    0.524594    0.649110    0.887013    11.00000    0.08187    0.07101 =
         0.05717   -0.00072   -0.00170    0.02848
I32   4    0.614231    0.733775    0.802363    11.00000    0.10065    0.04017 =
         0.07525    0.00338   -0.00615   -0.00846
ZN4   5    0.079678   -0.137743    0.339755    11.00000    0.06146    0.03801 =
         0.04606    0.00035   -0.00967   -0.00760
I41   4    0.026214   -0.163904    0.385653    11.00000    0.08157    0.06905 =
         0.06686    0.00038    0.00972   -0.02426
I42   4    0.112658   -0.251907    0.297688    11.00000    0.09124    0.03978 =
         0.07109   -0.00326    0.00673   -0.00146
PART 1 41.0
ZN5   5    0.179472    0.353949    0.027575    41.00000    0.16962    0.04147 =
         0.11601   -0.00569    0.06701   -0.02543
I51   4    0.140281    0.316829   -0.052651    41.00000    0.27182    0.08473 =
         0.12044   -0.04655    0.10699   -0.09178
I52   4    0.244971    0.279662    0.061248    41.00000    0.12977    0.05183 =
         0.23088    0.05037    0.10269    0.02692
PART 2 -41.0
ZN5A  5    0.174634    0.352744    0.016213   -41.00000    0.05438    0.02948 =
         0.04166    0.00722    0.01770    0.00769
I53   4    0.128368    0.328804   -0.059596   -41.00000    0.10109    0.03896 =
         0.04882    0.00793    0.00309   -0.00469
I54   4    0.232503    0.257815    0.038697   -41.00000    0.07493    0.04229 =
         0.07957    0.02353    0.02417    0.01050
PART 0
PART 1 51.0
ZN6   5    0.374283    1.094190    0.189515    51.00000    0.04134    0.04019 =
         0.05050   -0.00843   -0.00303    0.00030
I61   4    0.389774    1.240061    0.152180    51.00000    0.08975    0.05047 =
         0.08684    0.00188   -0.00640   -0.02818
I62   4    0.354359    1.089197    0.268405    51.00000    0.05370    0.09947 =
         0.05650   -0.02006    0.00503    0.00218
PART 2 -51.0
ZN6A  5    0.369075    1.092899    0.198565   -51.00000    0.10514    0.08855 =
         0.10205   -0.04553   -0.05011    0.02132
I63   4    0.386082    1.230314    0.156294   -51.00000    0.15258    0.05178 =
         0.30138   -0.00001   -0.13004   -0.01561
I64   4    0.346620    1.092891    0.271442   -51.00000    0.16885    0.30297 =
         0.14672   -0.15992   -0.06440    0.08861
PART 0
N101  3    0.637903    0.151325    0.565556    11.00000    0.06968    0.04051 =
         0.07826   -0.02211    0.02528    0.00501
C102  1    0.606801    0.100666    0.565118    11.00000    0.07805    0.07891 =
         0.11310   -0.06577    0.04206   -0.03015
AFIX  43
H102  2    0.601616    0.053754    0.543148    11.00000   -1.20000
AFIX   0
C103  1    0.581710    0.112624    0.594833    11.00000    0.07162    0.06747 =
         0.11225   -0.03863    0.03669   -0.02101
AFIX  43
H103  2    0.559950    0.073819    0.593510    11.00000   -1.20000
AFIX   0
C104  1    0.587809    0.179252    0.625921    11.00000    0.04048    0.03304 =
         0.05168   -0.01101   -0.00634   -0.00469
C105  1    0.618287    0.239189    0.623981    11.00000    0.10043    0.05610 =
         0.07647   -0.01107    0.02112   -0.01536
AFIX  43
H105  2    0.621438    0.292545    0.641775    11.00000   -1.20000
AFIX   0
C106  1    0.644007    0.217172    0.594645    11.00000    0.06917    0.04778 =
         0.05473    0.00401    0.02048   -0.00678
AFIX  43
H106  2    0.666966    0.252110    0.596149    11.00000   -1.20000
AFIX   0
N111  3    0.418248   -0.022402    0.698120    11.00000    0.05939    0.04016 =
         0.07059    0.00971   -0.01511   -0.01145
C112  1    0.434880    0.024789    0.734537    11.00000    0.05352    0.05659 =
         0.08512   -0.00086    0.01289    0.00169
AFIX  43
H112  2    0.423914    0.019454    0.761357    11.00000   -1.20000
AFIX   0
C113  1    0.466995    0.081539    0.737078    11.00000    0.05279    0.05862 =
         0.05514   -0.00499    0.00926    0.00152
AFIX  43
H113  2    0.478115    0.112785    0.764349    11.00000   -1.20000
AFIX   0
C114  1    0.481629    0.089022    0.696412    11.00000    0.04337    0.04457 =
         0.07349   -0.00029    0.00314    0.00077
C115  1    0.464955    0.038036    0.659094    11.00000    0.07929    0.09800 =
         0.05149   -0.02625    0.00357   -0.02299
AFIX  43
H115  2    0.476174    0.039912    0.632351    11.00000   -1.20000
AFIX   0
C116  1    0.432337   -0.016269    0.658733    11.00000    0.09824    0.10409 =
         0.05283    0.01775   -0.01253   -0.05272
AFIX  43
H116  2    0.420453   -0.047773    0.631852    11.00000   -1.20000
AFIX   0
N121  3    0.561595    0.515538    0.796112    11.00000    0.04754    0.04133 =
         0.04798   -0.00204   -0.00208    0.00002
C122  1    0.581908    0.502851    0.763548    11.00000    0.08206    0.07283 =
         0.08383   -0.04060    0.04599   -0.02148
AFIX  43
H122  2    0.600978    0.546236    0.759837    11.00000   -1.20000
AFIX   0
C123  1    0.577062    0.432142    0.735495    11.00000    0.08420    0.05973 =
         0.06534   -0.00801    0.03723   -0.02889
AFIX  43
H123  2    0.591091    0.427951    0.711113    11.00000   -1.20000
AFIX   0
C124  1    0.549870    0.360935    0.742655    11.00000    0.03946    0.06777 =
         0.04693   -0.00749   -0.00063   -0.00290
C125  1    0.526652    0.380491    0.775516    11.00000    0.04221    0.04990 =
         0.05934    0.00290   -0.01929    0.00079
AFIX  43
H125  2    0.506420    0.340596    0.779720    11.00000   -1.20000
AFIX   0
C126  1    0.533464    0.458618    0.801860    11.00000    0.04219    0.04421 =
         0.05059   -0.00516   -0.00721    0.00021
AFIX  43
H126  2    0.517897    0.471280    0.824078    11.00000   -1.20000
AFIX   0
C131  1    0.562439    0.197788    0.659783    11.00000    0.04439    0.05023 =
         0.05246   -0.00125   -0.00241   -0.00507
N132  3    0.534538    0.134013    0.661179    11.00000    0.05468    0.04353 =
         0.05857   -0.00860   -0.00183   -0.00106
C133  1    0.513667    0.150227    0.693275    11.00000    0.04974    0.04675 =
         0.04371   -0.01281   -0.01241   -0.00184
N134  3    0.518645    0.221910    0.723611    11.00000    0.05802    0.04458 =
         0.04281   -0.00895   -0.00106   -0.00125
C135  1    0.545424    0.281952    0.715339    11.00000    0.03712    0.05310 =
         0.04212   -0.00224   -0.00305   -0.00889
N136  3    0.568669    0.271474    0.684531    11.00000    0.04202    0.05086 =
         0.05603   -0.00925   -0.00580   -0.00590
N141  3    0.326702   -0.034699    0.649887    11.00000    0.04719    0.07403 =
         0.05761    0.02186   -0.02409   -0.01404
C142  1    0.317203    0.049832    0.654395    11.00000    0.06608    0.05728 =
         0.07351   -0.00620   -0.00958   -0.02014
AFIX  43
H142  2    0.331394    0.081518    0.680012    11.00000   -1.20000
AFIX   0
C143  1    0.289481    0.094898    0.626262    11.00000    0.05035    0.04546 =
         0.05762    0.00746   -0.01188   -0.00582
AFIX  43
H143  2    0.284911    0.156617    0.631042    11.00000   -1.20000
AFIX   0
C144  1    0.267209    0.047675    0.589187    11.00000    0.05445    0.02894 =
         0.05022   -0.00524   -0.00234   -0.01363
C145  1    0.275634   -0.040198    0.585085    11.00000    0.05967    0.05112 =
         0.06535    0.00599   -0.03066   -0.01518
AFIX  43
H145  2    0.259838   -0.074911    0.561839    11.00000   -1.20000
AFIX   0
C146  1    0.307693   -0.082039    0.614846    11.00000    0.06469    0.03960 =
         0.08035    0.01221   -0.02148   -0.01035
AFIX  43
H146  2    0.315128   -0.141838    0.609671    11.00000   -1.20000
AFIX   0
N151  3    0.120513   -0.067212    0.386078    11.00000    0.05727    0.03979 =
         0.05264   -0.00754   -0.02326   -0.00956
C152  1    0.111679    0.014633    0.395621    11.00000    0.11955    0.04087 =
         0.11154   -0.02304   -0.08100    0.01559
AFIX  43
H152  2    0.089126    0.040616    0.377273    11.00000   -1.20000
AFIX   0
C153  1    0.132028    0.064868    0.429375    11.00000    0.11919    0.04022 =
         0.12035   -0.02735   -0.07423    0.02038
AFIX  43
H153  2    0.123967    0.124282    0.434311    11.00000   -1.20000
AFIX   0
C154  1    0.165243    0.028665    0.457190    11.00000    0.04134    0.02984 =
         0.04350   -0.00048   -0.01255   -0.00322
C155  1    0.175460   -0.056121    0.445699    11.00000    0.06617    0.04286 =
         0.04715    0.00133   -0.02128    0.00077
AFIX  43
H155  2    0.198448   -0.083567    0.462273    11.00000   -1.20000
AFIX   0
C156  1    0.151758   -0.102048    0.409328    11.00000    0.06071    0.05068 =
         0.07158   -0.01943   -0.00792   -0.00465
AFIX  43
H156  2    0.159088   -0.160626    0.401730    11.00000   -1.20000
AFIX   0
N161  3    0.182625    0.496899    0.523865    11.00000    0.06186    0.02866 =
         0.08269   -0.01224    0.00842   -0.01104
C162  1    0.212628    0.462164    0.550941    11.00000    0.07648    0.06715 =
         0.07816   -0.01850    0.00838   -0.02801
AFIX  43
H162  2    0.231516    0.501781    0.567539    11.00000   -1.20000
AFIX   0
C163  1    0.218761    0.370643    0.557090    11.00000    0.06926    0.03843 =
         0.08470   -0.00658   -0.00800    0.00429
AFIX  43
H163  2    0.239790    0.349538    0.579791    11.00000   -1.20000
AFIX   0
C164  1    0.194482    0.310358    0.530414    11.00000    0.04971    0.04188 =
         0.04495   -0.00276   -0.00384   -0.00656
C165  1    0.162949    0.345101    0.500675    11.00000    0.07678    0.03623 =
         0.09078   -0.00138    0.00090   -0.00498
AFIX  43
H165  2    0.144546    0.306166    0.482745    11.00000   -1.20000
AFIX   0
C166  1    0.157967    0.439238    0.496836    11.00000    0.07902    0.03580 =
         0.08608   -0.00968    0.00883    0.00403
AFIX  43
H166  2    0.136939    0.462742    0.474902    11.00000   -1.20000
AFIX   0
C171  1    0.236394    0.091032    0.557771    11.00000    0.06747    0.02142 =
         0.06460   -0.00347    0.01275   -0.00463
N172  3    0.218140    0.040884    0.522978    11.00000    0.03756    0.03736 =
         0.05724    0.00573    0.00199   -0.00527
C173  1    0.188150    0.080596    0.494781    11.00000    0.04058    0.02517 =
         0.06141   -0.00648    0.00309    0.00114
N174  3    0.178212    0.166635    0.497745    11.00000    0.04391    0.03411 =
         0.06032    0.00464    0.00649   -0.00202
C175  1    0.201385    0.215540    0.532030    11.00000    0.04763    0.03448 =
         0.04806   -0.00543   -0.00904   -0.00471
N176  3    0.229062    0.180255    0.562964    11.00000    0.05023    0.04864 =
         0.05631   -0.01182    0.00117   -0.01014
N201  3    0.061393   -0.036944    0.294219    11.00000    0.05449    0.05016 =
         0.03879   -0.00075   -0.01477   -0.00242
C202  1    0.083444   -0.017262    0.262555    11.00000    0.08970    0.04786 =
         0.05841    0.00508   -0.00615    0.02977
AFIX  43
H202  2    0.102514   -0.059070    0.256945    11.00000   -1.20000
AFIX   0
C203  1    0.078621    0.065277    0.237336    11.00000    0.07928    0.05492 =
         0.06450    0.02868   -0.00926   -0.00499
AFIX  43
H203  2    0.095257    0.080309    0.216605    11.00000   -1.20000
AFIX   0
C204  1    0.050286    0.119869    0.243826    11.00000    0.05857    0.02984 =
         0.04666   -0.00290   -0.00833    0.00726
C205  1    0.028036    0.103248    0.275025    11.00000    0.05239    0.05239 =
         0.04362    0.00031    0.00593   -0.00110
AFIX  43
H205  2    0.008839    0.144919    0.280425    11.00000   -1.20000
AFIX   0
C206  1    0.033908    0.023599    0.299076    11.00000    0.05550    0.05886 =
         0.03370    0.00126   -0.00192   -0.00794
AFIX  43
H206  2    0.017511    0.010758    0.320386    11.00000   -1.20000
AFIX   0
N211  3    0.142481    0.335368    0.069339    11.00000    0.08317    0.05005 =
         0.07416   -0.00675    0.00557   -0.00423
C212  1    0.110546    0.376621    0.066133    11.00000    0.11833    0.05892 =
         0.13783    0.01611    0.06872   -0.01553
AFIX  43
H212  2    0.104699    0.420227    0.042485    11.00000   -1.20000
AFIX   0
C213  1    0.082570    0.364183    0.094397    11.00000    0.07989    0.08582 =
         0.08404    0.01650    0.02652    0.01564
AFIX  43
H213  2    0.058565    0.396000    0.089804    11.00000   -1.20000
AFIX   0
C214  1    0.092881    0.302282    0.129113    11.00000    0.05944    0.08614 =
         0.04365    0.00004    0.00964   -0.01293
C215  1    0.125926    0.261961    0.132828    11.00000    0.06604    0.04662 =
         0.03969    0.00182    0.00532    0.00390
AFIX  43
H215  2    0.132988    0.219293    0.156739    11.00000   -1.20000
AFIX   0
C216  1    0.150998    0.277585    0.104269    11.00000    0.06550    0.06461 =
         0.07976   -0.01405    0.00148   -0.01352
AFIX  43
H216  2    0.175263    0.246809    0.109099    11.00000   -1.20000
AFIX   0
N221  3   -0.080223    0.508004    0.194492    11.00000    0.05161    0.05742 =
         0.07446   -0.01027   -0.02210   -0.00002
C222  1   -0.063748    0.499250    0.158579    11.00000    0.08969    0.09721 =
         0.05771    0.02013    0.00916    0.04009
AFIX  43
H222  2   -0.073823    0.534128    0.132182    11.00000   -1.20000
AFIX   0
C223  1   -0.033135    0.443557    0.156425    11.00000    0.06453    0.08130 =
         0.07454    0.00477    0.00245    0.02494
AFIX  43
H223  2   -0.022690    0.438757    0.129211    11.00000   -1.20000
AFIX   0
C224  1   -0.018054    0.395049    0.194650    11.00000    0.05627    0.04088 =
         0.05300   -0.00017   -0.02082   -0.00168
C225  1   -0.035406    0.404378    0.232816    11.00000    0.05995    0.03516 =
         0.06032    0.00588   -0.01793    0.00313
AFIX  43
H225  2   -0.026001    0.369036    0.259251    11.00000   -1.20000
AFIX   0
C226  1   -0.064686    0.460935    0.233713    11.00000    0.06513    0.04301 =
         0.05863   -0.01212   -0.00705    0.00761
AFIX  43
H226  2   -0.074761    0.468795    0.261016    11.00000   -1.20000
AFIX   0
C231  1    0.046240    0.209142    0.216277    11.00000    0.06108    0.04846 =
         0.04346    0.00248   -0.00639   -0.00702
N232  3    0.071198    0.217596    0.187287    11.00000    0.05873    0.05710 =
         0.04502    0.00507   -0.00664   -0.01644
C233  1    0.065677    0.292681    0.161582    11.00000    0.05817    0.04890 =
         0.05356    0.00657    0.00308   -0.00715
N234  3    0.037168    0.348223    0.162856    11.00000    0.05459    0.04714 =
         0.05509   -0.00029   -0.00816   -0.00450
C235  1    0.015325    0.333775    0.193694    11.00000    0.04495    0.04123 =
         0.05984   -0.01596   -0.00433   -0.00354
N236  3    0.018918    0.265567    0.222072    11.00000    0.04696    0.05268 =
         0.05155    0.00150   -0.01120    0.00195
N241  3    0.185874    0.489947    0.026002    11.00000    0.07975    0.05786 =
         0.09252    0.01362    0.01967   -0.02919
C242  1    0.165404    0.543866   -0.001618    11.00000    0.09986    0.03539 =
         0.10903    0.00794   -0.01856   -0.01627
AFIX  43
H242  2    0.146066    0.518203   -0.024943    11.00000   -1.20000
AFIX   0
C243  1    0.168230    0.632188   -0.001268    11.00000    0.07099    0.03905 =
         0.07895    0.00416   -0.01694   -0.00623
AFIX  43
H243  2    0.152468    0.667801   -0.024132    11.00000   -1.20000
AFIX   0
C244  1    0.196302    0.672471    0.035352    11.00000    0.06350    0.03455 =
         0.07548    0.01220    0.00412    0.00099
C245  1    0.218193    0.617344    0.064132    11.00000    0.05798    0.03337 =
         0.07995    0.00990   -0.00005    0.00401
AFIX  43
H245  2    0.238112    0.640881    0.087482    11.00000   -1.20000
AFIX   0
C246  1    0.212511    0.525994    0.060730    11.00000    0.08824    0.02462 =
         0.08983    0.00999    0.01335    0.00915
AFIX  43
H246  2    0.227426    0.487657    0.082977    11.00000   -1.20000
AFIX   0
N251  3    0.329299    1.027758    0.148896    11.00000    0.06491    0.02905 =
         0.06889   -0.01168   -0.00117    0.01054
C252  1    0.305789    1.068207    0.114550    11.00000    0.06979    0.05025 =
         0.08399    0.01534   -0.03485   -0.00763
AFIX  43
H252  2    0.309565    1.130591    0.110742    11.00000   -1.20000
AFIX   0
C253  1    0.277029    1.028319    0.084630    11.00000    0.06865    0.03376 =
         0.08171    0.00942   -0.02459   -0.00625
AFIX  43
H253  2    0.262755    1.059986    0.059058    11.00000   -1.20000
AFIX   0
C254  1    0.269097    0.940717    0.092338    11.00000    0.04231    0.06187 =
         0.05259   -0.01293   -0.01302    0.00263
C255  1    0.292075    0.896902    0.126822    11.00000    0.09101    0.03455 =
         0.06772   -0.00165   -0.02130    0.00872
AFIX  43
H255  2    0.287723    0.834957    0.131252    11.00000   -1.20000
AFIX   0
C256  1    0.321705    0.939982    0.155749    11.00000    0.07152    0.05190 =
         0.06172    0.00685   -0.03745    0.00248
AFIX  43
H256  2    0.336982    0.908378    0.180668    11.00000   -1.20000
AFIX   0
N261  3    0.118326    1.047845   -0.110642    11.00000    0.06206    0.03035 =
         0.06057   -0.01195   -0.00892   -0.00195
C262  1    0.106102    0.971537   -0.094790    11.00000    0.07302    0.04701 =
         0.08889    0.01871   -0.02442   -0.01489
AFIX  43
H262  2    0.080422    0.951512   -0.107230    11.00000   -1.20000
AFIX   0
C263  1    0.129180    0.919188   -0.060674    11.00000    0.07482    0.03803 =
         0.07425    0.01330   -0.04195   -0.01079
AFIX  43
H263  2    0.120539    0.862341   -0.052221    11.00000   -1.20000
AFIX   0
C264  1    0.164369    0.953051   -0.040223    11.00000    0.06878    0.03445 =
         0.05248   -0.01002   -0.00339    0.01198
C265  1    0.176610    1.035760   -0.055362    11.00000    0.04402    0.06362 =
         0.05817    0.01133   -0.00468   -0.00327
AFIX  43
H265  2    0.201294    1.060210   -0.041970    11.00000   -1.20000
AFIX   0
C266  1    0.152633    1.079578   -0.089221    11.00000    0.04863    0.04172 =
         0.04852   -0.00227   -0.01236    0.00185
AFIX  43
H266  2    0.160692    1.136480   -0.098341    11.00000   -1.20000
AFIX   0
C271  1    0.201839    0.772096    0.034129    11.00000    0.05951    0.03021 =
         0.06088   -0.00387    0.00877    0.00140
N272  3    0.231466    0.807269    0.064386    11.00000    0.05024    0.03343 =
         0.05550   -0.00361   -0.01430    0.00113
C273  1    0.237200    0.893871    0.057851    11.00000    0.03670    0.04659 =
         0.04999   -0.00618   -0.01549    0.00928
N274  3    0.217026    0.944710    0.024222    11.00000    0.05899    0.03210 =
         0.05077    0.00894   -0.01229    0.00108
C275  1    0.188225    0.901120   -0.002042    11.00000    0.05083    0.04018 =
         0.04302   -0.00699   -0.02206    0.00734
N276  3    0.178354    0.816341    0.001359    11.00000    0.05614    0.03200 =
         0.05795    0.01046   -0.01556    0.00577

SIMU C301 > O313
C301  1    0.263496   -0.453723    0.769683    11.00000    0.13657    0.14844 =
         0.08806   -0.04902   -0.01343   -0.04806
AFIX  23
H30A  2    0.243175   -0.407307    0.769307    11.00000   -1.20000
H30B  2    0.263248   -0.492442    0.796723    11.00000   -1.20000
AFIX   0
C302  1    0.300478   -0.410521    0.775403    11.00000    0.18540    0.13070 =
         0.10265    0.00857   -0.04051   -0.02392
C303  1    0.314731   -0.377694    0.735765    11.00000    0.09329    0.07465 =
         0.17668   -0.02381   -0.02820   -0.00226
AFIX  43
H303  2    0.336524   -0.338483    0.738976    11.00000   -1.20000
AFIX   0
C304  1    0.296495   -0.404052    0.695560    11.00000    0.10860    0.08690 =
         0.17888   -0.01010    0.04142   -0.01316
AFIX  43
H304  2    0.308792   -0.389546    0.670571    11.00000   -1.20000
AFIX   0
C305  1    0.259101   -0.453693    0.683396    11.00000    0.09749    0.11805 =
         0.10963   -0.03935    0.00868    0.00091
C306  1    0.252725   -0.509502    0.727380    11.00000    0.10066    0.13038 =
         0.09089   -0.03024    0.02504   -0.03419
AFIX  13
H306  2    0.224545   -0.526282    0.723428    11.00000   -1.20000
AFIX   0
C307  1    0.274860   -0.588063    0.722448    11.00000    0.12002    0.09311 =
         0.12383    0.00615    0.01628    0.02675
C308  1    0.276789   -0.610842    0.678526    11.00000    0.14734    0.09913 =
         0.12212   -0.03634   -0.01125    0.04819
O309  6    0.266842   -0.530701    0.652599    11.00000    0.11866    0.15831 =
         0.11079   -0.04946    0.02308   -0.02686
O310  6    0.317797   -0.384738    0.813599    11.00000    0.51189    0.19389 =
         0.20720    0.08577   -0.21576   -0.22538
C311  1    0.223306   -0.395849    0.661122    11.00000    0.11706    0.18225 =
         0.09166    0.00186    0.03015   -0.04548
AFIX  33
H31A  2    0.200025   -0.433861    0.654266    11.00000   -1.50000
H31B  2    0.219136   -0.348307    0.682458    11.00000   -1.50000
H31C  2    0.228242   -0.368992    0.632632    11.00000   -1.50000
AFIX   0
C312  1    0.294440   -0.644448    0.757080    11.00000    0.15643    0.19804 =
         0.23306   -0.06051   -0.07664    0.02530
AFIX  93
H31D  2    0.308109   -0.695445    0.749286    11.00000   -1.20000
H31E  2    0.294050   -0.631693    0.788362    11.00000   -1.20000
AFIX   0
O313  6    0.284332   -0.671005    0.653189    11.00000    0.18240    0.13908 =
         0.15161   -0.04240   -0.06706    0.03681

DFIX 1.47 C401 N407
DFIX 1.22 N407 O408 N407 O409
DANG 2.31 C401 O408 C401 O409
DANG 2.48 C402 N407 C406 N407
FLAT C401 > O409
SIMU C401 > O409
DELU N407 O408
PART 2 10.5
AFIX  66
C401  1    0.620722    0.454556    0.586636    10.50000    0.09045    0.05766 =
         0.03768    0.00018    0.00844   -0.01926
C402  1    0.582393    0.431195    0.587886    10.50000    0.11004    0.10465 =
         0.07726   -0.00166    0.04974    0.00850
AFIX  43
H402  2    0.570486    0.452241    0.612117    10.50000   -1.20000
AFIX  65
C403  1    0.561487    0.377039    0.553682    10.50000    0.08960    0.07711 =
         0.07825    0.02070   -0.02562   -0.01853
AFIX  43
H403  2    0.535291    0.361073    0.554536    10.50000   -1.20000
AFIX  65
C404  1    0.578909    0.346245    0.518228    10.50000    0.12238    0.10174 =
         0.06650    0.03017   -0.00255   -0.02994
AFIX  43
H404  2    0.564620    0.309232    0.494851    10.50000   -1.20000
AFIX  65
C405  1    0.617237    0.369606    0.516977    10.50000    0.14030    0.05702 =
         0.04014    0.00384    0.01442   -0.04389
AFIX  43
H405  2    0.629144    0.348560    0.492746    10.50000   -1.20000
AFIX  65
C406  1    0.638144    0.423762    0.551182    10.50000    0.08230    0.05906 =
         0.03538    0.01007    0.02220    0.01014
AFIX  43
H406  2    0.664340    0.439728    0.550327    10.50000   -1.20000
AFIX   0
N407  3    0.641026    0.513353    0.622158    10.50000    0.13272    0.06668 =
         0.06832    0.00539    0.04160   -0.01671
O408  6    0.673662    0.529374    0.616339    10.50000    0.14662    0.25626 =
         0.08194   -0.01719    0.04092   -0.12802
O409  6    0.624963    0.523300    0.656228    10.50000    0.21839    0.05977 =
         0.08052   -0.02460    0.06202   -0.05679
PART 0

DFIX 1.47 C411 N417
DFIX 1.22 N417 O418 N417 O419
DANG 2.31 C411 O418 C411 O419
DANG 2.48 C412 N417 C416 N417
FLAT C411 > O419
SIMU C411 > O419
PART 1 61.0
AFIX  66
C411  1    0.373862   -0.468677    0.904494    61.00000    0.10481    0.04743 =
         0.07766    0.01928   -0.00374   -0.01644
C412  1    0.354495   -0.435208    0.937704    61.00000    0.08128    0.04793 =
         0.11476    0.03970    0.02728   -0.01102
AFIX  43
H412  2    0.327654   -0.448435    0.936155    61.00000   -1.20000
AFIX  65
C413  1    0.374399   -0.382385    0.973180    61.00000    0.15790    0.06026 =
         0.07579    0.02536    0.05160    0.01838
AFIX  43
H413  2    0.361162   -0.359510    0.995878    61.00000   -1.20000
AFIX  65
C414  1    0.413671   -0.363032    0.975448    61.00000    0.14466    0.09145 =
         0.08252   -0.01205    0.01471    0.05944
AFIX  43
H414  2    0.427275   -0.326930    0.999695    61.00000   -1.20000
AFIX  65
C415  1    0.433039   -0.396501    0.942238    61.00000    0.10019    0.10560 =
         0.15006   -0.02515    0.01131    0.04313
AFIX  43
H415  2    0.459880   -0.383273    0.943787    61.00000   -1.20000
AFIX  65
C416  1    0.413135   -0.449323    0.906761    61.00000    0.13381    0.10768 =
         0.11888    0.00082    0.03972    0.03651
AFIX  43
H416  2    0.426372   -0.472198    0.884064    61.00000   -1.20000
AFIX   0
N417  3    0.351871   -0.521319    0.867541    61.00000    0.12608    0.12490 =
         0.06094   -0.00333    0.02729   -0.01919
O418  6    0.368673   -0.537331    0.835566    61.00000    0.15806    0.20485 =
         0.11718   -0.03598    0.06485   -0.05465
O419  6    0.320891   -0.556302    0.874229    61.00000    0.08291    0.05140 =
         0.09888   -0.02164    0.02735   -0.03430
PART 0

SIMU 0.02 0.04 C501 > O513
SAME C301 > O313
DELU C508 O513
DELU C506 C507
PART 1 10.5
C501  1    0.164531   -0.102089    0.717184    10.50000    0.20229    0.21935 =
         0.35219   -0.04092    0.05434   -0.01581
AFIX  23
H50A  2    0.153558   -0.147963    0.735222    10.50000   -1.20000
H50B  2    0.143373   -0.083410    0.691730    10.50000   -1.20000
AFIX   0
C502  1    0.194313   -0.142821    0.697919    10.50000    0.20231    0.21233 =
         0.30699   -0.03186    0.06243   -0.02677
C503  1    0.235132   -0.145121    0.719123    10.50000    0.21353    0.23275 =
         0.32800   -0.04199    0.05949   -0.01377
AFIX  43
H503  2    0.253640   -0.187715    0.712826    10.50000   -1.20000
AFIX   0
C504  1    0.242539   -0.078241    0.748741    10.50000    0.21352    0.24587 =
         0.36724   -0.04429    0.04989    0.00641
AFIX  43
H504  2    0.265295   -0.042848    0.749655    10.50000   -1.20000
AFIX   0
C505  1    0.215303   -0.057606    0.781010    10.50000    0.22533    0.26053 =
         0.40452   -0.01139    0.02455    0.02395
C506  1    0.176028   -0.023085    0.747302    10.50000    0.20916    0.25106 =
         0.38986   -0.01826    0.03121    0.00371
AFIX  13
H506  2    0.155253   -0.002226    0.763847    10.50000   -1.20000
AFIX   0
C507  1    0.195145    0.049058    0.727200    10.50000    0.21090    0.24880 =
         0.40770   -0.00015    0.01207    0.00042
C508  1    0.221891    0.094132    0.759838    10.50000    0.22789    0.27211 =
         0.43960    0.03407   -0.00543    0.03350
O509  6    0.230940    0.032422    0.799218    10.50000    0.23616    0.26070 =
         0.43140    0.02956    0.00168    0.04906
O510  6    0.193304   -0.136052    0.656800    10.50000    0.16358    0.16106 =
         0.07234   -0.01626    0.06218   -0.02277
C511  1    0.205939   -0.135087    0.811081    10.50000    0.21853    0.24091 =
         0.43311   -0.02326    0.06155    0.00129
AFIX  33
H51A  2    0.188065   -0.114106    0.830588    10.50000   -1.50000
H51B  2    0.193652   -0.183988    0.791439    10.50000   -1.50000
H51C  2    0.230115   -0.156687    0.830433    10.50000   -1.50000
AFIX   0
C512  1    0.213480    0.027249    0.689728    10.50000    0.17115    0.21705 =
         0.35595   -0.04103    0.13562   -0.05257
AFIX  93
H51D  2    0.239849    0.044016    0.690486    10.50000   -1.20000
H51E  2    0.199355   -0.004082    0.663945    10.50000   -1.20000
AFIX   0
O513  6    0.250133    0.142091    0.755876    10.50000    0.13594    0.36049 =
         0.53363    0.09489   -0.03805    0.06927
PART 0

SIMU C601 > O613
SAME C301 > O313
DELU C602 O610
PART 1 61.0
C601  1    0.398733    0.099342    0.874317    61.00000    0.38804    0.09291 =
         0.11121    0.01368    0.09364    0.01340
AFIX  23
H60A  2    0.372025    0.075086    0.864665    61.00000   -1.20000
H60B  2    0.417174    0.049838    0.872152    61.00000   -1.20000
AFIX   0
C602  1    0.403463    0.124875    0.920889    61.00000    0.39233    0.06568 =
         0.14604    0.03594    0.12187   -0.01737
C603  1    0.396191    0.215127    0.934112    61.00000    0.29462    0.10624 =
         0.10005   -0.00142    0.11057   -0.03989
AFIX  43
H603  2    0.401955    0.235113    0.965075    61.00000   -1.20000
AFIX   0
C604  1    0.381067    0.267064    0.900136    61.00000    0.21748    0.08547 =
         0.10969   -0.02215    0.08225   -0.02972
AFIX  43
H604  2    0.372406    0.324026    0.908405    61.00000   -1.20000
AFIX   0
C605  1    0.375614    0.248987    0.850393    61.00000    0.16508    0.11188 =
         0.11253    0.02678    0.07008   -0.01814
C606  1    0.404636    0.169494    0.841007    61.00000    0.27038    0.08291 =
         0.07317   -0.00626    0.07744    0.02497
AFIX  13
H606  2    0.395812    0.146165    0.809110    61.00000   -1.20000
AFIX   0
C607  1    0.440598    0.217793    0.843351    61.00000    0.27706    0.16152 =
         0.08031    0.05572    0.11375    0.12200
C608  1    0.437550    0.309005    0.839321    61.00000    0.18013    0.15467 =
         0.12714    0.07884    0.10987    0.07297
O609  6    0.395445    0.327773    0.833212    61.00000    0.11835    0.12687 =
         0.13343    0.03330    0.04887    0.01708
O610  6    0.419115    0.080143    0.954032    61.00000    0.54815    0.11716 =
         0.17263    0.07630    0.16248    0.04948
C611  1    0.333071    0.224648    0.829837    61.00000    0.21679    0.35689 =
         0.33351   -0.07584    0.03668   -0.13276
AFIX  33
H61A  2    0.330535    0.213121    0.796878    61.00000   -1.50000
H61B  2    0.325595    0.170842    0.845011    61.00000   -1.50000
H61C  2    0.315961    0.274463    0.834518    61.00000   -1.50000
AFIX   0
C612  1    0.479925    0.192064    0.861773    61.00000    0.15823    0.18478 =
         0.14231   -0.02557    0.06330    0.05694
AFIX  93
H61D  2    0.499583    0.236530    0.869310    61.00000   -1.20000
H61E  2    0.486400    0.130502    0.866479    61.00000   -1.20000
AFIX   0
O613  6    0.457881    0.371969    0.831813    61.00000    0.14150    0.18043 =
         0.19754    0.06572    0.09948    0.01218
PART 0

SIMU 0.02 0.04 C551 > O563
SAME C301 > O313
DELU C552 O560
DELU C551 C552
DELU C552 C553
PART 2 10.5
C551  1    0.190892   -0.012567    0.786028    10.50000    0.17197    0.20216 =
         0.22108    0.02999    0.02481    0.04605
AFIX  23
H55A  2    0.196424   -0.007276    0.754628    10.50000   -1.20000
H55B  2    0.166158    0.019584    0.786458    10.50000   -1.20000
AFIX   0
C552  1    0.221120    0.030345    0.816866    10.50000    0.17627    0.19064 =
         0.17227    0.03678    0.02545    0.06908
C553  1    0.260138   -0.006417    0.824356    10.50000    0.15503    0.20632 =
         0.16073    0.04931    0.04994    0.03747
AFIX  43
H553  2    0.283437    0.026335    0.824137    10.50000   -1.20000
AFIX   0
C554  1    0.257773   -0.094127    0.831617    10.50000    0.16121    0.20616 =
         0.18146    0.03444    0.04063   -0.00446
AFIX  43
H554  2    0.277751   -0.119702    0.854211    10.50000   -1.20000
AFIX   0
C555  1    0.227259   -0.155671    0.808123    10.50000    0.17860    0.18730 =
         0.22794    0.01946    0.02342   -0.01629
C556  1    0.185295   -0.108141    0.795729    10.50000    0.16791    0.19906 =
         0.24794    0.02287    0.01899    0.00877
AFIX  13
H556  2    0.169244   -0.117399    0.819880    10.50000   -1.20000
AFIX   0
C557  1    0.171531   -0.161043    0.754480    10.50000    0.19849    0.20385 =
         0.27210    0.00563    0.01728    0.00235
C558  1    0.199108   -0.152416    0.727068    10.50000    0.19433    0.20815 =
         0.28001    0.02330   -0.00246   -0.02377
O559  6    0.236278   -0.162636    0.760245    10.50000    0.20624    0.19479 =
         0.28007    0.03532    0.01155   -0.03259
O560  6    0.215699    0.058734    0.852940    10.50000    0.26600    0.15090 =
         0.14581   -0.00498   -0.03245    0.07908
C561  1    0.223817   -0.242398    0.835743    10.50000    0.18838    0.10933 =
         0.17499   -0.04709    0.02566   -0.05632
AFIX  33
H56A  2    0.203209   -0.280508    0.818565    10.50000   -1.50000
H56B  2    0.248708   -0.274717    0.840639    10.50000   -1.50000
H56C  2    0.217356   -0.226850    0.865504    10.50000   -1.50000
AFIX   0
C562  1    0.160833   -0.252082    0.761384    10.50000    0.22665    0.20837 =
         0.27828   -0.00976    0.02118    0.00778
AFIX  93
H56D  2    0.172551   -0.299596    0.747558    10.50000   -1.20000
H56E  2    0.142027   -0.264880    0.779784    10.50000   -1.20000
AFIX   0
O563  6    0.203163   -0.101513    0.695879    10.50000    0.12912    0.29993 =
         0.29818   -0.01723    0.09434   -0.04907
PART 0

SIMU C96A > C96F
ISOR 0.05 0.10 C96A > C96F
DFIX 1.54 C96A C96B C96B C96C C96C C96D C96D C96E C96E C96F C96F C96A
DANG 2.52 C96A C96C C96B C96D C96C C96E C96D C96F C96E C96A C96F C96B
PART 2 -61.0
C96A  1    0.460894    0.434581    0.876210   -61.00000    0.30861    0.27307 =
         0.29042    0.02497    0.05635   -0.10703
AFIX  23
H96A  2    0.444765    0.380253    0.877028   -61.00000   -1.20000
H96B  2    0.486807    0.415794    0.870703   -61.00000   -1.20000
AFIX   0
C96B  1    0.465477    0.484293    0.921835   -61.00000    0.30148    0.26805 =
         0.29727    0.03560    0.07411   -0.08620
AFIX  23
H96C  2    0.491013    0.515330    0.927843   -61.00000   -1.20000
H96D  2    0.465462    0.440229    0.946778   -61.00000   -1.20000
AFIX   0
C96C  1    0.433020    0.553258    0.922804   -61.00000    0.25536    0.25060 =
         0.28314    0.02019    0.07816   -0.05307
AFIX  23
H96E  2    0.428560    0.558687    0.954657   -61.00000   -1.20000
H96F  2    0.441790    0.612410    0.913567   -61.00000   -1.20000
AFIX   0
C96D  1    0.394602    0.529023    0.891296   -61.00000    0.25040    0.23874 =
         0.26675   -0.00826    0.06822   -0.05181
AFIX  23
H96G  2    0.374405    0.573469    0.895093   -61.00000   -1.20000
H96H  2    0.385835    0.469441    0.899946   -61.00000   -1.20000
AFIX   0
C96E  1    0.399292    0.527311    0.841234   -61.00000    0.27977    0.26982 =
         0.29211   -0.02777    0.06272   -0.04924
AFIX  23
H96I  2    0.394162    0.587814    0.827740   -61.00000   -1.20000
H96J  2    0.379999    0.485482    0.823686   -61.00000   -1.20000
AFIX   0
C96F  1    0.441167    0.497202    0.837365   -61.00000    0.32813    0.27818 =
         0.32653   -0.01649    0.03215   -0.06900
AFIX  23
H96K  2    0.439945    0.466191    0.807624   -61.00000   -1.20000
H96L  2    0.457632    0.551178    0.837217   -61.00000   -1.20000
AFIX   0
PART 0

SIMU 0.01 0.02 C90A > C90F
ISOR 0.05 0.10 C90A > C90F
DFIX 1.54 C90A C90B C90B C90C C90C C90D C90D C90E C90E C90F C90F C90A
DANG 2.52 C90A C90C C90B C90D C90C C90E C90D C90F C90E C90A C90F C90B
PART -1 70.5
C90A  1    0.551576   -0.162608    0.485645    70.50000    0.07075    0.05372 =
         0.06902   -0.00609    0.00986    0.04417
AFIX  23
H90A  2    0.575103   -0.143352    0.507717    70.50000   -1.20000
H90B  2    0.549141   -0.228311    0.488760    70.50000   -1.20000
AFIX   0
C90B  1    0.557707   -0.141977    0.437018    70.50000    0.06857    0.05643 =
         0.06831   -0.00496    0.00926    0.04043
AFIX  23
H90C  2    0.581512   -0.172176    0.431108    70.50000   -1.20000
H90D  2    0.535100   -0.162974    0.414032    70.50000   -1.20000
AFIX   0
C90C  1    0.561938   -0.040258    0.434185    70.50000    0.07103    0.06071 =
         0.07203   -0.00426    0.01031    0.03742
AFIX  23
H90E  2    0.587895   -0.025815    0.427297    70.50000   -1.20000
H90F  2    0.541878   -0.016935    0.408714    70.50000   -1.20000
AFIX   0
C90D  1    0.557535    0.005665    0.478591    70.50000    0.07477    0.06400 =
         0.07505   -0.00058    0.00746    0.04054
AFIX  23
H90G  2    0.560269    0.071241    0.475259    70.50000   -1.20000
H90H  2    0.578551   -0.014830    0.503770    70.50000   -1.20000
AFIX   0
C90E  1    0.517509   -0.015153    0.491011    70.50000    0.07454    0.06146 =
         0.07191    0.00189    0.00463    0.04388
AFIX  23
H90I  2    0.496272    0.003598    0.465664    70.50000   -1.20000
H90J  2    0.514624    0.018028    0.519065    70.50000   -1.20000
AFIX   0
C90F  1    0.515092   -0.117124    0.499224    70.50000    0.07486    0.05605 =
         0.07031   -0.00460    0.00501    0.04874
AFIX  23
H90K  2    0.490904   -0.141730    0.480365    70.50000   -1.20000
H90L  2    0.514619   -0.128998    0.531944    70.50000   -1.20000
AFIX   0
PART 0

SIMU 0.01 0.02 C91A > C91F
ISOR C91A > C91F
DFIX 1.54 C91A C91B C91B C91C C91C C91D C91D C91E C91E C91F C91F C91A
DANG 2.52 C91A C91C C91B C91D C91C C91E C91D C91F C91E C91A C91F C91B
PART -2 -70.5
C91A  1    0.489989    0.189753    0.486467   -70.50000    0.09941    0.09003 =
         0.05675   -0.01406    0.00689    0.00692
AFIX  23
H91A  2    0.483568    0.254221    0.487674   -70.50000   -1.20000
H91B  2    0.475458    0.163640    0.457517   -70.50000   -1.20000
AFIX   0
C91B  1    0.534111    0.174754    0.491684   -70.50000    0.10299    0.08678 =
         0.05166   -0.00319    0.00151    0.02183
AFIX  23
H91C  2    0.545489    0.215573    0.471456   -70.50000   -1.20000
H91D  2    0.547611    0.183969    0.523860   -70.50000   -1.20000
AFIX   0
C91C  1    0.536895    0.078178    0.477286   -70.50000    0.10255    0.08610 =
         0.04781   -0.00644    0.00575    0.02650
AFIX  23
H91E  2    0.534004    0.076952    0.443438   -70.50000   -1.20000
H91F  2    0.563565    0.056746    0.490261   -70.50000   -1.20000
AFIX   0
C91D  1    0.508763    0.012467    0.490206   -70.50000    0.10153    0.09074 =
         0.04744   -0.01751    0.01375    0.02389
AFIX  23
H91G  2    0.523704   -0.041448    0.502532   -70.50000   -1.20000
H91H  2    0.490799   -0.005875    0.461708   -70.50000   -1.20000
AFIX   0
C91E  1    0.484321    0.040397    0.524331   -70.50000    0.10177    0.08671 =
         0.04459   -0.02462    0.01423    0.01635
AFIX  23
H91I  2    0.457718    0.015478    0.514813   -70.50000   -1.20000
H91J  2    0.495698    0.014800    0.554733   -70.50000   -1.20000
AFIX   0
C91F  1    0.481632    0.139279    0.528609   -70.50000    0.09903    0.08822 =
         0.05687   -0.02131    0.01215    0.01125
AFIX  23
H91K  2    0.500460    0.159129    0.556107   -70.50000   -1.20000
H91L  2    0.455118    0.155098    0.533250   -70.50000   -1.20000
AFIX   0
PART 0

SIMU 0.01 0.02 C92A > C92F
ISOR 0.02 0.04 C92A > C92F
DFIX 1.54 C92A C92B C92B C92C C92C C92D C92D C92E C92E C92F C92F C92A
DANG 2.52 C92A C92C C92B C92D C92C C92E C92D C92F C92E C92A C92F C92B
PART -1 80.5
C92A  1    0.022689    0.390332   -0.026300    80.50000    0.03868    0.07282 =
         0.03860   -0.01267    0.00573    0.01167
AFIX  23
H92A  2    0.015373    0.390081   -0.060229    80.50000   -1.20000
H92B  2    0.051554    0.391224   -0.018393    80.50000   -1.20000
AFIX   0
C92B  1    0.008138    0.476202   -0.009468    80.50000    0.04476    0.07454 =
         0.04517   -0.00306   -0.00018   -0.00587
AFIX  23
H92C  2    0.030619    0.508536    0.008819    80.50000   -1.20000
H92D  2   -0.002466    0.513946   -0.036414    80.50000   -1.20000
AFIX   0
C92C  1   -0.022604    0.466414    0.019163    80.50000    0.04453    0.07424 =
         0.04454   -0.00435    0.00382   -0.00709
AFIX  23
H92E  2   -0.014430    0.501543    0.047690    80.50000   -1.20000
H92F  2   -0.047036    0.493488    0.002180    80.50000   -1.20000
AFIX   0
C92D  1   -0.031331    0.373875    0.032083    80.50000    0.05805    0.07671 =
         0.05524   -0.00149    0.00281   -0.01075
AFIX  23
H92G  2   -0.050901    0.347340    0.007072    80.50000   -1.20000
H92H  2   -0.042927    0.375893    0.060020    80.50000   -1.20000
AFIX   0
C92E  1    0.004756    0.313909    0.041171    80.50000    0.06529    0.07874 =
         0.06310   -0.00887    0.00462   -0.00707
AFIX  23
H92I  2   -0.000233    0.255925    0.055203    80.50000   -1.20000
H92J  2    0.027521    0.343901    0.060250    80.50000   -1.20000
AFIX   0
C92F  1    0.009173    0.303791   -0.009238    80.50000    0.05575    0.07522 =
         0.04943   -0.01449   -0.00240    0.00530
AFIX  23
H92K  2    0.028307    0.255938   -0.011704    80.50000   -1.20000
H92L  2   -0.016196    0.286499   -0.028344    80.50000   -1.20000
AFIX   0
PART 0

FREE C93A C93D
SIMU 0.02 0.04 C93A > C93F
ISOR C93A > C93F
DFIX 1.54 C93A C93B C93B C93C C93C C93D C93D C93E C93E C93F C93F C93A
DANG 2.52 C93A C93C C93B C93D C93C C93E C93D C93F C93E C93A C93F C93B
PART -2 -80.5
C93A  1    0.066079    0.545053   -0.052859   -80.50000    0.09629    0.27070 =
         0.04722   -0.03893   -0.04176    0.03460
AFIX  23
H93A  2    0.085537    0.563556   -0.025633   -80.50000   -1.20000
H93B  2    0.078047    0.498534   -0.069528   -80.50000   -1.20000
AFIX   0
C93B  1    0.054110    0.626438   -0.084441   -80.50000    0.10065    0.26335 =
         0.09214   -0.02349   -0.03926    0.04825
AFIX  23
H93C  2    0.029758    0.613581   -0.106677   -80.50000   -1.20000
H93D  2    0.074908    0.641344   -0.101678   -80.50000   -1.20000
AFIX   0
C93C  1    0.047852    0.704538   -0.052587   -80.50000    0.10112    0.27433 =
         0.11069   -0.01421   -0.04061    0.04885
AFIX  23
H93E  2    0.022743    0.735442   -0.063802   -80.50000   -1.20000
H93F  2    0.069409    0.748588   -0.049397   -80.50000   -1.20000
AFIX   0
C93D  1    0.047649    0.654595   -0.006804   -80.50000    0.13007    0.26158 =
         0.12179   -0.01614   -0.04508    0.03538
AFIX  23
H93G  2    0.044791    0.697848    0.017640   -80.50000   -1.20000
H93H  2    0.072392    0.621351    0.002923   -80.50000   -1.20000
AFIX   0
C93E  1    0.012562    0.588572   -0.015365   -80.50000    0.12392    0.26477 =
         0.10539   -0.01863   -0.06837    0.02845
AFIX  23
H93I  2    0.004572    0.571782    0.013774   -80.50000   -1.20000
H93J  2   -0.010081    0.614702   -0.036490   -80.50000   -1.20000
AFIX   0
C93F  1    0.029388    0.506744   -0.037501   -80.50000    0.10907    0.27651 =
         0.08219   -0.03918   -0.06335    0.03687
AFIX  23
H93K  2    0.036436    0.457783   -0.014919   -80.50000   -1.20000
H93L  2    0.010384    0.483782   -0.064104   -80.50000   -1.20000
AFIX   0
PART 0

SIMU C94A > C94F
ISOR C94A > C94F
DFIX 1.54 C94A C94B C94B C94C C94C C94D C94D C94E C94E C94F C94F C94A
DANG 2.52 C94A C94C C94B C94D C94C C94E C94D C94F C94E C94A C94F C94B
PART 1 10.33
C94A  1   -0.083360    0.257363    0.342866    10.33000    0.30909    0.22940 =
         0.12268    0.07438    0.02287   -0.04470
AFIX  23
H94A  2   -0.083460    0.220225    0.370495    10.33000   -1.20000
H94B  2   -0.085554    0.216663    0.316141    10.33000   -1.20000
AFIX   0
C94B  1   -0.118885    0.321049    0.335646    10.33000    0.30991    0.18972 =
         0.17704    0.07164    0.01216   -0.02482
AFIX  23
H94C  2   -0.115947    0.366669    0.312317    10.33000   -1.20000
H94D  2   -0.142938    0.286439    0.324008    10.33000   -1.20000
AFIX   0
C94C  1   -0.122678    0.367798    0.380519    10.33000    0.26453    0.14453 =
         0.20147    0.07599    0.00586   -0.02718
AFIX  23
H94E  2   -0.139194    0.332570    0.397675    10.33000   -1.20000
H94F  2   -0.133915    0.428549    0.374620    10.33000   -1.20000
AFIX   0
C94D  1   -0.080132    0.372254    0.406917    10.33000    0.26613    0.11639 =
         0.16880    0.09690    0.01280    0.03361
AFIX  23
H94G  2   -0.072795    0.313818    0.421901    10.33000   -1.20000
H94H  2   -0.077986    0.418423    0.431235    10.33000   -1.20000
AFIX   0
C94E  1   -0.051651    0.395110    0.374507    10.33000    0.29224    0.18228 =
         0.13564    0.09125    0.07300    0.02432
AFIX  23
H94I  2   -0.063020    0.442108    0.352395    10.33000   -1.20000
H94J  2   -0.026680    0.417670    0.392499    10.33000   -1.20000
AFIX   0
C94F  1   -0.044609    0.308974    0.348716    10.33000    0.30048    0.23662 =
         0.07245    0.06520    0.07668   -0.01165
AFIX  23
H94K  2   -0.038120    0.323363    0.318474    10.33000   -1.20000
H94L  2   -0.023027    0.273491    0.366754    10.33000   -1.20000
AFIX   0
PART 0

SIMU C95A > C95F
ISOR 0.05 0.10 C95A > C95F
DFIX 1.54 C95A C95B C95B C95C C95C C95D C95D C95E C95E C95F C95F C95A
DANG 2.52 C95A C95C C95B C95D C95C C95E C95D C95F C95E C95A C95F C95B
PART -1 10.33
C95A  1    0.111605    0.013827    0.552524    10.33000    0.28984    0.30286 =
         0.24388    0.02608    0.10063   -0.03959
AFIX  23
H95A  2    0.123591   -0.008057    0.583520    10.33000   -1.20000
H95B  2    0.131634    0.012800    0.532987    10.33000   -1.20000
AFIX   0
C95B  1    0.076354   -0.046160    0.531316    10.33000    0.28991    0.29839 =
         0.22556    0.04854    0.07830   -0.03965
AFIX  23
H95C  2    0.075037   -0.053776    0.497905    10.33000   -1.20000
H95D  2    0.078537   -0.105992    0.546001    10.33000   -1.20000
AFIX   0
C95C  1    0.039804    0.003935    0.540687    10.33000    0.30067    0.25889 =
         0.23583    0.04827    0.08228   -0.04079
AFIX  23
H95E  2    0.017361   -0.037796    0.536666    10.33000   -1.20000
H95F  2    0.044712    0.025821    0.572779    10.33000   -1.20000
AFIX   0
C95D  1    0.029968    0.083744    0.507569    10.33000    0.27873    0.24230 =
         0.22353    0.03819    0.07484    0.01643
AFIX  23
H95G  2    0.009206    0.120954    0.516618    10.33000   -1.20000
H95H  2    0.020671    0.062032    0.475829    10.33000   -1.20000
AFIX   0
C95E  1    0.068063    0.139790    0.510312    10.33000    0.21068    0.24752 =
         0.19254    0.01223    0.15087    0.02302
AFIX  23
H95I  2    0.080195    0.127544    0.483389    10.33000   -1.20000
H95J  2    0.062319    0.204670    0.511147    10.33000   -1.20000
AFIX   0
C95F  1    0.095683    0.110237    0.555397    10.33000    0.26174    0.29439 =
         0.24100    0.02531    0.12329   -0.01049
AFIX  23
H95K  2    0.117913    0.152472    0.562154    10.33000   -1.20000
H95L  2    0.081330    0.113432    0.581084    10.33000   -1.20000
PART 0
AFIX   0
HKLF 4


REM  SHELXT_b.res in C2
REM R1 =  0.0604 for   21757 Fo > 4sig(Fo)  and  0.0943 for all   33613 data
REM   2126 parameters refined using   1282 restraints

END

WGHT      0.1226      0.0000

REM Highest difference peak  1.341,  deepest hole -0.901,  1-sigma level  0.226
Q1    1   0.2440 -0.1997  0.8960  11.00000  0.05    1.34
Q2    1   0.1357 -0.2241  0.2999  11.00000  0.05    1.15
Q3    1   0.0167  0.3612 -0.0187  11.00000  0.05    1.14
Q4    1   0.2230  0.2659  0.0714  11.00000  0.05    1.07
Q5    1   0.5000  0.1391  0.5000  10.50000  0.05    1.06
Q6    1   0.7545  0.1878  0.6035  11.00000  0.05    1.04
Q7    1   0.5135  0.3403  0.9081  11.00000  0.05    1.02
Q8    1   0.0316  0.5773 -0.0567  11.00000  0.05    1.01
Q9    1   0.0000  0.6216  0.0000  10.50000  0.05    1.00
Q10   1   0.0000  0.3415  0.0000  10.50000  0.05    1.00
Q11   1   0.6363  0.7107  0.8004  11.00000  0.05    0.98
Q12   1   0.0274  0.8574 -0.0546  11.00000  0.05    0.97
Q13   1   0.0461  0.6374 -0.0424  11.00000  0.05    0.95
Q14   1   0.2427 -0.1774  0.7223  11.00000  0.05    0.93
Q15   1   0.5378 -0.0799  0.4544  11.00000  0.05    0.92
Q16   1   0.0234  0.1017  0.6188  11.00000  0.05    0.90
Q17   1   0.0087  0.1358  0.4092  11.00000  0.05    0.89
Q18   1   0.5000 -0.1348  0.5000  10.50000  0.05    0.88
Q19   1   0.4764  0.3838  0.8795  11.00000  0.05    0.87
Q20   1   0.7216  0.2160  0.5713  11.00000  0.05    0.86
Q21   1   0.5484 -0.1556  0.4609  11.00000  0.05    0.85
Q22   1   0.4935 -0.1210  0.4910  11.00000  0.05    0.84
Q23   1   0.2960 -0.4234  0.8903  11.00000  0.05    0.84
Q24   1   0.0087  0.4154 -0.0090  11.00000  0.05    0.82
Q25   1   0.0177 -0.1860  0.4101  11.00000  0.05    0.81
Q26   1   0.2593 -0.3354  0.7772  11.00000  0.05    0.80
Q27   1   0.4955  0.4058  0.9053  11.00000  0.05    0.79
Q28   1   0.5207  0.6647  0.9103  11.00000  0.05    0.79
Q29   1   0.2542 -0.1628  0.7757  11.00000  0.05    0.77
Q30   1   0.2457  0.0043  0.7808  11.00000  0.05    0.77
Q31   1   0.0390  0.0771  0.4644  11.00000  0.05    0.77
Q32   1   0.5343  0.4141  0.9688  11.00000  0.05    0.76
Q33   1   0.2024 -0.0865  0.6083  11.00000  0.05    0.74
Q34   1   0.0262  0.1236  0.4456  11.00000  0.05    0.72
Q35   1   0.1995  0.3536  0.0615  11.00000  0.05    0.72
Q36   1   0.2103 -0.0142  0.8214  11.00000  0.05    0.72
Q37   1   0.4635  0.1339  0.8520  11.00000  0.05    0.72
Q38   1   0.1772  0.2869 -0.0212  11.00000  0.05    0.71
Q39   1   0.2909 -0.5022  0.6791  11.00000  0.05    0.71
Q40   1   0.3197 -0.4769  0.8906  11.00000  0.05    0.71
Q41   1   0.0934 -0.2210  0.3095  11.00000  0.05    0.71
Q42   1   0.2445 -0.3412  0.7239  11.00000  0.05    0.70
Q43   1   0.0403 -0.1791  0.3643  11.00000  0.05    0.69
Q44   1   0.0000  0.4996  0.0000  10.50000  0.05    0.69
Q45   1   0.2639  0.0586  0.8290  11.00000  0.05    0.68
Q46   1   0.0146  0.2321  0.4033  11.00000  0.05    0.68
Q47   1   0.0413  0.1405  0.4775  11.00000  0.05    0.66
Q48   1   0.0068  0.0872  0.5978  11.00000  0.05    0.66
Q49   1   0.2327  0.0016  0.7189  11.00000  0.05    0.66
Q50   1   0.0363 -0.1623  0.4156  11.00000  0.05    0.66
Q51   1   0.5271  0.5640  0.8662  11.00000  0.05    0.65
Q52   1   0.5453 -0.2017  0.4299  11.00000  0.05    0.65
Q53   1   0.0035 -0.1257  0.3892  11.00000  0.05    0.64
Q54   1   0.5401  0.6796  0.8664  11.00000  0.05    0.64
Q55   1   0.4955  0.1920  0.8596  11.00000  0.05    0.64
Q56   1  -0.0391  0.3753  0.3541  11.00000  0.05    0.64
Q57   1   0.5141  0.2439  0.8988  11.00000  0.05    0.63
Q58   1   0.5009  0.6172  0.8985  11.00000  0.05    0.63
Q59   1   0.0434  0.6794 -0.0706  11.00000  0.05    0.63
Q60   1   0.0605  0.7576 -0.0396  11.00000  0.05    0.63
Q61   1   0.5077  0.4191  0.9489  11.00000  0.05    0.63
Q62   1   0.5422  0.6618  0.8592  11.00000  0.05    0.62
Q63   1  -0.0086  0.2954  0.3600  11.00000  0.05    0.62
Q64   1   0.2216 -0.2217  0.7195  11.00000  0.05    0.61
Q65   1   0.2580  0.1415  0.8123  11.00000  0.05    0.61
Q66   1   0.1168  0.3388 -0.0405  11.00000  0.05    0.61
Q67   1   0.2165 -0.1598  0.7023  11.00000  0.05    0.61
Q68   1   0.5645 -0.2665  0.4653  11.00000  0.05    0.61
Q69   1   0.6126  0.7390  0.8285  11.00000  0.05    0.60
Q70   1  -0.0167  0.4147  0.2021  11.00000  0.05    0.58
Q71   1  -0.0461  0.1977  0.3509  11.00000  0.05    0.58
Q72   1  -0.0559  0.4068  0.3426  11.00000  0.05    0.58
Q73   1   0.2553  1.0536 -0.0015  11.00000  0.05    0.58
Q74   1   0.2434  0.2039  0.8129  11.00000  0.05    0.57
Q75   1   0.6031  0.7219  0.8194  11.00000  0.05    0.57
Q76   1   0.2459 -0.0998  0.5703  11.00000  0.05    0.57
Q77   1   0.2553  0.8925  0.0106  11.00000  0.05    0.57
Q78   1   0.4375  0.5779  0.9763  11.00000  0.05    0.56
Q79   1   0.2815 -0.3584  0.7986  11.00000  0.05    0.56
Q80   1   0.0645  0.5196 -0.0458  11.00000  0.05    0.56
Q81   1   0.7529  0.1941  0.5196  11.00000  0.05    0.55
Q82   1   0.2562  0.2963  0.0200  11.00000  0.05    0.55
Q83   1   0.2603 -0.7221  0.6835  11.00000  0.05    0.55
Q84   1   0.0046  0.0750  0.4514  11.00000  0.05    0.55
Q85   1   0.0064  0.2779  0.2505  11.00000  0.05    0.55
Q86   1   0.2181  0.0544  0.5479  11.00000  0.05    0.55
Q87   1   0.6758  0.1936  0.4756  11.00000  0.05    0.55
Q88   1   0.2182 -0.0085  0.7803  11.00000  0.05    0.55
Q89   1   0.5934  0.7048  0.8057  11.00000  0.05    0.54
Q90   1   0.6822  0.4588  0.6077  11.00000  0.05    0.54
Q91   1   0.0532 -0.1051  0.3459  11.00000  0.05    0.54
Q92   1   0.2725  0.0563  0.5634  11.00000  0.05    0.54
Q93   1   0.2117  0.4499  0.5731  11.00000  0.05    0.54
Q94   1   0.4429  0.1391  0.8711  11.00000  0.05    0.54
Q95   1   0.6999  0.1267  0.5589  11.00000  0.05    0.54
Q96   1   0.2593  0.0550  0.7797  11.00000  0.05    0.53
Q97   1   0.5449  0.6175  0.8894  11.00000  0.05    0.53
Q98   1   0.7632  0.2564  0.5419  11.00000  0.05    0.53
Q99   1   0.5091 -0.0412  0.4870  11.00000  0.05    0.53
Q100  1  -0.0248  0.4172  0.2288  11.00000  0.05    0.53
;
_shelx_res_checksum              49318
####################################################################### 
# 
# This file contains crystal structure data downloaded from the 
# Cambridge Structural Database (CSD) hosted by the Cambridge 
# Crystallographic Data Centre (CCDC).
# 
# Full information about CCDC data access policies and citation 
# guidelines are available at http://www.ccdc.cam.ac.uk/access/V1 
# 
# Audit and citation data items may have been added by the CCDC. 
# Please retain this information to preserve the provenance of 
# this file and to allow appropriate attribution of the data. 
# 
#######################################################################

data_SHELXT_b
_database_code_depnum_ccdc_archive 'CCDC 1492161'
_audit_update_record             
;
2017-04-28 deposited with the CCDC.
2017-05-30 downloaded from the CCDC.
;

# start Validation Reply Form

_vrf_PLAT410_SHELXT_b            
;
PROBLEM: Short Intra H...H Contact   H31K   ..  H94D    .       1.59 Ang.  
RESPONSE: This alert is from close contact of hydrogen atoms between 
the guest and the solvent molecule (cyclohexane) and unavoidable 
due to highly disordered feature of solvent molecules.
;
_vrf_PLAT411_SHELXT_b            
;
PROBLEM: Short Inter H...H Contact  H143   ..  H94L    ..       1.10 Ang.  
RESPONSE: This alert is from close contact of hydrogen atoms between 
the framework and the solvent molecule (cyclohexane) and unavoidable 
due to highly disordered feature of solvent molecules.
;
_vrf_PLAT412_SHELXT_b            
;
PROBLEM: Short Intra XH3 .. XHn     H31G   ..  H94A    ..       1.69 Ang.  
RESPONSE: This alert is from close contact of hydrogen atoms between 
the guest and the solvent molecule (cyclohexane) and unavoidable 
due to highly disordered feature of solvent molecules.
;
_vrf_PLAT413_SHELXT_b            
;
PROBLEM: Short Inter XH3 .. XHn     H31I   ..  H96A    ..       1.48 Ang.  
RESPONSE: This alert is from close contact of hydrogen atoms between 
the guest and the solvent molecule (cyclohexane) and unavoidable 
due to highly disordered feature of solvent molecules.
;
# end Validation Reply Form

_audit_creation_method           SHELXL-2016/6
_shelx_SHELXL_version_number     2016/6
_chemical_name_systematic        ?
_chemical_name_common            ?
_chemical_melting_point          ?
_chemical_formula_moiety         
'(C72 H48 N24 I12 Zn6), 2.58(C12 H14 O3), 3.97(C6 H12), 0.5(C12 H14 O4)'
_chemical_formula_sum            'C132.77 H138.74 I12 N24 O9.74 Zn6'
_chemical_formula_weight         4141.54

loop_
_atom_type_symbol
_atom_type_description
_atom_type_scat_dispersion_real
_atom_type_scat_dispersion_imag
_atom_type_scat_source
C C 0.0181 0.0091 'International Tables Vol C Tables 4.2.6.8 and 6.1.1.4'
H H 0.0000 0.0000 'International Tables Vol C Tables 4.2.6.8 and 6.1.1.4'
N N 0.0311 0.0180 'International Tables Vol C Tables 4.2.6.8 and 6.1.1.4'
I I -0.3257 6.8362 'International Tables Vol C Tables 4.2.6.8 and 6.1.1.4'
Zn Zn -1.5491 0.6778 'International Tables Vol C Tables 4.2.6.8 and 6.1.1.4'
O O 0.0492 0.0322 'International Tables Vol C Tables 4.2.6.8 and 6.1.1.4'

_space_group_crystal_system      monoclinic
_space_group_IT_number           5
_space_group_name_H-M_alt        'C 2'
_space_group_name_Hall           'C 2y'

_shelx_space_group_comment       
;
The symmetry employed for this shelxl refinement is uniquely defined
by the following loop, which should always be used as a source of
symmetry information in preference to the above space-group names.
They are only intended as comments.
;

loop_
_space_group_symop_operation_xyz
'x, y, z'
'-x, y, -z'
'x+1/2, y+1/2, z'
'-x+1/2, y+1/2, -z'

_cell_length_a                   36.0217(6)
_cell_length_b                   14.6919(2)
_cell_length_c                   30.6728(7)
_cell_angle_alpha                90
_cell_angle_beta                 101.672(2)
_cell_angle_gamma                90
_cell_volume                     15897.2(5)
_cell_formula_units_Z            4
_cell_measurement_temperature    100(2)
_cell_measurement_reflns_used    36862
_cell_measurement_theta_min      4.1780
_cell_measurement_theta_max      75.6820

_exptl_crystal_description       block
_exptl_crystal_colour            colorless
_exptl_crystal_density_meas      ?
_exptl_crystal_density_method    ?
_exptl_crystal_density_diffrn    1.730
_exptl_crystal_F_000             7989
_exptl_transmission_factor_min   ?
_exptl_transmission_factor_max   ?
_exptl_crystal_size_max          0.602
_exptl_crystal_size_mid          0.162
_exptl_crystal_size_min          0.092
_exptl_absorpt_coefficient_mu    19.759
_shelx_estimated_absorpt_T_min   ?
_shelx_estimated_absorpt_T_max   ?
_exptl_absorpt_correction_T_min  0.021
_exptl_absorpt_correction_T_max  0.345
_exptl_absorpt_correction_type   gaussian
_exptl_absorpt_process_details   
;
CrysAlisPro 1.171.38.41 (Rigaku Oxford Diffraction, 2015)
Numerical absorption correction based on gaussian integration over
			a multifaceted crystal model
Empirical absorption correction using spherical harmonics,
 implemented in SCALE3 ABSPACK scaling algorithm.
;
_exptl_absorpt_special_details   ?
_diffrn_ambient_temperature      100(2)
_diffrn_radiation_wavelength     1.54187
_diffrn_radiation_type           CuK\a
_diffrn_source                   'micro-focus sealed X-ray tube'
_diffrn_measurement_device_type  'SuperNova, Dual, Cu at zero, AtlasS2'
_diffrn_measurement_method       '\w scans'
_diffrn_detector_area_resol_mean 5.3040
_diffrn_reflns_number            83543
_diffrn_reflns_av_unetI/netI     0.0676
_diffrn_reflns_av_R_equivalents  0.0606
_diffrn_reflns_limit_h_min       -40
_diffrn_reflns_limit_h_max       45
_diffrn_reflns_limit_k_min       -18
_diffrn_reflns_limit_k_max       18
_diffrn_reflns_limit_l_min       -38
_diffrn_reflns_limit_l_max       38
_diffrn_reflns_theta_min         3.458
_diffrn_reflns_theta_max         76.137
_diffrn_reflns_theta_full        67.687
_diffrn_measured_fraction_theta_max 0.991
_diffrn_measured_fraction_theta_full 1.000
_diffrn_reflns_Laue_measured_fraction_max 0.991
_diffrn_reflns_Laue_measured_fraction_full 1.000
_diffrn_reflns_point_group_measured_fraction_max 0.981
_diffrn_reflns_point_group_measured_fraction_full 0.998
_reflns_number_total             32657
_reflns_number_gt                29965
_reflns_threshold_expression     'I > 2\s(I)'
_reflns_Friedel_coverage         0.902
_reflns_Friedel_fraction_max     0.970
_reflns_Friedel_fraction_full    0.997

_reflns_special_details          
;
 Reflections were merged by SHELXL according to the crystal
 class for the calculation of statistics and refinement.
 
 _reflns_Friedel_fraction is defined as the number of unique
 Friedel pairs measured divided by the number that would be
 possible theoretically, ignoring centric projections and
 systematic absences.
;

_computing_data_collection       'CrysAlisPro 1.171.38.41 (Rigaku OD, 2015)'
_computing_cell_refinement       'CrysAlisPro 1.171.38.41 (Rigaku OD, 2015)'
_computing_data_reduction        'CrysAlisPro 1.171.38.41 (Rigaku OD, 2015)'
_computing_structure_solution    'SHELXT-2014/5 (Sheldrick, 2014)'
_computing_structure_refinement  'SHELXL-2014/7 (Sheldrick, 2014)'
_computing_molecular_graphics    'shelXle (Hubschle et al., 2011)'
_computing_publication_material  'SHELXL-2014/7 (Sheldrick, 2014)'
_refine_special_details          ?
_refine_ls_structure_factor_coef Fsqd
_refine_ls_matrix_type           full
_refine_ls_weighting_scheme      calc
_refine_ls_weighting_details     
'w=1/[\s^2^(Fo^2^)+(0.1422P)^2^+35.3761P] where P=(Fo^2^+2Fc^2^)/3'
_atom_sites_solution_primary     ?
_atom_sites_solution_secondary   ?
_atom_sites_solution_hydrogens   geom
_refine_ls_hydrogen_treatment    constr
_refine_ls_extinction_method     none
_refine_ls_extinction_coef       .
_refine_ls_abs_structure_details 
;
 Flack x determined using 11999 quotients [(I+)-(I-)]/[(I+)+(I-)]
 (Parsons, Flack and Wagner, Acta Cryst. B69 (2013) 249-259).
;
_refine_ls_abs_structure_Flack   0.008(6)
_chemical_absolute_configuration '3aS, 7aS'
_refine_ls_number_reflns         32657
_refine_ls_number_parameters     2233
_refine_ls_number_restraints     1266
_refine_ls_R_factor_all          0.0749
_refine_ls_R_factor_gt           0.0709
_refine_ls_wR_factor_ref         0.2050
_refine_ls_wR_factor_gt          0.1984
_refine_ls_goodness_of_fit_ref   1.027
_refine_ls_restrained_S_all      1.022
_refine_ls_shift/su_max          0.001
_refine_ls_shift/su_mean         0.000

loop_
_atom_site_label
_atom_site_type_symbol
_atom_site_fract_x
_atom_site_fract_y
_atom_site_fract_z
_atom_site_U_iso_or_equiv
_atom_site_adp_type
_atom_site_occupancy
_atom_site_site_symmetry_order
_atom_site_calc_flag
_atom_site_refinement_flags_posn
_atom_site_refinement_flags_adp
_atom_site_refinement_flags_occupancy
_atom_site_disorder_assembly
_atom_site_disorder_group
Zn1 Zn 0.67216(5) 0.14015(13) 0.52096(6) 0.0476(3) Uani 1 1 d . . . . .
I11 I 0.6323(3) 0.1564(7) 0.4450(3) 0.0513(16) Uani 0.44(5) 1 d . . P A 1
I12 I 0.7313(3) 0.2353(7) 0.5419(3) 0.0488(18) Uani 0.44(5) 1 d . . P A 1
I13 I 0.6258(5) 0.1619(8) 0.4453(3) 0.0733(19) Uani 0.56(5) 1 d . . P A 2
I14 I 0.7345(4) 0.2265(9) 0.5491(7) 0.075(2) Uani 0.56(5) 1 d . . P A 2
Zn2 Zn 0.37732(4) -0.10670(14) 0.67885(6) 0.0497(4) Uani 1 1 d . . . . .
I21 I 0.39269(13) -0.2501(3) 0.63616(16) 0.0694(11) Uani 0.65(3) 1 d . . P B 1
I22 I 0.35782(14) -0.1267(5) 0.75295(16) 0.0659(11) Uani 0.65(3) 1 d . . P B 1
I23 I 0.3941(3) -0.2402(6) 0.6430(5) 0.106(4) Uani 0.35(3) 1 d . . P B 2
I24 I 0.3600(3) -0.1015(14) 0.7556(4) 0.092(4) Uani 0.35(3) 1 d . . P B 2
Zn3 Zn 0.57935(5) 0.62480(13) 0.84215(6) 0.0532(4) Uani 1 1 d . . . . .
I31 I 0.5285(5) 0.6440(10) 0.8778(6) 0.039(2) Uani 0.163(16) 1 d . . P C 1
I32 I 0.6106(5) 0.7308(9) 0.8078(5) 0.108(8) Uani 0.163(16) 1 d . . P C 1
I33 I 0.52199(17) 0.6468(3) 0.88000(17) 0.0709(12) Uani 0.837(16) 1 d . . P C 2
I34 I 0.60750(5) 0.74493(19) 0.79840(13) 0.0592(7) Uani 0.837(16) 1 d . . P C 2
Zn4 Zn 0.0862(3) -0.1327(6) 0.3433(3) 0.0418(14) Uani 0.64(3) 1 d . . P D 1
I41 I 0.02866(16) -0.1675(3) 0.38087(18) 0.0582(10) Uani 0.64(3) 1 d . . P D 1
I42 I 0.1201(2) -0.2438(4) 0.3028(2) 0.0745(14) Uani 0.64(3) 1 d . . P D 1
Zn4A Zn 0.0766(5) -0.1321(13) 0.3478(5) 0.041(3) Uani 0.36(3) 1 d . . P D 2
I43 I 0.0223(5) -0.1577(9) 0.3784(4) 0.083(3) Uani 0.36(3) 1 d . . P D 2
I44 I 0.1124(4) -0.2486(6) 0.3092(4) 0.065(2) Uani 0.36(3) 1 d . . P D 2
Zn5 Zn 0.16910(5) 0.35695(13) 0.02159(6) 0.0527(4) Uani 1 1 d . . . . .
I51 I 0.1215(2) 0.3304(3) -0.05356(18) 0.0699(12) Uani 0.72(3) 1 d . . P E 1
I52 I 0.22818(16) 0.2603(5) 0.0421(2) 0.0566(10) Uani 0.72(3) 1 d . . P E 1
I53 I 0.1296(6) 0.3332(8) -0.0484(5) 0.066(3) Uani 0.28(3) 1 d . . P E 2
I54 I 0.2336(7) 0.2764(11) 0.0514(9) 0.069(3) Uani 0.28(3) 1 d . . P E 2
Zn6 Zn 0.37697(4) 1.09444(13) 0.17971(6) 0.0513(4) Uani 1 1 d . . . . .
I61 I 0.39798(3) 1.23225(10) 0.13961(5) 0.0741(3) Uani 1 1 d . . . . .
I62 I 0.35483(4) 1.10818(13) 0.25259(4) 0.0807(3) Uani 1 1 d . . . . .
N101 N 0.6395(3) 0.1573(8) 0.5685(4) 0.050(2) Uani 1 1 d . . . . .
C102 C 0.6065(4) 0.1177(11) 0.5636(5) 0.059(3) Uani 1 1 d . . . . .
H102 H 0.599129 0.078829 0.538531 0.071 Uiso 1 1 calc R U . . .
C103 C 0.5818(4) 0.1276(10) 0.5913(5) 0.060(3) Uani 1 1 d . . . . .
H103 H 0.558100 0.096935 0.585695 0.072 Uiso 1 1 calc R U . . .
C104 C 0.5922(3) 0.1839(9) 0.6284(4) 0.048(2) Uani 1 1 d . . . . .
C105 C 0.6275(4) 0.2271(11) 0.6334(5) 0.055(3) Uani 1 1 d . . . . .
H105 H 0.635456 0.267513 0.657641 0.066 Uiso 1 1 calc R U . . .
C106 C 0.6502(4) 0.2124(9) 0.6046(5) 0.052(3) Uani 1 1 d . . . . .
H106 H 0.674308 0.241024 0.609442 0.062 Uiso 1 1 calc R U . . .
N111 N 0.4223(3) -0.0169(8) 0.6841(4) 0.049(2) Uani 1 1 d . . . . .
C112 C 0.4368(4) 0.0265(11) 0.7215(5) 0.056(3) Uani 1 1 d . . . . .
H112 H 0.425282 0.019207 0.746497 0.067 Uiso 1 1 calc R U . . .
C113 C 0.4683(3) 0.0821(9) 0.7253(5) 0.049(3) Uani 1 1 d . . . . .
H113 H 0.478595 0.111750 0.752647 0.059 Uiso 1 1 calc R U . . .
C114 C 0.4844(3) 0.0934(8) 0.6887(4) 0.043(2) Uani 1 1 d . . . . .
C115 C 0.4688(6) 0.0503(16) 0.6496(5) 0.083(6) Uani 1 1 d . . . . .
H115 H 0.479354 0.057404 0.623809 0.099 Uiso 1 1 calc R U . . .
C116 C 0.4372(6) -0.0040(15) 0.6490(5) 0.077(5) Uani 1 1 d . . . . .
H116 H 0.425897 -0.033205 0.621877 0.093 Uiso 1 1 calc R U . . .
N121 N 0.5672(3) 0.5125(8) 0.7998(4) 0.055(3) Uani 1 1 d . . . . .
C122 C 0.5937(5) 0.4881(13) 0.7762(7) 0.075(5) Uani 1 1 d . . . . .
H122 H 0.616014 0.523741 0.778770 0.090 Uiso 1 1 calc R U . . .
C123 C 0.5892(5) 0.4135(13) 0.7486(7) 0.074(5) Uani 1 1 d . . . . .
H123 H 0.607651 0.399457 0.731541 0.088 Uiso 1 1 calc R U . . .
C124 C 0.5574(3) 0.3588(8) 0.7459(4) 0.047(2) Uani 1 1 d . . . . .
C125 C 0.5309(3) 0.3828(9) 0.7712(4) 0.049(2) Uani 1 1 d . . . . .
H125 H 0.509125 0.346123 0.770805 0.059 Uiso 1 1 calc R U . . .
C126 C 0.5368(3) 0.4616(9) 0.7972(4) 0.051(3) Uani 1 1 d . . . . .
H126 H 0.518201 0.479046 0.813619 0.061 Uiso 1 1 calc R U . . .
C131 C 0.5672(4) 0.1993(9) 0.6606(4) 0.050(3) Uani 1 1 d . . . . .
N132 N 0.5387(3) 0.1396(7) 0.6593(3) 0.0442(19) Uani 1 1 d . . . . .
C133 C 0.5180(3) 0.1534(8) 0.6896(4) 0.043(2) Uani 1 1 d . . . . .
N134 N 0.5233(3) 0.2201(7) 0.7207(3) 0.0444(19) Uani 1 1 d . . . . .
C135 C 0.5516(3) 0.2786(9) 0.7168(4) 0.046(2) Uani 1 1 d . . . . .
N136 N 0.5741(3) 0.2714(7) 0.6870(4) 0.048(2) Uani 1 1 d . . . . .
N141 N 0.3336(3) -0.0387(7) 0.6381(4) 0.0434(19) Uani 1 1 d . . . . .
C142 C 0.3244(4) 0.0456(10) 0.6468(5) 0.058(3) Uani 1 1 d . . . . .
H142 H 0.339390 0.075687 0.671654 0.069 Uiso 1 1 calc R U . . .
C143 C 0.2938(4) 0.0928(8) 0.6216(5) 0.053(3) Uani 1 1 d . . . . .
H143 H 0.287470 0.152329 0.629652 0.064 Uiso 1 1 calc R U . . .
C144 C 0.2732(3) 0.0501(8) 0.5845(4) 0.043(2) Uani 1 1 d . . . . .
C145 C 0.2829(4) -0.0378(10) 0.5740(5) 0.060(3) Uani 1 1 d . . . . .
H145 H 0.269077 -0.068829 0.548633 0.072 Uiso 1 1 calc R U . . .
C146 C 0.3136(4) -0.0784(8) 0.6020(6) 0.057(3) Uani 1 1 d . . . . .
H146 H 0.320614 -0.138033 0.594856 0.068 Uiso 1 1 calc R U . . .
N151 N 0.1203(4) -0.0671(7) 0.3953(4) 0.055(3) Uani 1 1 d . . . . .
C152 C 0.1090(4) 0.0112(9) 0.4089(5) 0.054(3) Uani 1 1 d . . . . .
H152 H 0.084668 0.033315 0.395185 0.065 Uiso 1 1 calc R U . . .
C153 C 0.1310(4) 0.0635(8) 0.4427(5) 0.055(3) Uani 1 1 d . . . . .
H153 H 0.122275 0.120497 0.451299 0.066 Uiso 1 1 calc R U . . .
C154 C 0.1660(3) 0.0288(8) 0.4631(4) 0.047(2) Uani 1 1 d . . . . .
C155 C 0.1772(3) -0.0552(8) 0.4499(5) 0.050(3) Uani 1 1 d . . . . .
H155 H 0.200442 -0.081758 0.464530 0.060 Uiso 1 1 calc R U . . .
C156 C 0.1538(4) -0.1000(9) 0.4150(5) 0.056(3) Uani 1 1 d . . . . .
H156 H 0.162089 -0.156121 0.404784 0.067 Uiso 1 1 calc R U . . .
N161 N 0.1836(3) 0.5014(7) 0.5284(4) 0.047(2) Uani 1 1 d . . . . .
C162 C 0.2157(4) 0.4682(9) 0.5545(5) 0.051(3) Uani 1 1 d . . . . .
H162 H 0.233638 0.509584 0.570562 0.061 Uiso 1 1 calc R U . . .
C163 C 0.2228(3) 0.3777(9) 0.5584(5) 0.052(3) Uani 1 1 d . . . . .
H163 H 0.244889 0.355999 0.577965 0.063 Uiso 1 1 calc R U . . .
C164 C 0.1972(3) 0.3166(7) 0.5335(4) 0.043(2) Uani 1 1 d . . . . .
C165 C 0.1645(3) 0.3514(9) 0.5076(5) 0.052(3) Uani 1 1 d . . . . .
H165 H 0.146150 0.311515 0.490935 0.062 Uiso 1 1 calc R U . . .
C166 C 0.1583(4) 0.4440(9) 0.5058(5) 0.055(3) Uani 1 1 d . . . . .
H166 H 0.135539 0.467248 0.488191 0.066 Uiso 1 1 calc R U . . .
C171 C 0.2407(3) 0.0933(8) 0.5549(4) 0.044(2) Uani 1 1 d . . . . .
N172 N 0.2205(3) 0.0424(7) 0.5229(4) 0.046(2) Uani 1 1 d . . . . .
C173 C 0.1905(3) 0.0837(7) 0.4983(4) 0.043(2) Uani 1 1 d . . . . .
N174 N 0.1809(2) 0.1698(6) 0.5018(4) 0.0412(18) Uani 1 1 d . . . . .
C175 C 0.2043(3) 0.2172(7) 0.5327(4) 0.045(2) Uani 1 1 d . . . . .
N176 N 0.2343(3) 0.1818(6) 0.5610(4) 0.044(2) Uani 1 1 d . . . . .
N201 N 0.0697(3) -0.0205(8) 0.3029(4) 0.051(2) Uani 1 1 d . . . . .
C202 C 0.0952(5) 0.0056(12) 0.2814(7) 0.071(4) Uani 1 1 d . . . . .
H202 H 0.118182 -0.027873 0.285239 0.085 Uiso 1 1 calc R U . . .
C203 C 0.0905(4) 0.0818(11) 0.2524(6) 0.064(4) Uani 1 1 d . . . . .
H203 H 0.109449 0.098780 0.236508 0.077 Uiso 1 1 calc R U . . .
C204 C 0.0573(3) 0.1298(8) 0.2484(4) 0.047(2) Uani 1 1 d . . . . .
C205 C 0.0306(3) 0.1035(9) 0.2719(5) 0.049(3) Uani 1 1 d . . . . .
H205 H 0.007856 0.137317 0.270323 0.059 Uiso 1 1 calc R U . . .
C206 C 0.0377(4) 0.0251(10) 0.2984(4) 0.053(3) Uani 1 1 d . . . . .
H206 H 0.018769 0.004269 0.313599 0.063 Uiso 1 1 calc R U . . .
N211 N 0.1383(3) 0.3393(8) 0.0708(4) 0.053(2) Uani 1 1 d . . . . .
C212 C 0.1093(7) 0.3921(15) 0.0721(9) 0.093(7) Uani 1 1 d . . . . .
H212 H 0.104260 0.440149 0.050955 0.111 Uiso 1 1 calc R U . . .
C213 C 0.0859(6) 0.3828(13) 0.1016(8) 0.080(5) Uani 1 1 d . . . . .
H213 H 0.066656 0.426410 0.102774 0.096 Uiso 1 1 calc R U . . .
C214 C 0.0910(3) 0.3064(8) 0.1305(4) 0.048(2) Uani 1 1 d . . . . .
C215 C 0.1222(4) 0.2551(12) 0.1314(6) 0.064(3) Uani 1 1 d . . . . .
H215 H 0.128806 0.209095 0.153378 0.077 Uiso 1 1 calc R U . . .
C216 C 0.1451(4) 0.2696(11) 0.0998(6) 0.064(4) Uani 1 1 d . . . . .
H216 H 0.165623 0.229448 0.099003 0.077 Uiso 1 1 calc R U . . .
N221 N -0.0786(3) 0.5046(7) 0.1868(4) 0.047(2) Uani 1 1 d . . . . .
C222 C -0.0667(4) 0.4806(11) 0.1497(5) 0.063(4) Uani 1 1 d . . . . .
H222 H -0.080448 0.501102 0.121695 0.076 Uiso 1 1 calc R U . . .
C223 C -0.0355(4) 0.4279(12) 0.1511(5) 0.061(3) Uani 1 1 d . . . . .
H223 H -0.027043 0.414491 0.124416 0.073 Uiso 1 1 calc R U . . .
C224 C -0.0160(3) 0.3936(8) 0.1915(4) 0.045(2) Uani 1 1 d . . . . .
C225 C -0.0292(3) 0.4134(9) 0.2288(4) 0.049(2) Uani 1 1 d . . . . .
H225 H -0.017190 0.388807 0.256774 0.059 Uiso 1 1 calc R U . . .
C226 C -0.0607(3) 0.4706(9) 0.2255(4) 0.048(2) Uani 1 1 d . . . . .
H226 H -0.069546 0.485633 0.251757 0.058 Uiso 1 1 calc R U . . .
C231 C 0.0510(3) 0.2115(8) 0.2186(4) 0.041(2) Uani 1 1 d . . . . .
N232 N 0.0729(3) 0.2187(7) 0.1892(4) 0.045(2) Uani 1 1 d . . . . .
C233 C 0.0659(3) 0.2925(8) 0.1612(4) 0.044(2) Uani 1 1 d . . . . .
N234 N 0.0375(3) 0.3496(7) 0.1615(4) 0.048(2) Uani 1 1 d . . . . .
C235 C 0.0171(3) 0.3336(8) 0.1925(4) 0.041(2) Uani 1 1 d . . . . .
N236 N 0.0233(3) 0.2684(7) 0.2232(3) 0.046(2) Uani 1 1 d . . . . .
N241 N 0.1813(3) 0.4951(7) 0.0278(4) 0.051(2) Uani 1 1 d . . . . .
C242 C 0.1566(4) 0.5538(9) 0.0031(6) 0.057(3) Uani 1 1 d . . . . .
H242 H 0.134360 0.530267 -0.015498 0.069 Uiso 1 1 calc R U . . .
C243 C 0.1628(3) 0.6475(8) 0.0041(5) 0.050(3) Uani 1 1 d . . . . .
H243 H 0.144817 0.687415 -0.013096 0.060 Uiso 1 1 calc R U . . .
C244 C 0.1952(3) 0.6810(8) 0.0302(4) 0.047(2) Uani 1 1 d . . . . .
C245 C 0.2209(3) 0.6194(8) 0.0569(5) 0.048(2) Uani 1 1 d . . . . .
H245 H 0.243138 0.640710 0.076407 0.058 Uiso 1 1 calc R U . . .
C246 C 0.2121(4) 0.5272(9) 0.0535(5) 0.057(3) Uani 1 1 d . . . . .
H246 H 0.229286 0.485410 0.070533 0.068 Uiso 1 1 calc R U . . .
N251 N 0.3348(3) 1.0285(7) 0.1357(3) 0.0443(19) Uani 1 1 d . . . . .
C252 C 0.3135(4) 1.0745(9) 0.1015(5) 0.052(3) Uani 1 1 d . . . . .
H252 H 0.319782 1.135800 0.096263 0.063 Uiso 1 1 calc R U . . .
C253 C 0.2827(4) 1.0342(9) 0.0737(5) 0.054(3) Uani 1 1 d . . . . .
H253 H 0.267685 1.068176 0.050208 0.064 Uiso 1 1 calc R U . . .
C254 C 0.2739(3) 0.9447(8) 0.0803(4) 0.043(2) Uani 1 1 d . . . . .
C255 C 0.2962(4) 0.8974(9) 0.1150(5) 0.053(3) Uani 1 1 d . . . . .
H255 H 0.291005 0.835276 0.119880 0.064 Uiso 1 1 calc R U . . .
C256 C 0.3259(4) 0.9405(9) 0.1426(5) 0.055(3) Uani 1 1 d . . . . .
H256 H 0.340473 0.908055 0.166923 0.066 Uiso 1 1 calc R U . . .
N261 N 0.1198(3) 1.0611(7) -0.1106(4) 0.057(3) Uani 1 1 d . . . . .
C262 C 0.1103(5) 0.9785(8) -0.0970(7) 0.082(6) Uani 1 1 d . . . . .
H262 H 0.087030 0.952347 -0.111933 0.098 Uiso 1 1 calc R U . . .
C263 C 0.1320(4) 0.9298(10) -0.0629(6) 0.073(5) Uani 1 1 d . . . . .
H263 H 0.123802 0.872471 -0.054123 0.087 Uiso 1 1 calc R U . . .
C264 C 0.1663(3) 0.9670(8) -0.0417(4) 0.047(2) Uani 1 1 d . . . . .
C265 C 0.1762(4) 1.0536(8) -0.0544(5) 0.053(3) Uani 1 1 d . . . . .
H265 H 0.198987 1.081742 -0.039448 0.063 Uiso 1 1 calc R U . . .
C266 C 0.1524(3) 1.0982(8) -0.0891(4) 0.049(3) Uani 1 1 d . . . . .
H266 H 0.159400 1.156699 -0.097864 0.059 Uiso 1 1 calc R U . . .
C271 C 0.2041(3) 0.7799(8) 0.0292(4) 0.042(2) Uani 1 1 d . . . . .
N272 N 0.2340(3) 0.8136(7) 0.0581(4) 0.045(2) Uani 1 1 d . . . . .
C273 C 0.2411(3) 0.9009(8) 0.0504(4) 0.042(2) Uani 1 1 d . . . . .
N274 N 0.2216(3) 0.9526(6) 0.0186(3) 0.0422(19) Uani 1 1 d . . . . .
C275 C 0.1909(3) 0.9136(7) -0.0067(4) 0.043(2) Uani 1 1 d . . . . .
N276 N 0.1814(3) 0.8273(7) -0.0027(4) 0.046(2) Uani 1 1 d . . . . .
C301 C 0.2658(8) 0.4653(18) 0.2741(10) 0.109(7) Uani 1 1 d D U . F 1
H30A H 0.269118 0.505600 0.300505 0.130 Uiso 1 1 calc R U . F 1
H30B H 0.244647 0.423018 0.275561 0.130 Uiso 1 1 calc R U . F 1
C302 C 0.3010(10) 0.412(3) 0.2756(10) 0.139(11) Uani 1 1 d D U . F 1
C303 C 0.3085(7) 0.377(2) 0.2311(9) 0.113(8) Uani 1 1 d D U . F 1
H303 H 0.329042 0.336486 0.231474 0.136 Uiso 1 1 calc R U . F 1
C304 C 0.2883(6) 0.401(2) 0.1932(8) 0.109(8) Uani 1 1 d D U . F 1
C305 C 0.2545(5) 0.4630(15) 0.1892(7) 0.089(5) Uani 1 1 d D U . F 1
C306 C 0.2552(6) 0.5242(17) 0.2311(9) 0.100(6) Uani 1 1 d D U . F 1
C307 C 0.2837(5) 0.5951(16) 0.2232(8) 0.089(5) Uani 1 1 d D U . F 1
C308 C 0.2784(5) 0.6034(18) 0.1739(8) 0.095(6) Uani 1 1 d D U . F 1
O309 O 0.2602(4) 0.5295(12) 0.1547(6) 0.098(4) Uani 1 1 d D U . F 1
O310 O 0.3272(11) 0.403(2) 0.3109(10) 0.213(19) Uani 1 1 d D U . F 1
C311 C 0.3020(9) 0.402(5) 0.1529(12) 0.21(3) Uani 1 1 d D U . F 1
H31A H 0.281681 0.422515 0.128504 0.319 Uiso 1 1 calc R U . F 1
H31B H 0.323453 0.444347 0.155887 0.319 Uiso 1 1 calc R U . F 1
H31C H 0.310152 0.341021 0.146505 0.319 Uiso 1 1 calc R U . F 1
C312 C 0.2187(7) 0.411(3) 0.1705(10) 0.142(15) Uani 1 1 d D U . F 1
H31D H 0.213935 0.365972 0.192414 0.213 Uiso 1 1 calc R U . F 1
H31E H 0.197252 0.453128 0.163728 0.213 Uiso 1 1 calc R U . F 1
H31F H 0.221553 0.379350 0.143192 0.213 Uiso 1 1 calc R U . F 1
C313 C 0.2168(7) 0.5701(19) 0.2278(12) 0.125(12) Uani 1 1 d D U . F 1
H31G H 0.198128 0.524957 0.232924 0.187 Uiso 1 1 calc R U . F 1
H31H H 0.218902 0.618226 0.250331 0.187 Uiso 1 1 calc R U . F 1
H31I H 0.208733 0.596696 0.198125 0.187 Uiso 1 1 calc R U . F 1
C314 C 0.3083(8) 0.644(2) 0.2513(11) 0.119(9) Uani 1 1 d D U . F 1
H31J H 0.323855 0.686972 0.240492 0.143 Uiso 1 1 calc R U . F 1
H31K H 0.310488 0.635710 0.282467 0.143 Uiso 1 1 calc R U . F 1
O315 O 0.2883(5) 0.6640(16) 0.1518(7) 0.118(7) Uani 1 1 d D U . F 1
C351 C 0.1236(12) 0.034(4) 0.6345(14) 0.19(2) Uani 0.729(16) 1 d D U P G 1
H35A H 0.128420 0.082903 0.657192 0.226 Uiso 0.729(16) 1 calc R U P G 1
H35B H 0.118325 -0.023195 0.649058 0.226 Uiso 0.729(16) 1 calc R U P G 1
C352 C 0.1570(12) 0.023(4) 0.6127(17) 0.162(16) Uani 0.729(16) 1 d D U P G 1
C353 C 0.1489(8) -0.039(2) 0.5721(12) 0.112(11) Uani 0.729(16) 1 d D U P G 1
H353 H 0.170154 -0.062953 0.561903 0.135 Uiso 0.729(16) 1 calc R U P G 1
C354 C 0.1159(7) -0.0625(15) 0.5504(9) 0.088(8) Uani 0.729(16) 1 d D U P G 1
C355 C 0.0816(9) -0.022(2) 0.5629(12) 0.133(12) Uani 0.729(16) 1 d D U P G 1
C356 C 0.0892(11) 0.060(3) 0.5964(13) 0.176(16) Uani 0.729(16) 1 d D U P G 1
C357 C 0.0956(14) 0.135(2) 0.5653(16) 0.187(18) Uani 0.729(16) 1 d D U P G 1
C358 C 0.0690(13) 0.112(2) 0.5231(15) 0.180(17) Uani 0.729(16) 1 d D U P G 1
O359 O 0.0595(8) 0.022(2) 0.5227(11) 0.174(14) Uani 0.729(16) 1 d D U P G 1
O360 O 0.1840(14) 0.080(4) 0.6183(16) 0.26(3) Uani 0.729(16) 1 d D U P G 1
C361 C 0.1071(12) -0.126(2) 0.5155(11) 0.116(13) Uani 0.729(16) 1 d D U P G 1
H36A H 0.079482 -0.129492 0.505456 0.174 Uiso 0.729(16) 1 calc R U P G 1
H36B H 0.118629 -0.106917 0.490713 0.174 Uiso 0.729(16) 1 calc R U P G 1
H36C H 0.116889 -0.185994 0.526125 0.174 Uiso 0.729(16) 1 calc R U P G 1
C362 C 0.0554(11) -0.096(3) 0.5720(17) 0.15(2) Uani 0.729(16) 1 d D U P G 1
H36D H 0.067535 -0.130198 0.598569 0.223 Uiso 0.729(16) 1 calc R U P G 1
H36E H 0.031680 -0.069473 0.576796 0.223 Uiso 0.729(16) 1 calc R U P G 1
H36F H 0.050056 -0.137678 0.546403 0.223 Uiso 0.729(16) 1 calc R U P G 1
C363 C 0.0535(14) 0.080(4) 0.614(2) 0.21(3) Uani 0.729(16) 1 d D U P G 1
H36G H 0.049350 0.031085 0.634182 0.320 Uiso 0.729(16) 1 calc R U P G 1
H36H H 0.056462 0.137970 0.630030 0.320 Uiso 0.729(16) 1 calc R U P G 1
H36I H 0.031806 0.083544 0.588981 0.320 Uiso 0.729(16) 1 calc R U P G 1
C364 C 0.1186(17) 0.206(3) 0.572(2) 0.28(3) Uani 0.729(16) 1 d D U P G 1
H36J H 0.119395 0.247884 0.549071 0.330 Uiso 0.729(16) 1 calc R U P G 1
H36K H 0.134503 0.214442 0.600820 0.330 Uiso 0.729(16) 1 calc R U P G 1
O365 O 0.0588(16) 0.156(3) 0.4900(17) 0.31(3) Uani 0.729(16) 1 d D U P G 1
C401 C 0.4865(11) 0.330(3) 0.8785(15) 0.117(14) Uani 0.5 1 d D U P H 2
H40A H 0.491071 0.385239 0.897095 0.140 Uiso 0.5 1 calc R U P H 2
H40B H 0.509722 0.317073 0.866816 0.140 Uiso 0.5 1 calc R U P H 2
C402 C 0.4541(16) 0.345(3) 0.8407(16) 0.134(17) Uani 0.5 1 d D U P H 2
C403 C 0.4370(17) 0.258(3) 0.8174(13) 0.135(17) Uani 0.5 1 d D U P H 2
H403 H 0.428839 0.260150 0.786008 0.162 Uiso 0.5 1 calc R U P H 2
C404 C 0.4327(13) 0.183(3) 0.8367(11) 0.122(15) Uani 0.5 1 d D U P H 2
C405 C 0.4623(11) 0.164(3) 0.8775(11) 0.124(14) Uani 0.5 1 d D U P H 2
C406 C 0.4782(9) 0.248(3) 0.9075(11) 0.115(12) Uani 0.5 1 d D U P H 2
C407 C 0.4464(13) 0.258(3) 0.9329(17) 0.115(13) Uani 0.5 1 d D U P H 2
C408 C 0.4325(19) 0.164(3) 0.9372(18) 0.132(16) Uani 0.5 1 d D U P H 2
O409 O 0.4434(13) 0.109(3) 0.9063(13) 0.140(14) Uani 0.5 1 d D U P H 2
O410 O 0.4508(10) 0.417(3) 0.8169(12) 0.109(11) Uani 0.5 1 d D U P H 2
C411 C 0.3978(18) 0.137(6) 0.832(3) 0.20(4) Uani 0.5 1 d D U P H 2
H41A H 0.401442 0.080681 0.850040 0.304 Uiso 0.5 1 calc R U P H 2
H41B H 0.379481 0.175902 0.842826 0.304 Uiso 0.5 1 calc R U P H 2
H41C H 0.388313 0.121322 0.800930 0.304 Uiso 0.5 1 calc R U P H 2
C412 C 0.4905(16) 0.102(3) 0.8633(18) 0.15(3) Uani 0.5 1 d D U P H 2
H41D H 0.504246 0.135645 0.843763 0.228 Uiso 0.5 1 calc R U P H 2
H41E H 0.508466 0.080645 0.889538 0.228 Uiso 0.5 1 calc R U P H 2
H41F H 0.477289 0.050429 0.847102 0.228 Uiso 0.5 1 calc R U P H 2
C413 C 0.5148(12) 0.221(5) 0.9400(16) 0.14(2) Uani 0.5 1 d D U P H 2
H41G H 0.535332 0.214454 0.923637 0.204 Uiso 0.5 1 calc R U P H 2
H41H H 0.521396 0.268863 0.962587 0.204 Uiso 0.5 1 calc R U P H 2
H41I H 0.510988 0.163494 0.954492 0.204 Uiso 0.5 1 calc R U P H 2
C414 C 0.430(2) 0.334(3) 0.942(3) 0.16(3) Uani 0.5 1 d D U P H 2
H41J H 0.406513 0.330023 0.952832 0.193 Uiso 0.5 1 calc R U P H 2
H41K H 0.440432 0.391119 0.938540 0.193 Uiso 0.5 1 calc R U P H 2
O415 O 0.422(3) 0.124(4) 0.968(2) 0.23(3) Uani 0.5 1 d D U P H 2
C451 C 0.1482(12) -0.065(4) 0.1381(16) 0.112(18) Uani 0.351(13) 1 d D U P I 2
H45A H 0.136662 -0.123970 0.127491 0.135 Uiso 0.351(13) 1 calc R U P I 2
H45B H 0.128102 -0.026152 0.146296 0.135 Uiso 0.351(13) 1 calc R U P I 2
C452 C 0.1631(12) -0.020(4) 0.1015(13) 0.101(15) Uani 0.351(13) 1 d D U P I 2
C453 C 0.1969(8) 0.042(2) 0.1179(11) 0.057(9) Uani 0.351(13) 1 d D U P I 2
H453 H 0.208163 0.068568 0.095449 0.069 Uiso 0.351(13) 1 calc R U P I 2
C454 C 0.2119(12) 0.063(3) 0.1572(12) 0.092(13) Uani 0.351(13) 1 d D U P I 2
C455 C 0.2017(9) 0.011(2) 0.1946(12) 0.082(11) Uani 0.351(13) 1 d D U P I 2
C456 C 0.1803(10) -0.080(3) 0.1801(13) 0.103(14) Uani 0.351(13) 1 d D U P I 2
C457 C 0.2134(12) -0.140(3) 0.1758(19) 0.103(16) Uani 0.351(13) 1 d D U P I 2
C458 C 0.2464(13) -0.103(3) 0.208(2) 0.111(16) Uani 0.351(13) 1 d D U P I 2
O459 O 0.2375(10) -0.020(2) 0.2232(14) 0.103(12) Uani 0.351(13) 1 d D U P I 2
O460 O 0.1415(16) 0.004(7) 0.0646(18) 0.22(4) Uani 0.351(13) 1 d D U P I 2
C461 C 0.2392(18) 0.133(4) 0.168(2) 0.13(3) Uani 0.351(13) 1 d D U P I 2
H46A H 0.247216 0.138147 0.199956 0.193 Uiso 0.351(13) 1 calc R U P I 2
H46B H 0.261233 0.118131 0.154600 0.193 Uiso 0.351(13) 1 calc R U P I 2
H46C H 0.228225 0.190694 0.155300 0.193 Uiso 0.351(13) 1 calc R U P I 2
C462 C 0.1839(12) 0.076(3) 0.2214(16) 0.075(14) Uani 0.351(13) 1 d D U P I 2
H46D H 0.159896 0.097844 0.203549 0.112 Uiso 0.351(13) 1 calc R U P I 2
H46E H 0.178980 0.044731 0.247998 0.112 Uiso 0.351(13) 1 calc R U P I 2
H46F H 0.200942 0.127343 0.230448 0.112 Uiso 0.351(13) 1 calc R U P I 2
C463 C 0.1633(17) -0.116(5) 0.2182(17) 0.15(3) Uani 0.351(13) 1 d D U P I 2
H46G H 0.141721 -0.078124 0.221532 0.225 Uiso 0.351(13) 1 calc R U P I 2
H46H H 0.154703 -0.179047 0.211871 0.225 Uiso 0.351(13) 1 calc R U P I 2
H46I H 0.182513 -0.114710 0.245855 0.225 Uiso 0.351(13) 1 calc R U P I 2
C464 C 0.2143(18) -0.211(4) 0.150(2) 0.11(2) Uani 0.351(13) 1 d D U P I 2
H46J H 0.237430 -0.242734 0.150390 0.137 Uiso 0.351(13) 1 calc R U P I 2
H46K H 0.191807 -0.230497 0.130052 0.137 Uiso 0.351(13) 1 calc R U P I 2
O465 O 0.2769(11) -0.134(3) 0.2255(19) 0.120(19) Uani 0.351(13) 1 d D U P I 2
C801 C 0.5122(9) 0.230(3) 0.4925(14) 0.132(11) Uani 1 1 d . U . . .
H801 H 0.526448 0.284592 0.492884 0.159 Uiso 1 1 calc R U . . .
C802 C 0.5238(12) 0.152(3) 0.4722(13) 0.138(11) Uani 1 1 d . U . . .
H802 H 0.538758 0.157583 0.450168 0.166 Uiso 1 1 calc R U . . .
C803 C 0.5128(9) 0.062(3) 0.4853(11) 0.141(12) Uani 1 1 d D U . . .
C804 C 0.5299(16) -0.023(4) 0.470(2) 0.212(19) Uani 1 1 d D U . . .
O805 O 0.5645(12) -0.055(4) 0.4677(12) 0.23(2) Uani 1 1 d . U . . .
O806 O 0.5038(15) -0.092(4) 0.4465(17) 0.30(2) Uani 1 1 d D U . . .
C807 C 0.492(2) -0.154(5) 0.410(2) 0.34(3) Uani 1 1 d D U . . .
H80A H 0.465001 -0.158953 0.413659 0.402 Uiso 1 1 calc R U . . .
H80B H 0.503803 -0.208630 0.425161 0.402 Uiso 1 1 calc R U . . .
C808 C 0.484(2) -0.197(7) 0.362(2) 0.40(5) Uani 1 1 d D U . . .
H80C H 0.470912 -0.255222 0.362888 0.607 Uiso 1 1 calc R U . . .
H80D H 0.468222 -0.155659 0.341314 0.607 Uiso 1 1 calc R U . . .
H80E H 0.508211 -0.206856 0.353169 0.607 Uiso 1 1 calc R U . . .
C90A C 0.2705(15) 0.591(5) 0.712(2) 0.19(2) Uani 0.5 1 d D U P J 2
H90A H 0.263217 0.536973 0.727876 0.224 Uiso 0.5 1 calc R U P J 2
H90B H 0.286145 0.631514 0.734536 0.224 Uiso 0.5 1 calc R U P J 2
C90B C 0.2934(13) 0.561(3) 0.676(3) 0.18(2) Uani 0.5 1 d D U P J 2
H90C H 0.320563 0.552061 0.688893 0.212 Uiso 0.5 1 calc R U P J 2
H90D H 0.282859 0.505080 0.660355 0.212 Uiso 0.5 1 calc R U P J 2
C90C C 0.2875(19) 0.644(4) 0.644(2) 0.20(3) Uani 0.5 1 d D U P J 2
H90E H 0.310098 0.650052 0.630375 0.235 Uiso 0.5 1 calc R U P J 2
H90F H 0.265511 0.631368 0.619566 0.235 Uiso 0.5 1 calc R U P J 2
C90D C 0.2808(15) 0.735(4) 0.665(3) 0.19(3) Uani 0.5 1 d D U P J 2
H90G H 0.280670 0.783805 0.643166 0.227 Uiso 0.5 1 calc R U P J 2
H90H H 0.302441 0.746581 0.690333 0.227 Uiso 0.5 1 calc R U P J 2
C90E C 0.2434(10) 0.742(3) 0.6835(17) 0.141(18) Uani 0.5 1 d D U P J 2
H90I H 0.247520 0.772709 0.712754 0.169 Uiso 0.5 1 calc R U P J 2
H90J H 0.223171 0.773385 0.662329 0.169 Uiso 0.5 1 calc R U P J 2
C90F C 0.2345(6) 0.642(4) 0.6875(14) 0.102(13) Uani 0.5 1 d D U P J 2
H90K H 0.225825 0.615923 0.657493 0.122 Uiso 0.5 1 calc R U P J 2
H90L H 0.213789 0.635463 0.704183 0.122 Uiso 0.5 1 calc R U P J 2
C91A C 0.2881(17) 0.485(4) 0.6856(18) 0.19(2) Uani 0.5 1 d D U P K 1
H91A H 0.289614 0.418766 0.681525 0.226 Uiso 0.5 1 calc R U P K 1
H91B H 0.261225 0.501448 0.684589 0.226 Uiso 0.5 1 calc R U P K 1
C91B C 0.3020(6) 0.5336(19) 0.6488(8) 0.057(7) Uani 0.5 1 d D U P K 1
H91C H 0.284499 0.520513 0.620172 0.068 Uiso 0.5 1 calc R U P K 1
H91D H 0.327277 0.509700 0.646907 0.068 Uiso 0.5 1 calc R U P K 1
C91C C 0.305(2) 0.637(3) 0.656(2) 0.16(2) Uani 0.5 1 d D U P K 1
H91E H 0.288531 0.667674 0.630028 0.193 Uiso 0.5 1 calc R U P K 1
H91F H 0.331127 0.656705 0.657399 0.193 Uiso 0.5 1 calc R U P K 1
C91D C 0.292(3) 0.666(5) 0.699(3) 0.23(3) Uani 0.5 1 d D U P K 1
H91G H 0.264647 0.650984 0.696179 0.276 Uiso 0.5 1 calc R U P K 1
H91H H 0.294999 0.732188 0.702921 0.276 Uiso 0.5 1 calc R U P K 1
C91E C 0.316(3) 0.615(6) 0.739(2) 0.25(3) Uani 0.5 1 d D U P K 1
H91I H 0.342378 0.634398 0.743681 0.305 Uiso 0.5 1 calc R U P K 1
H91J H 0.306094 0.631544 0.766562 0.305 Uiso 0.5 1 calc R U P K 1
C91F C 0.312(3) 0.513(6) 0.7316(18) 0.25(3) Uani 0.5 1 d D U P K 1
H91K H 0.300998 0.484780 0.755296 0.302 Uiso 0.5 1 calc R U P K 1
H91L H 0.338092 0.487014 0.734206 0.302 Uiso 0.5 1 calc R U P K 1
C92A C 0.482(2) -0.053(5) 1.012(3) 0.21(3) Uani 0.5 1 d D U P L -1
H92A H 0.491173 -0.033743 1.042896 0.249 Uiso 0.5 1 calc R U P L -1
H92B H 0.453707 -0.052063 1.006193 0.249 Uiso 0.5 1 calc R U P L -1
C92B C 0.4951(18) 0.016(5) 0.981(3) 0.24(3) Uani 0.5 1 d D U P L -1
H92C H 0.490829 0.078563 0.990935 0.285 Uiso 0.5 1 calc R U P L -1
H92D H 0.479700 0.009118 0.950180 0.285 Uiso 0.5 1 calc R U P L -1
C92C C 0.5375(16) 0.005(5) 0.979(2) 0.17(2) Uani 0.5 1 d D U P L -1
H92E H 0.545349 0.052150 0.959850 0.210 Uiso 0.5 1 calc R U P L -1
H92F H 0.553254 0.010786 1.009373 0.210 Uiso 0.5 1 calc R U P L -1
C92D C 0.542(2) -0.090(5) 0.960(3) 0.22(3) Uani 0.5 1 d D U P L -1
H92G H 0.533571 -0.086793 0.927638 0.268 Uiso 0.5 1 calc R U P L -1
H92H H 0.569668 -0.103877 0.966362 0.268 Uiso 0.5 1 calc R U P L -1
C92E C 0.5221(19) -0.168(5) 0.9773(19) 0.18(2) Uani 0.5 1 d D U P L -1
H92I H 0.508424 -0.201229 0.950934 0.221 Uiso 0.5 1 calc R U P L -1
H92J H 0.541901 -0.209204 0.993323 0.221 Uiso 0.5 1 calc R U P L -1
C92F C 0.4944(18) -0.152(5) 1.0072(18) 0.18(2) Uani 0.5 1 d D U P L -1
H92K H 0.505840 -0.175275 1.037286 0.216 Uiso 0.5 1 calc R U P L -1
H92L H 0.471504 -0.189518 0.995970 0.216 Uiso 0.5 1 calc R U P L -1
C93A C 0.1272(8) 0.063(3) 0.0398(7) 0.073(9) Uani 0.51(3) 1 d D U P M 3
H93A H 0.139686 0.010181 0.028718 0.087 Uiso 0.51(3) 1 calc R U P M 3
H93B H 0.146237 0.111932 0.048172 0.087 Uiso 0.51(3) 1 calc R U P M 3
C93B C 0.0937(12) 0.097(3) 0.0040(11) 0.109(13) Uani 0.51(3) 1 d D U P M 3
H93C H 0.104914 0.127196 -0.019079 0.131 Uiso 0.51(3) 1 calc R U P M 3
H93D H 0.080716 0.041621 -0.010090 0.131 Uiso 0.51(3) 1 calc R U P M 3
C93C C 0.0633(13) 0.159(3) 0.0131(13) 0.118(15) Uani 0.51(3) 1 d D U P M 3
H93E H 0.042743 0.160024 -0.013773 0.142 Uiso 0.51(3) 1 calc R U P M 3
H93F H 0.073884 0.220790 0.017619 0.142 Uiso 0.51(3) 1 calc R U P M 3
C93D C 0.0457(7) 0.134(2) 0.0535(8) 0.072(9) Uani 0.51(3) 1 d D U P M 3
H93G H 0.041164 0.189692 0.069574 0.087 Uiso 0.51(3) 1 calc R U P M 3
H93H H 0.021137 0.102558 0.043250 0.087 Uiso 0.51(3) 1 calc R U P M 3
C93E C 0.0726(13) 0.072(3) 0.0841(13) 0.134(17) Uani 0.51(3) 1 d D U P M 3
H93I H 0.077342 0.103118 0.113329 0.161 Uiso 0.51(3) 1 calc R U P M 3
H93J H 0.057391 0.017343 0.087705 0.161 Uiso 0.51(3) 1 calc R U P M 3
C93F C 0.1103(15) 0.036(5) 0.0796(16) 0.16(2) Uani 0.51(3) 1 d D U P M 3
H93K H 0.108572 -0.031550 0.079548 0.190 Uiso 0.51(3) 1 calc R U P M 3
H93L H 0.128766 0.053153 0.106787 0.190 Uiso 0.51(3) 1 calc R U P M 3
C94A C 0.279(3) 0.175(7) 0.731(3) 0.23(3) Uani 0.5 1 d D U P N 2
H94A H 0.285759 0.109531 0.730887 0.282 Uiso 0.5 1 calc R U P N 2
H94B H 0.294804 0.203630 0.757812 0.282 Uiso 0.5 1 calc R U P N 2
C94B C 0.236(3) 0.186(8) 0.732(2) 0.26(3) Uani 0.5 1 d D U P N 2
H94C H 0.231567 0.246872 0.743338 0.307 Uiso 0.5 1 calc R U P N 2
H94D H 0.228656 0.139567 0.752207 0.307 Uiso 0.5 1 calc R U P N 2
C94C C 0.214(3) 0.172(6) 0.684(3) 0.24(3) Uani 0.5 1 d D U P N 2
H94E H 0.224375 0.121300 0.669325 0.286 Uiso 0.5 1 calc R U P N 2
H94F H 0.186823 0.159020 0.683972 0.286 Uiso 0.5 1 calc R U P N 2
C94D C 0.2171(19) 0.263(6) 0.6587(18) 0.18(2) Uani 0.5 1 d D U P N 2
H94G H 0.215705 0.250710 0.626600 0.220 Uiso 0.5 1 calc R U P N 2
H94H H 0.196446 0.304953 0.661860 0.220 Uiso 0.5 1 calc R U P N 2
C94E C 0.256(2) 0.303(4) 0.6801(16) 0.16(2) Uani 0.5 1 d D U P N 2
H94I H 0.254602 0.332610 0.708724 0.191 Uiso 0.5 1 calc R U P N 2
H94J H 0.263782 0.348765 0.660157 0.191 Uiso 0.5 1 calc R U P N 2
C94F C 0.284(2) 0.223(7) 0.688(3) 0.21(3) Uani 0.5 1 d D U P N 2
H94K H 0.310726 0.245958 0.691329 0.250 Uiso 0.5 1 calc R U P N 2
H94L H 0.279392 0.180201 0.662454 0.250 Uiso 0.5 1 calc R U P N 2
C95A C 0.074(2) -0.041(4) 0.621(3) 0.11(2) Uani 0.271(16) 1 d D U P G 2
H95A H 0.052674 -0.083317 0.617682 0.130 Uiso 0.271(16) 1 calc R U P G 2
H95B H 0.097929 -0.076391 0.631733 0.130 Uiso 0.271(16) 1 calc R U P G 2
C95B C 0.0706(14) 0.033(5) 0.655(2) 0.097(18) Uani 0.271(16) 1 d D U P G 2
H95C H 0.047268 0.068353 0.643990 0.117 Uiso 0.271(16) 1 calc R U P G 2
H95D H 0.068005 0.003394 0.683371 0.117 Uiso 0.271(16) 1 calc R U P G 2
C95C C 0.1045(14) 0.096(5) 0.664(2) 0.092(17) Uani 0.271(16) 1 d D U P G 2
H95E H 0.120799 0.081203 0.692813 0.111 Uiso 0.271(16) 1 calc R U P G 2
H95F H 0.095447 0.159748 0.665396 0.111 Uiso 0.271(16) 1 calc R U P G 2
C95D C 0.1279(14) 0.090(5) 0.6274(19) 0.089(17) Uani 0.271(16) 1 d D U P G 2
H95G H 0.144226 0.144784 0.628895 0.106 Uiso 0.271(16) 1 calc R U P G 2
H95H H 0.144571 0.036174 0.632915 0.106 Uiso 0.271(16) 1 calc R U P G 2
C95E C 0.103(3) 0.083(7) 0.581(2) 0.13(2) Uani 0.271(16) 1 d D U P G 2
H95I H 0.119568 0.077670 0.558644 0.153 Uiso 0.271(16) 1 calc R U P G 2
H95J H 0.088163 0.140082 0.574040 0.153 Uiso 0.271(16) 1 calc R U P G 2
C95F C 0.076(3) 0.002(8) 0.576(2) 0.13(3) Uani 0.271(16) 1 d D U P G 2
H95K H 0.084136 -0.044221 0.556200 0.157 Uiso 0.271(16) 1 calc R U P G 2
H95L H 0.050095 0.022528 0.561204 0.157 Uiso 0.271(16) 1 calc R U P G 2
C96A C 0.3383(19) 0.183(6) 0.848(4) 0.23(3) Uani 0.5 1 d D U P O 1
H96A H 0.318310 0.156832 0.824567 0.276 Uiso 0.5 1 calc R U P O 1
H96B H 0.325758 0.214861 0.869805 0.276 Uiso 0.5 1 calc R U P O 1
C96B C 0.3637(17) 0.105(5) 0.872(3) 0.14(2) Uani 0.5 1 d D U P O 1
H96C H 0.350369 0.072697 0.892790 0.171 Uiso 0.5 1 calc R U P O 1
H96D H 0.369449 0.061262 0.850148 0.171 Uiso 0.5 1 calc R U P O 1
C96C C 0.401(2) 0.147(6) 0.899(4) 0.23(3) Uani 0.5 1 d D U P O 1
H96E H 0.421050 0.140742 0.881227 0.273 Uiso 0.5 1 calc R U P O 1
H96F H 0.408993 0.113158 0.926987 0.273 Uiso 0.5 1 calc R U P O 1
C96D C 0.395(3) 0.249(7) 0.909(3) 0.27(4) Uani 0.5 1 d D U P O 1
H96G H 0.373252 0.254879 0.923443 0.322 Uiso 0.5 1 calc R U P O 1
H96H H 0.417933 0.271659 0.929347 0.322 Uiso 0.5 1 calc R U P O 1
C96E C 0.388(4) 0.306(6) 0.866(5) 0.28(4) Uani 0.5 1 d D U P O 1
H96I H 0.412575 0.320371 0.857257 0.336 Uiso 0.5 1 calc R U P O 1
H96J H 0.375436 0.363560 0.870476 0.336 Uiso 0.5 1 calc R U P O 1
C96F C 0.363(4) 0.250(7) 0.828(3) 0.26(3) Uani 0.5 1 d D U P O 1
H96K H 0.346142 0.292206 0.807304 0.309 Uiso 0.5 1 calc R U P O 1
H96L H 0.378785 0.216725 0.810701 0.309 Uiso 0.5 1 calc R U P O 1
C97A C 0.0215(17) 0.021(6) 0.005(4) 0.10(2) Uani 0.19(3) 1 d D U P P -1
H97A H 0.007919 -0.025882 0.018646 0.118 Uiso 0.19(3) 1 calc R U P P -1
H97B H 0.002528 0.059926 -0.014384 0.118 Uiso 0.19(3) 1 calc R U P P -1
C97B C 0.048(2) -0.024(5) -0.023(2) 0.08(2) Uani 0.19(3) 1 d D U P P -1
H97C H 0.055838 0.021386 -0.042636 0.098 Uiso 0.19(3) 1 calc R U P P -1
H97D H 0.033732 -0.073196 -0.041288 0.098 Uiso 0.19(3) 1 calc R U P P -1
C97C C 0.082(2) -0.063(5) 0.010(4) 0.12(3) Uani 0.19(3) 1 d D U P P -1
H97E H 0.096839 -0.103038 -0.006709 0.145 Uiso 0.19(3) 1 calc R U P P -1
H97F H 0.073577 -0.100736 0.032650 0.145 Uiso 0.19(3) 1 calc R U P P -1
C97D C 0.1080(18) 0.015(6) 0.033(4) 0.12(3) Uani 0.19(3) 1 d D U P P -1
H97G H 0.118240 -0.001079 0.064126 0.144 Uiso 0.19(3) 1 calc R U P P -1
H97H H 0.129510 0.023577 0.017497 0.144 Uiso 0.19(3) 1 calc R U P P -1
C97E C 0.0843(19) 0.103(5) 0.030(3) 0.09(2) Uani 0.19(3) 1 d D U P P -1
H97I H 0.097885 0.148610 0.050821 0.111 Uiso 0.19(3) 1 calc R U P P -1
H97J H 0.080224 0.128075 -0.000582 0.111 Uiso 0.19(3) 1 calc R U P P -1
C97F C 0.0458(19) 0.081(5) 0.042(3) 0.09(2) Uani 0.19(3) 1 d D U P P -1
H97K H 0.032138 0.137727 0.045484 0.107 Uiso 0.19(3) 1 calc R U P P -1
H97L H 0.049936 0.047370 0.070706 0.107 Uiso 0.19(3) 1 calc R U P P -1
C98A C 0.0832(16) 0.392(7) 0.610(3) 0.19(3) Uani 0.5 1 d D U P Q 1
H98A H 0.064643 0.348608 0.592596 0.228 Uiso 0.5 1 calc R U P Q 1
H98B H 0.076544 0.453808 0.597896 0.228 Uiso 0.5 1 calc R U P Q 1
C98B C 0.0811(19) 0.388(8) 0.660(3) 0.22(3) Uani 0.5 1 d D U P Q 1
H98C H 0.073603 0.447969 0.669777 0.265 Uiso 0.5 1 calc R U P Q 1
H98D H 0.062319 0.342035 0.664644 0.265 Uiso 0.5 1 calc R U P Q 1
C98C C 0.121(2) 0.362(6) 0.685(2) 0.22(3) Uani 0.5 1 d D U P Q 1
H98E H 0.126965 0.300039 0.675871 0.261 Uiso 0.5 1 calc R U P Q 1
H98F H 0.120862 0.360392 0.717245 0.261 Uiso 0.5 1 calc R U P Q 1
C98D C 0.152(2) 0.428(7) 0.6768(14) 0.19(3) Uani 0.5 1 d D U P Q 1
H98G H 0.146788 0.489184 0.687898 0.234 Uiso 0.5 1 calc R U P Q 1
H98H H 0.176676 0.407236 0.693807 0.234 Uiso 0.5 1 calc R U P Q 1
C98E C 0.1534(13) 0.435(3) 0.6277(13) 0.102(14) Uani 0.5 1 d D U P Q 1
H98I H 0.178976 0.418194 0.623046 0.122 Uiso 0.5 1 calc R U P Q 1
H98J H 0.147401 0.497203 0.616573 0.122 Uiso 0.5 1 calc R U P Q 1
C98F C 0.1237(19) 0.367(5) 0.604(2) 0.16(2) Uani 0.5 1 d D U P Q 1
H98K H 0.130110 0.305010 0.615308 0.194 Uiso 0.5 1 calc R U P Q 1
H98L H 0.124244 0.366752 0.571431 0.194 Uiso 0.5 1 calc R U P Q 1

loop_
_atom_site_aniso_label
_atom_site_aniso_U_11
_atom_site_aniso_U_22
_atom_site_aniso_U_33
_atom_site_aniso_U_23
_atom_site_aniso_U_13
_atom_site_aniso_U_12
Zn1 0.0498(8) 0.0305(7) 0.0615(8) -0.0022(6) 0.0092(6) 0.0008(6)
I11 0.057(2) 0.0436(19) 0.054(2) 0.0066(15) 0.012(3) 0.0143(14)
I12 0.048(2) 0.0381(19) 0.060(3) -0.0047(17) 0.0118(12) -0.0055(13)
I13 0.083(4) 0.0460(19) 0.077(3) 0.0097(18) -0.017(2) 0.006(2)
I14 0.062(2) 0.045(3) 0.121(5) -0.028(3) 0.026(3) -0.0174(19)
Zn2 0.0396(7) 0.0434(8) 0.0597(9) 0.0096(7) -0.0048(6) 0.0022(6)
I21 0.0775(17) 0.0485(17) 0.0775(16) -0.0098(10) 0.0046(15) 0.0153(11)
I22 0.0567(15) 0.081(2) 0.0614(12) 0.0245(13) 0.0160(10) 0.0192(15)
I23 0.098(4) 0.032(2) 0.152(7) -0.020(3) -0.062(5) 0.0257(19)
I24 0.067(3) 0.111(8) 0.089(4) 0.058(4) -0.006(3) -0.007(4)
Zn3 0.0554(9) 0.0363(8) 0.0554(8) -0.0050(6) -0.0188(7) 0.0110(6)
I31 0.034(4) 0.037(4) 0.047(3) -0.007(3) 0.006(3) 0.010(3)
I32 0.192(19) 0.032(4) 0.066(5) 0.027(4) -0.056(8) -0.024(6)
I33 0.071(2) 0.0740(14) 0.0608(13) -0.0031(9) -0.0045(12) 0.0322(12)
I34 0.0594(9) 0.0380(8) 0.0730(13) 0.0045(8) -0.0039(6) 0.0092(5)
Zn4 0.035(3) 0.0339(17) 0.052(2) 0.0032(13) -0.002(2) 0.000(2)
I41 0.0532(14) 0.0533(12) 0.0599(18) -0.0075(13) -0.0082(12) -0.0074(12)
I42 0.098(2) 0.0430(14) 0.086(2) 0.0074(11) 0.0268(18) 0.0192(16)
Zn4A 0.029(5) 0.047(4) 0.042(4) 0.005(3) -0.007(3) -0.015(4)
I43 0.087(6) 0.078(4) 0.066(3) 0.023(3) -0.027(3) -0.047(4)
I44 0.087(4) 0.046(2) 0.056(3) 0.0010(16) -0.004(3) -0.011(2)
Zn5 0.0643(9) 0.0336(7) 0.0610(9) 0.0056(7) 0.0149(7) -0.0016(6)
I51 0.088(2) 0.0478(14) 0.0623(15) -0.0044(8) -0.0113(15) -0.0029(14)
I52 0.0635(13) 0.034(2) 0.0762(19) 0.0084(13) 0.0230(11) 0.0094(12)
I53 0.085(6) 0.072(4) 0.043(3) -0.013(2) 0.016(4) -0.032(4)
I54 0.094(7) 0.028(4) 0.096(8) 0.004(4) 0.045(6) 0.007(3)
Zn6 0.0406(7) 0.0418(8) 0.0624(9) -0.0076(7) -0.0110(6) 0.0048(6)
I61 0.0681(5) 0.0467(5) 0.0989(7) 0.0056(5) -0.0034(5) -0.0076(4)
I62 0.0780(6) 0.0937(8) 0.0670(6) -0.0253(6) 0.0068(5) 0.0025(6)
N101 0.049(5) 0.043(5) 0.057(5) -0.002(4) 0.009(4) 0.002(4)
C102 0.059(7) 0.060(8) 0.057(6) -0.024(6) 0.006(5) -0.014(6)
C103 0.058(7) 0.048(7) 0.072(8) -0.019(6) 0.010(6) -0.017(5)
C104 0.038(5) 0.051(6) 0.052(6) -0.004(5) 0.000(4) -0.001(4)
C105 0.046(6) 0.058(7) 0.057(6) -0.015(6) 0.001(5) -0.014(5)
C106 0.049(6) 0.042(6) 0.064(7) -0.011(5) 0.010(5) -0.008(4)
N111 0.038(4) 0.049(5) 0.054(5) 0.005(4) -0.007(4) -0.004(4)
C112 0.053(6) 0.056(7) 0.059(7) 0.000(6) 0.014(5) -0.009(6)
C113 0.038(5) 0.051(7) 0.057(6) -0.015(5) 0.005(4) -0.004(4)
C114 0.040(5) 0.039(5) 0.045(5) -0.005(4) -0.005(4) 0.001(4)
C115 0.103(13) 0.095(13) 0.049(7) -0.023(8) 0.011(7) -0.047(11)
C116 0.084(10) 0.095(13) 0.052(7) -0.014(7) 0.009(7) -0.048(10)
N121 0.048(5) 0.049(6) 0.057(6) -0.013(5) -0.013(4) 0.008(4)
C122 0.058(8) 0.070(10) 0.093(11) -0.037(9) 0.010(7) -0.026(7)
C123 0.063(8) 0.064(9) 0.095(12) -0.035(9) 0.019(8) -0.020(7)
C124 0.042(5) 0.036(5) 0.054(6) -0.011(5) -0.009(4) -0.003(4)
C125 0.042(5) 0.049(6) 0.050(6) -0.006(5) -0.005(4) 0.001(4)
C126 0.046(6) 0.048(6) 0.051(6) -0.016(5) -0.011(5) 0.011(5)
C131 0.046(6) 0.045(6) 0.052(6) -0.006(5) -0.007(5) -0.005(5)
N132 0.041(4) 0.037(4) 0.052(5) -0.005(4) 0.002(4) -0.004(4)
C133 0.042(5) 0.035(5) 0.047(5) 0.000(4) -0.005(4) 0.003(4)
N134 0.039(4) 0.043(5) 0.045(4) -0.003(4) -0.006(3) 0.003(3)
C135 0.042(5) 0.047(6) 0.042(5) -0.003(4) -0.005(4) 0.001(4)
N136 0.044(5) 0.042(5) 0.055(5) -0.008(4) 0.001(4) 0.001(4)
N141 0.037(4) 0.030(4) 0.056(5) 0.009(4) -0.008(4) -0.002(3)
C142 0.057(7) 0.047(7) 0.058(7) 0.003(5) -0.018(5) 0.000(5)
C143 0.056(6) 0.031(5) 0.062(7) -0.004(5) -0.011(5) 0.004(4)
C144 0.035(5) 0.033(5) 0.058(6) 0.004(4) -0.001(4) -0.006(4)
C145 0.051(6) 0.044(7) 0.071(8) -0.008(6) -0.018(6) 0.000(5)
C146 0.053(6) 0.026(5) 0.081(9) -0.004(5) -0.011(6) 0.004(4)
N151 0.065(6) 0.034(5) 0.053(5) 0.003(4) -0.021(5) -0.008(4)
C152 0.047(6) 0.040(6) 0.063(7) 0.003(5) -0.020(5) -0.004(4)
C153 0.054(6) 0.031(5) 0.071(8) 0.006(5) -0.013(6) 0.000(4)
C154 0.038(5) 0.030(5) 0.062(6) -0.002(4) -0.012(4) -0.003(4)
C155 0.046(6) 0.031(5) 0.062(7) 0.001(5) -0.013(5) 0.003(4)
C156 0.061(7) 0.032(5) 0.064(7) -0.007(5) -0.012(6) 0.003(5)
N161 0.046(5) 0.031(4) 0.062(6) -0.004(4) 0.004(4) 0.002(4)
C162 0.050(6) 0.036(6) 0.062(7) -0.011(5) 0.003(5) -0.005(4)
C163 0.041(5) 0.038(6) 0.071(7) -0.002(5) -0.005(5) 0.003(4)
C164 0.040(5) 0.030(5) 0.056(6) -0.003(4) 0.003(4) -0.005(4)
C165 0.044(6) 0.034(6) 0.069(7) -0.004(5) -0.007(5) 0.000(4)
C166 0.045(6) 0.037(6) 0.072(8) -0.003(5) -0.014(5) 0.007(4)
C171 0.035(5) 0.031(5) 0.063(6) 0.003(5) 0.002(4) -0.002(4)
N172 0.032(4) 0.034(4) 0.065(6) 0.002(4) -0.007(4) -0.002(3)
C173 0.043(5) 0.026(4) 0.053(6) 0.000(4) -0.003(4) -0.002(4)
N174 0.032(4) 0.027(4) 0.059(5) 0.002(4) -0.005(3) -0.002(3)
C175 0.041(5) 0.028(5) 0.060(6) 0.003(4) -0.001(4) 0.000(4)
N176 0.039(4) 0.028(4) 0.059(5) 0.002(4) -0.008(4) 0.000(3)
N201 0.051(5) 0.040(5) 0.055(5) 0.011(4) -0.009(4) -0.001(4)
C202 0.060(8) 0.058(8) 0.092(11) 0.020(8) 0.008(7) 0.018(7)
C203 0.054(7) 0.053(8) 0.085(10) 0.021(7) 0.015(7) 0.005(6)
C204 0.046(5) 0.040(6) 0.047(5) 0.005(4) -0.007(4) -0.003(4)
C205 0.039(5) 0.042(6) 0.060(6) 0.008(5) -0.004(5) 0.002(4)
C206 0.051(6) 0.048(6) 0.051(6) 0.002(5) -0.007(5) -0.001(5)
N211 0.063(6) 0.041(5) 0.054(5) 0.003(4) 0.011(4) 0.006(4)
C212 0.103(14) 0.068(10) 0.121(17) 0.048(11) 0.054(13) 0.036(10)
C213 0.089(11) 0.058(9) 0.103(13) 0.036(9) 0.039(10) 0.025(8)
C214 0.045(5) 0.041(6) 0.055(6) 0.006(5) -0.002(5) -0.004(4)
C215 0.057(7) 0.061(8) 0.077(9) 0.024(7) 0.020(6) 0.009(6)
C216 0.064(7) 0.056(8) 0.075(8) 0.028(7) 0.018(7) 0.021(6)
N221 0.042(5) 0.040(5) 0.052(5) -0.004(4) -0.009(4) 0.007(4)
C222 0.058(7) 0.058(8) 0.061(7) -0.004(6) -0.014(6) 0.019(6)
C223 0.060(7) 0.071(9) 0.047(6) 0.002(6) -0.002(5) 0.024(6)
C224 0.037(5) 0.038(5) 0.054(6) 0.003(5) -0.005(4) 0.005(4)
C225 0.044(6) 0.046(6) 0.051(6) 0.005(5) -0.002(4) -0.002(5)
C226 0.040(5) 0.044(6) 0.055(6) 0.006(5) -0.005(4) -0.002(4)
C231 0.034(4) 0.040(5) 0.044(5) 0.002(4) -0.008(4) -0.004(4)
N232 0.040(4) 0.034(4) 0.055(5) 0.007(4) -0.007(4) 0.001(3)
C233 0.031(4) 0.039(5) 0.057(6) 0.002(5) 0.001(4) -0.005(4)
N234 0.040(4) 0.041(5) 0.057(5) 0.005(4) -0.005(4) 0.001(4)
C235 0.035(4) 0.033(5) 0.050(5) 0.005(4) -0.006(4) 0.001(4)
N236 0.041(4) 0.043(5) 0.046(4) 0.000(4) -0.006(3) 0.002(4)
N241 0.050(5) 0.037(5) 0.062(6) 0.001(4) 0.003(4) -0.003(4)
C242 0.053(6) 0.035(6) 0.078(8) 0.011(6) -0.001(6) -0.002(5)
C243 0.043(5) 0.029(5) 0.072(7) 0.005(5) -0.003(5) 0.001(4)
C244 0.044(5) 0.037(6) 0.055(6) 0.003(5) -0.001(5) 0.002(4)
C245 0.049(6) 0.028(5) 0.064(6) 0.013(5) 0.005(5) 0.007(4)
C246 0.062(7) 0.037(6) 0.067(8) 0.007(5) 0.001(6) 0.001(5)
N251 0.039(4) 0.041(5) 0.049(5) 0.004(4) -0.003(4) 0.003(4)
C252 0.049(6) 0.040(6) 0.058(7) 0.004(5) -0.012(5) 0.000(5)
C253 0.050(6) 0.038(6) 0.062(7) 0.001(5) -0.015(5) 0.001(5)
C254 0.037(5) 0.035(5) 0.049(5) 0.001(4) -0.008(4) 0.004(4)
C255 0.047(6) 0.042(6) 0.060(7) 0.010(5) -0.015(5) 0.004(5)
C256 0.051(6) 0.042(6) 0.061(7) 0.011(5) -0.016(5) 0.002(5)
N261 0.054(6) 0.034(5) 0.068(6) 0.002(4) -0.026(5) 0.003(4)
C262 0.080(10) 0.022(5) 0.110(13) 0.009(6) -0.060(10) -0.009(5)
C263 0.060(8) 0.038(6) 0.093(11) 0.007(6) -0.048(8) -0.012(5)
C264 0.041(5) 0.032(5) 0.060(6) -0.005(5) -0.011(5) 0.000(4)
C265 0.047(6) 0.030(5) 0.070(7) 0.008(5) -0.014(5) 0.004(4)
C266 0.046(6) 0.035(5) 0.058(6) -0.001(5) -0.011(5) 0.008(4)
C271 0.034(5) 0.035(5) 0.053(5) 0.002(4) -0.004(4) 0.007(4)
N272 0.040(4) 0.038(5) 0.052(5) -0.003(4) -0.003(4) 0.006(3)
C273 0.034(4) 0.037(5) 0.050(5) -0.001(4) -0.005(4) 0.009(4)
N274 0.040(4) 0.029(4) 0.051(5) -0.006(4) -0.009(4) 0.006(3)
C275 0.030(4) 0.029(5) 0.063(6) -0.001(4) -0.004(4) 0.009(3)
N276 0.042(4) 0.028(4) 0.060(5) 0.001(4) -0.008(4) 0.000(3)
C301 0.120(17) 0.083(14) 0.124(18) 0.008(13) 0.027(15) 0.014(13)
C302 0.15(2) 0.13(2) 0.114(18) 0.017(17) -0.019(17) 0.055(19)
C303 0.088(13) 0.096(16) 0.15(2) 0.013(15) 0.006(14) 0.016(12)
C304 0.063(10) 0.15(2) 0.105(15) 0.013(15) 0.002(10) -0.004(12)
C305 0.065(9) 0.109(14) 0.096(12) 0.002(11) 0.026(9) 0.000(9)
C306 0.080(11) 0.104(15) 0.124(16) 0.000(13) 0.043(11) -0.008(11)
C307 0.065(9) 0.088(12) 0.112(14) 0.010(11) 0.015(9) 0.007(9)
C308 0.060(9) 0.117(16) 0.106(14) 0.009(12) 0.009(9) -0.021(10)
O309 0.083(8) 0.110(12) 0.102(10) 0.015(9) 0.022(7) 0.001(8)
O310 0.35(5) 0.12(2) 0.13(2) 0.020(17) -0.03(3) 0.09(3)
C311 0.079(16) 0.42(7) 0.15(3) 0.00(4) 0.031(19) 0.07(3)
C312 0.080(14) 0.25(4) 0.105(18) -0.04(2) 0.033(13) -0.05(2)
C313 0.100(16) 0.100(17) 0.20(3) -0.028(19) 0.09(2) -0.014(14)
C314 0.097(16) 0.13(2) 0.14(2) 0.03(2) 0.041(16) 0.003(16)
O315 0.087(10) 0.148(18) 0.116(13) 0.038(13) 0.014(9) -0.018(11)
C351 0.17(4) 0.19(4) 0.22(4) -0.03(4) 0.08(3) -0.02(4)
C352 0.16(3) 0.18(4) 0.17(3) -0.04(3) 0.07(3) -0.03(3)
C353 0.11(2) 0.11(2) 0.13(2) 0.023(19) 0.046(19) -0.031(18)
C354 0.116(19) 0.054(11) 0.107(18) 0.016(12) 0.056(16) -0.015(12)
C355 0.14(2) 0.086(19) 0.20(3) 0.04(2) 0.10(2) 0.025(18)
C356 0.18(3) 0.13(3) 0.25(4) -0.02(3) 0.13(3) -0.02(3)
C357 0.23(4) 0.08(2) 0.30(5) -0.01(3) 0.17(3) 0.01(3)
C358 0.20(3) 0.12(3) 0.26(4) 0.10(3) 0.16(3) 0.07(2)
O359 0.14(2) 0.17(3) 0.23(3) 0.09(3) 0.10(2) 0.07(2)
O360 0.23(4) 0.36(7) 0.17(4) 0.03(4) 0.02(3) -0.21(5)
C361 0.14(3) 0.09(2) 0.10(2) 0.020(18) 0.00(2) -0.05(2)
C362 0.12(3) 0.16(4) 0.19(5) 0.06(4) 0.09(3) 0.00(3)
C363 0.19(5) 0.11(4) 0.38(9) -0.04(5) 0.16(6) 0.00(4)
C364 0.34(7) 0.08(3) 0.52(9) -0.04(5) 0.34(6) -0.05(4)
O365 0.39(6) 0.21(4) 0.43(7) 0.22(5) 0.28(5) 0.22(4)
C401 0.07(2) 0.14(4) 0.13(3) 0.01(3) 0.00(2) -0.01(2)
C402 0.14(3) 0.14(4) 0.11(3) -0.01(3) 0.01(3) -0.05(3)
C403 0.18(4) 0.15(4) 0.08(2) -0.03(3) 0.04(3) -0.05(3)
C404 0.18(4) 0.11(3) 0.08(2) -0.02(2) 0.04(2) -0.05(3)
C405 0.14(3) 0.14(3) 0.11(2) -0.01(3) 0.04(2) -0.01(3)
C406 0.10(2) 0.15(3) 0.10(2) 0.00(2) 0.03(2) 0.01(2)
C407 0.11(3) 0.12(3) 0.12(3) 0.00(3) 0.03(2) 0.00(3)
C408 0.14(3) 0.14(4) 0.12(3) -0.01(3) 0.05(3) -0.01(3)
O409 0.15(3) 0.14(3) 0.14(3) -0.01(3) 0.05(3) -0.01(3)
O410 0.086(18) 0.14(3) 0.09(2) 0.03(2) -0.004(15) -0.014(19)
C411 0.32(10) 0.12(6) 0.17(7) 0.05(5) 0.06(7) -0.01(7)
C412 0.29(8) 0.07(3) 0.12(4) 0.01(3) 0.11(5) 0.02(4)
C413 0.10(3) 0.21(7) 0.10(3) 0.02(4) 0.00(3) 0.03(4)
C414 0.18(6) 0.09(4) 0.21(7) -0.05(4) 0.00(6) 0.01(4)
O415 0.30(7) 0.22(6) 0.23(6) -0.06(5) 0.20(5) -0.08(6)
C451 0.11(3) 0.11(4) 0.12(4) 0.00(3) 0.02(3) 0.01(3)
C452 0.11(3) 0.13(3) 0.09(3) -0.02(3) 0.07(2) 0.01(3)
C453 0.053(16) 0.033(13) 0.10(2) -0.002(15) 0.051(17) 0.009(12)
C454 0.08(2) 0.07(2) 0.14(3) 0.02(3) 0.06(2) 0.02(2)
C455 0.08(2) 0.08(2) 0.09(2) 0.01(2) 0.03(2) 0.01(2)
C456 0.11(3) 0.10(3) 0.10(3) 0.03(2) 0.00(2) -0.03(2)
C457 0.10(3) 0.08(3) 0.12(3) 0.01(3) 0.02(3) -0.01(3)
C458 0.13(3) 0.07(3) 0.13(4) 0.03(3) 0.03(3) 0.01(3)
O459 0.10(3) 0.08(2) 0.12(3) 0.00(2) 0.01(2) -0.02(2)
O460 0.16(6) 0.32(10) 0.22(8) -0.06(8) 0.12(6) -0.06(7)
C461 0.15(6) 0.12(5) 0.15(6) 0.05(5) 0.10(5) 0.04(5)
C462 0.07(2) 0.06(2) 0.12(4) 0.02(2) 0.06(3) 0.027(19)
C463 0.12(5) 0.23(8) 0.11(4) -0.06(5) 0.06(4) -0.12(5)
C464 0.12(5) 0.14(6) 0.08(3) -0.04(4) 0.02(3) -0.06(4)
O465 0.09(3) 0.11(3) 0.16(5) 0.06(3) 0.03(3) 0.06(3)
C801 0.11(2) 0.16(3) 0.12(2) -0.01(2) 0.017(16) 0.00(2)
C802 0.15(2) 0.16(3) 0.113(18) -0.027(19) 0.046(17) -0.05(2)
C803 0.118(19) 0.21(3) 0.086(14) -0.008(18) -0.001(13) -0.07(2)
C804 0.20(3) 0.24(4) 0.17(3) -0.05(3) -0.03(3) -0.07(3)
O805 0.18(3) 0.36(6) 0.13(2) 0.07(3) 0.00(2) -0.05(3)
O806 0.29(4) 0.30(4) 0.25(4) 0.01(3) -0.12(3) -0.13(3)
C807 0.34(5) 0.32(6) 0.27(5) 0.11(5) -0.12(5) -0.17(5)
C808 0.37(8) 0.47(10) 0.28(8) 0.10(8) -0.13(7) -0.28(7)
C90A 0.13(3) 0.21(4) 0.20(4) 0.05(4) -0.01(3) -0.05(4)
C90B 0.10(3) 0.17(4) 0.23(5) 0.09(4) -0.05(3) -0.07(3)
C90C 0.14(4) 0.20(5) 0.22(5) 0.05(4) -0.05(4) -0.08(4)
C90D 0.14(3) 0.22(5) 0.18(4) 0.00(4) -0.05(3) -0.02(4)
C90E 0.065(19) 0.21(4) 0.11(3) 0.00(3) -0.05(2) 0.03(3)
C90F 0.015(9) 0.18(4) 0.11(2) 0.05(2) 0.010(11) 0.017(15)
C91A 0.13(4) 0.16(4) 0.23(5) -0.06(4) -0.07(4) 0.06(3)
C91B 0.033(9) 0.072(15) 0.048(10) -0.042(11) -0.032(8) 0.027(10)
C91C 0.12(4) 0.19(4) 0.15(4) -0.01(4) -0.03(4) -0.02(4)
C91D 0.22(5) 0.19(5) 0.23(5) -0.03(5) -0.06(5) -0.04(5)
C91E 0.22(5) 0.20(6) 0.28(6) -0.04(6) -0.09(5) 0.02(5)
C91F 0.19(5) 0.22(5) 0.30(6) -0.05(5) -0.07(5) 0.04(5)
C92A 0.13(4) 0.36(7) 0.13(4) -0.04(5) 0.01(4) -0.01(5)
C92B 0.18(5) 0.37(7) 0.16(4) 0.00(5) 0.01(4) 0.00(5)
C92C 0.10(3) 0.35(6) 0.09(3) 0.02(4) 0.05(2) 0.02(4)
C92D 0.16(4) 0.37(6) 0.13(4) 0.00(4) 0.00(4) 0.01(5)
C92E 0.13(4) 0.36(6) 0.07(2) -0.05(3) 0.04(2) 0.02(4)
C92F 0.11(4) 0.37(6) 0.07(3) -0.05(4) 0.04(2) -0.03(4)
C93A 0.084(18) 0.10(2) 0.028(9) -0.027(12) 0.000(10) 0.037(16)
C93B 0.16(3) 0.08(2) 0.09(2) 0.035(19) 0.04(2) 0.04(2)
C93C 0.13(3) 0.10(3) 0.12(3) -0.03(2) 0.01(3) -0.01(3)
C93D 0.070(15) 0.11(2) 0.050(11) -0.047(13) 0.042(11) -0.052(15)
C93E 0.15(4) 0.12(3) 0.13(3) -0.08(3) 0.03(3) -0.04(3)
C93F 0.18(4) 0.15(4) 0.14(4) -0.05(3) 0.03(3) 0.00(4)
C94A 0.27(6) 0.24(6) 0.19(5) -0.03(5) 0.04(5) 0.00(5)
C94B 0.30(6) 0.25(6) 0.21(5) -0.01(5) 0.04(5) 0.01(6)
C94C 0.32(6) 0.24(6) 0.17(5) -0.01(5) 0.08(5) 0.04(5)
C94D 0.30(6) 0.18(5) 0.10(3) -0.01(3) 0.11(3) 0.04(5)
C94E 0.26(6) 0.17(4) 0.06(2) -0.03(3) 0.06(3) 0.01(4)
C94F 0.27(6) 0.20(5) 0.15(4) -0.04(4) 0.02(4) 0.00(5)
C95A 0.09(3) 0.12(5) 0.13(4) 0.05(4) 0.03(3) -0.01(3)
C95B 0.05(2) 0.14(4) 0.11(4) 0.07(3) 0.03(2) -0.01(3)
C95C 0.04(2) 0.12(4) 0.11(4) 0.01(3) 0.02(2) 0.00(3)
C95D 0.08(3) 0.12(4) 0.09(3) 0.03(3) 0.06(3) 0.02(3)
C95E 0.13(4) 0.13(5) 0.12(4) 0.03(4) 0.01(4) 0.00(4)
C95F 0.12(4) 0.12(5) 0.15(5) 0.02(5) 0.01(4) -0.02(4)
C96A 0.20(5) 0.24(6) 0.23(5) 0.07(5) 0.00(4) -0.01(5)
C96B 0.10(3) 0.18(5) 0.15(4) 0.08(4) 0.00(3) 0.01(3)
C96C 0.21(5) 0.25(6) 0.21(5) 0.05(5) 0.00(4) 0.03(5)
C96D 0.26(5) 0.29(6) 0.24(6) 0.06(6) 0.02(5) 0.02(5)
C96E 0.27(6) 0.30(6) 0.26(6) 0.07(6) 0.03(5) 0.02(5)
C96F 0.24(5) 0.28(6) 0.25(6) 0.06(5) 0.02(5) -0.01(5)
C97A 0.09(4) 0.08(4) 0.12(5) 0.01(4) -0.01(4) -0.03(3)
C97B 0.07(4) 0.07(4) 0.08(4) 0.02(3) -0.05(3) 0.01(3)
C97C 0.13(5) 0.11(5) 0.12(5) 0.04(4) 0.01(4) 0.01(4)
C97D 0.14(5) 0.11(5) 0.12(5) 0.07(4) 0.03(4) 0.02(4)
C97E 0.09(4) 0.08(4) 0.12(5) 0.05(4) 0.04(4) 0.01(4)
C97F 0.06(4) 0.08(4) 0.11(5) 0.04(4) -0.01(4) -0.03(3)
C98A 0.23(6) 0.14(4) 0.17(5) -0.02(4) -0.02(5) 0.03(4)
C98B 0.28(6) 0.16(5) 0.19(5) -0.03(5) -0.04(5) 0.02(5)
C98C 0.27(6) 0.16(5) 0.19(5) 0.00(5) -0.03(5) 0.02(5)
C98D 0.22(5) 0.16(5) 0.18(4) -0.01(4) 0.00(4) 0.03(4)
C98E 0.13(3) 0.11(3) 0.08(2) 0.042(19) 0.07(2) 0.07(2)
C98F 0.20(5) 0.14(4) 0.15(4) 0.04(3) 0.05(4) 0.05(4)

_geom_special_details            
;
 All esds (except the esd in the dihedral angle between two l.s. planes)
 are estimated using the full covariance matrix.  The cell esds are taken
 into account individually in the estimation of esds in distances, angles
 and torsion angles; correlations between esds in cell parameters are only
 used when they are defined by crystal symmetry.  An approximate (isotropic)
 treatment of cell esds is used for estimating esds involving l.s. planes.
;

loop_
_geom_bond_atom_site_label_1
_geom_bond_atom_site_label_2
_geom_bond_distance
_geom_bond_site_symmetry_2
_geom_bond_publ_flag
Zn1 N101 2.068(11) . ?
Zn1 N161 2.083(10) 3_545 ?
Zn1 I11 2.490(10) . ?
Zn1 I12 2.521(10) . ?
Zn1 I14 2.571(10) . ?
Zn1 I13 2.589(12) . ?
Zn2 N141 2.059(9) . ?
Zn2 N111 2.069(11) . ?
Zn2 I23 2.385(13) . ?
Zn2 I22 2.528(4) . ?
Zn2 I24 2.557(13) . ?
Zn2 I21 2.599(6) . ?
Zn3 N261 2.060(10) 3_546 ?
Zn3 N121 2.090(11) . ?
Zn3 I32 2.298(15) . ?
Zn3 I31 2.331(18) . ?
Zn3 I34 2.549(4) . ?
Zn3 I33 2.587(7) . ?
Zn4 N151 2.046(14) . ?
Zn4 N201 2.075(14) . ?
Zn4 I42 2.515(9) . ?
Zn4 I41 2.616(12) . ?
Zn4A N201 2.124(19) . ?
Zn4A N151 2.141(18) . ?
Zn4A I43 2.365(15) . ?
Zn4A I44 2.573(18) . ?
Zn5 N211 2.063(12) . ?
Zn5 N241 2.077(11) . ?
Zn5 I53 2.35(2) . ?
Zn5 I52 2.530(6) . ?
Zn5 I54 2.60(2) . ?
Zn5 I51 2.609(8) . ?
Zn6 N221 2.053(10) 3 ?
Zn6 N251 2.059(10) . ?
Zn6 I62 2.529(2) . ?
Zn6 I61 2.562(2) . ?
N101 C102 1.304(19) . ?
N101 C106 1.363(18) . ?
C102 C103 1.36(2) . ?
C102 H102 0.9500 . ?
C103 C104 1.395(19) . ?
C103 H103 0.9500 . ?
C104 C105 1.402(17) . ?
C104 C131 1.482(19) . ?
C105 C106 1.33(2) . ?
C105 H105 0.9500 . ?
C106 H106 0.9500 . ?
N111 C116 1.31(2) . ?
N111 C112 1.325(19) . ?
C112 C113 1.383(18) . ?
C112 H112 0.9500 . ?
C113 C114 1.375(19) . ?
C113 H113 0.9500 . ?
C114 C115 1.371(18) . ?
C114 C133 1.492(16) . ?
C115 C116 1.39(2) . ?
C115 H115 0.9500 . ?
C116 H116 0.9500 . ?
N121 C126 1.32(2) . ?
N121 C122 1.36(2) . ?
C122 C123 1.37(2) . ?
C122 H122 0.9500 . ?
C123 C124 1.39(2) . ?
C123 H123 0.9500 . ?
C124 C125 1.391(19) . ?
C124 C135 1.468(16) . ?
C125 C126 1.398(18) . ?
C125 H125 0.9500 . ?
C126 H126 0.9500 . ?
C131 N136 1.326(17) . ?
C131 N132 1.344(17) . ?
N132 C133 1.321(17) . ?
C133 N134 1.353(16) . ?
N134 C135 1.357(17) . ?
C135 N136 1.343(17) . ?
N141 C142 1.323(19) . ?
N141 C146 1.330(18) . ?
C142 C143 1.395(18) . ?
C142 H142 0.9500 . ?
C143 C144 1.377(17) . ?
C143 H143 0.9500 . ?
C144 C145 1.392(19) . ?
C144 C171 1.471(16) . ?
C145 C146 1.389(18) . ?
C145 H145 0.9500 . ?
C146 H146 0.9500 . ?
N151 C152 1.32(2) . ?
N151 C156 1.327(18) . ?
C152 C153 1.399(18) . ?
C152 H152 0.9500 . ?
C153 C154 1.387(17) . ?
C153 H153 0.9500 . ?
C154 C155 1.384(17) . ?
C154 C173 1.486(15) . ?
C155 C156 1.388(17) . ?
C155 H155 0.9500 . ?
C156 H156 0.9500 . ?
N161 C166 1.327(17) . ?
N161 C162 1.358(18) . ?
C162 C163 1.354(18) . ?
C162 H162 0.9500 . ?
C163 C164 1.397(17) . ?
C163 H163 0.9500 . ?
C164 C165 1.382(17) . ?
C164 C175 1.483(15) . ?
C165 C166 1.378(18) . ?
C165 H165 0.9500 . ?
C166 H166 0.9500 . ?
C171 N172 1.328(17) . ?
C171 N176 1.340(15) . ?
N172 C173 1.333(15) . ?
C173 N174 1.321(15) . ?
N174 C175 1.331(16) . ?
C175 N176 1.346(15) . ?
N201 C202 1.29(2) . ?
N201 C206 1.318(19) . ?
C202 C203 1.42(2) . ?
C202 H202 0.9500 . ?
C203 C204 1.37(2) . ?
C203 H203 0.9500 . ?
C204 C205 1.370(19) . ?
C204 C231 1.498(16) . ?
C205 C206 1.402(19) . ?
C205 H205 0.9500 . ?
C206 H206 0.9500 . ?
N211 C212 1.31(2) . ?
N211 C216 1.347(18) . ?
C212 C213 1.36(3) . ?
C212 H212 0.9500 . ?
C213 C214 1.42(2) . ?
C213 H213 0.9500 . ?
C214 C215 1.35(2) . ?
C214 C233 1.446(18) . ?
C215 C216 1.41(2) . ?
C215 H215 0.9500 . ?
C216 H216 0.9500 . ?
N221 C226 1.328(17) . ?
N221 C222 1.34(2) . ?
C222 C223 1.36(2) . ?
C222 H222 0.9500 . ?
C223 C224 1.392(18) . ?
C223 H223 0.9500 . ?
C224 C225 1.36(2) . ?
C224 C235 1.479(15) . ?
C225 C226 1.400(18) . ?
C225 H225 0.9500 . ?
C226 H226 0.9500 . ?
C231 N232 1.316(17) . ?
C231 N236 1.333(16) . ?
N232 C233 1.374(16) . ?
C233 N234 1.325(16) . ?
N234 C235 1.335(17) . ?
C235 N236 1.331(16) . ?
N241 C246 1.312(19) . ?
N241 C242 1.355(18) . ?
C242 C243 1.395(17) . ?
C242 H242 0.9500 . ?
C243 C244 1.367(17) . ?
C243 H243 0.9500 . ?
C244 C245 1.428(16) . ?
C244 C271 1.489(16) . ?
C245 C246 1.390(18) . ?
C245 H245 0.9500 . ?
C246 H246 0.9500 . ?
N251 C252 1.348(16) . ?
N251 C256 1.359(17) . ?
C252 C253 1.389(17) . ?
C252 H252 0.9500 . ?
C253 C254 1.377(18) . ?
C253 H253 0.9500 . ?
C254 C255 1.383(15) . ?
C254 C273 1.489(15) . ?
C255 C256 1.375(18) . ?
C255 H255 0.9500 . ?
C256 H256 0.9500 . ?
N261 C266 1.339(16) . ?
N261 C262 1.352(19) . ?
C262 C263 1.373(19) . ?
C262 H262 0.9500 . ?
C263 C264 1.387(16) . ?
C263 H263 0.9500 . ?
C264 C265 1.398(18) . ?
C264 C275 1.472(15) . ?
C265 C266 1.389(16) . ?
C265 H265 0.9500 . ?
C266 H266 0.9500 . ?
C271 N276 1.338(15) . ?
C271 N272 1.342(15) . ?
N272 C273 1.338(16) . ?
C273 N274 1.323(15) . ?
N274 C275 1.343(14) . ?
C275 N276 1.326(15) . ?
C301 C302 1.48(3) . ?
C301 C306 1.56(4) . ?
C301 H30A 0.9900 . ?
C301 H30B 0.9900 . ?
C302 O310 1.29(3) . ?
C302 C303 1.53(4) . ?
C303 C304 1.29(3) . ?
C303 H303 0.9500 . ?
C304 C311 1.42(4) . ?
C304 C305 1.50(3) . ?
C305 O309 1.48(3) . ?
C305 C312 1.51(3) . ?
C305 C306 1.56(3) . ?
C306 C307 1.52(3) . ?
C306 C313 1.52(3) . ?
C307 C314 1.32(4) . ?
C307 C308 1.49(3) . ?
C308 O315 1.21(3) . ?
C308 O309 1.34(3) . ?
C311 H31A 0.9800 . ?
C311 H31B 0.9800 . ?
C311 H31C 0.9800 . ?
C312 H31D 0.9800 . ?
C312 H31E 0.9800 . ?
C312 H31F 0.9800 . ?
C313 H31G 0.9800 . ?
C313 H31H 0.9800 . ?
C313 H31I 0.9800 . ?
C314 H31J 0.9500 . ?
C314 H31K 0.9500 . ?
C351 C352 1.50(4) . ?
C351 C356 1.57(4) . ?
C351 H35A 0.9900 . ?
C351 H35B 0.9900 . ?
C352 O360 1.27(4) . ?
C352 C353 1.52(4) . ?
C353 C354 1.29(3) . ?
C353 H353 0.9500 . ?
C354 C361 1.41(4) . ?
C354 C355 1.49(3) . ?
C355 O359 1.47(3) . ?
C355 C362 1.51(3) . ?
C355 C356 1.57(4) . ?
C356 C357 1.51(3) . ?
C356 C363 1.52(3) . ?
C357 C364 1.31(4) . ?
C357 C358 1.49(4) . ?
C358 O365 1.20(3) . ?
C358 O359 1.37(3) . ?
C361 H36A 0.9800 . ?
C361 H36B 0.9800 . ?
C361 H36C 0.9800 . ?
C362 H36D 0.9800 . ?
C362 H36E 0.9800 . ?
C362 H36F 0.9800 . ?
C363 H36G 0.9800 . ?
C363 H36H 0.9800 . ?
C363 H36I 0.9800 . ?
C364 H36J 0.9500 . ?
C364 H36K 0.9500 . ?
C401 C402 1.49(4) . ?
C401 C406 1.57(4) . ?
C401 H40A 0.9900 . ?
C401 H40B 0.9900 . ?
C402 O410 1.27(4) . ?
C402 C403 1.53(4) . ?
C403 C404 1.28(4) . ?
C403 H403 0.9500 . ?
C404 C411 1.41(4) . ?
C404 C405 1.49(3) . ?
C405 O409 1.47(3) . ?
C405 C412 1.49(3) . ?
C405 C406 1.57(4) . ?
C406 C407 1.52(3) . ?
C406 C413 1.53(4) . ?
C407 C414 1.32(4) . ?
C407 C408 1.49(4) . ?
C408 O415 1.23(3) . ?
C408 O409 1.36(3) . ?
C411 H41A 0.9800 . ?
C411 H41B 0.9800 . ?
C411 H41C 0.9800 . ?
C412 H41D 0.9800 . ?
C412 H41E 0.9800 . ?
C412 H41F 0.9800 . ?
C413 H41G 0.9800 . ?
C413 H41H 0.9800 . ?
C413 H41I 0.9800 . ?
C414 H41J 0.9500 . ?
C414 H41K 0.9500 . ?
C451 C452 1.49(4) . ?
C451 C456 1.57(4) . ?
C451 H45A 0.9900 . ?
C451 H45B 0.9900 . ?
C452 O460 1.29(4) . ?
C452 C453 1.53(4) . ?
C453 C454 1.25(4) . ?
C453 H453 0.9500 . ?
C454 C461 1.41(4) . ?
C454 C455 1.48(3) . ?
C455 O459 1.47(3) . ?
C455 C462 1.49(3) . ?
C455 C456 1.57(4) . ?
C456 C457 1.51(3) . ?
C456 C463 1.52(4) . ?
C457 C464 1.32(4) . ?
C457 C458 1.49(4) . ?
C458 O465 1.21(3) . ?
C458 O459 1.36(3) . ?
C461 H46A 0.9800 . ?
C461 H46B 0.9800 . ?
C461 H46C 0.9800 . ?
C462 H46D 0.9800 . ?
C462 H46E 0.9800 . ?
C462 H46F 0.9800 . ?
C463 H46G 0.9800 . ?
C463 H46H 0.9800 . ?
C463 H46I 0.9800 . ?
C464 H46J 0.9500 . ?
C464 H46K 0.9500 . ?
C801 C801 1.07(7) 2_656 ?
C801 C802 1.41(6) . ?
C801 H801 0.9500 . ?
C802 C803 1.46(6) . ?
C802 H802 0.9500 . ?
C803 C803 1.41(7) 2_656 ?
C803 C804 1.51(3) . ?
C804 O805 1.35(7) . ?
C804 O806 1.47(6) . ?
O806 C807 1.45(3) . ?
C807 C808 1.55(3) . ?
C807 H80A 0.9900 . ?
C807 H80B 0.9900 . ?
C808 H80C 0.9800 . ?
C808 H80D 0.9800 . ?
C808 H80E 0.9800 . ?
C90A C90F 1.56(3) . ?
C90A C90B 1.58(3) . ?
C90A H90A 0.9900 . ?
C90A H90B 0.9900 . ?
C90B C90C 1.54(3) . ?
C90B H90C 0.9900 . ?
C90B H90D 0.9900 . ?
C90C C90D 1.53(3) . ?
C90C H90E 0.9900 . ?
C90C H90F 0.9900 . ?
C90D C90E 1.56(3) . ?
C90D H90G 0.9900 . ?
C90D H90H 0.9900 . ?
C90E C90F 1.50(3) . ?
C90E H90I 0.9900 . ?
C90E H90J 0.9900 . ?
C90F H90K 0.9900 . ?
C90F H90L 0.9900 . ?
C91A C91B 1.50(3) . ?
C91A C91F 1.55(3) . ?
C91A H91A 0.9900 . ?
C91A H91B 0.9900 . ?
C91B C91C 1.53(3) . ?
C91B H91C 0.9900 . ?
C91B H91D 0.9900 . ?
C91C C91D 1.54(3) . ?
C91C H91E 0.9900 . ?
C91C H91F 0.9900 . ?
C91D C91E 1.55(3) . ?
C91D H91G 0.9900 . ?
C91D H91H 0.9900 . ?
C91E C91F 1.53(3) . ?
C91E H91I 0.9900 . ?
C91E H91J 0.9900 . ?
C91F H91K 0.9900 . ?
C91F H91L 0.9900 . ?
C92A C92F 1.54(3) . ?
C92A C92B 1.54(3) . ?
C92A H92A 0.9900 . ?
C92A H92B 0.9900 . ?
C92B C92C 1.55(3) . ?
C92B H92C 0.9900 . ?
C92B H92D 0.9900 . ?
C92C C92D 1.53(3) . ?
C92C H92E 0.9900 . ?
C92C H92F 0.9900 . ?
C92D C92E 1.51(3) . ?
C92D H92G 0.9900 . ?
C92D H92H 0.9900 . ?
C92E C92F 1.50(3) . ?
C92E H92I 0.9900 . ?
C92E H92J 0.9900 . ?
C92F H92K 0.9900 . ?
C92F H92L 0.9900 . ?
C93A C93F 1.52(3) . ?
C93A C93B 1.54(3) . ?
C93A H93A 0.9900 . ?
C93A H93B 0.9900 . ?
C93B C93C 1.49(3) . ?
C93B H93C 0.9900 . ?
C93B H93D 0.9900 . ?
C93C C93D 1.55(3) . ?
C93C H93E 0.9900 . ?
C93C H93F 0.9900 . ?
C93D C93E 1.51(3) . ?
C93D H93G 0.9900 . ?
C93D H93H 0.9900 . ?
C93E C93F 1.49(3) . ?
C93E H93I 0.9900 . ?
C93E H93J 0.9900 . ?
C93F H93K 0.9900 . ?
C93F H93L 0.9900 . ?
C94A C94B 1.54(3) . ?
C94A C94F 1.56(3) . ?
C94A H94A 0.9900 . ?
C94A H94B 0.9900 . ?
C94B C94C 1.56(3) . ?
C94B H94C 0.9900 . ?
C94B H94D 0.9900 . ?
C94C C94D 1.55(3) . ?
C94C H94E 0.9900 . ?
C94C H94F 0.9900 . ?
C94D C94E 1.54(3) . ?
C94D H94G 0.9900 . ?
C94D H94H 0.9900 . ?
C94E C94F 1.55(3) . ?
C94E H94I 0.9900 . ?
C94E H94J 0.9900 . ?
C94F H94K 0.9900 . ?
C94F H94L 0.9900 . ?
C95A C95B 1.53(3) . ?
C95A C95F 1.54(3) . ?
C95A H95A 0.9900 . ?
C95A H95B 0.9900 . ?
C95B C95C 1.52(3) . ?
C95B H95C 0.9900 . ?
C95B H95D 0.9900 . ?
C95C C95D 1.53(3) . ?
C95C H95E 0.9900 . ?
C95C H95F 0.9900 . ?
C95D C95E 1.53(3) . ?
C95D H95G 0.9900 . ?
C95D H95H 0.9900 . ?
C95E C95F 1.53(3) . ?
C95E H95I 0.9900 . ?
C95E H95J 0.9900 . ?
C95F H95K 0.9900 . ?
C95F H95L 0.9900 . ?
C96A C96F 1.54(3) . ?
C96A C96B 1.55(3) . ?
C96A H96A 0.9900 . ?
C96A H96B 0.9900 . ?
C96B C96C 1.54(3) . ?
C96B H96C 0.9900 . ?
C96B H96D 0.9900 . ?
C96C C96D 1.55(3) . ?
C96C H96E 0.9900 . ?
C96C H96F 0.9900 . ?
C96D C96E 1.54(3) . ?
C96D H96G 0.9900 . ?
C96D H96H 0.9900 . ?
C96E C96F 1.55(3) . ?
C96E H96I 0.9900 . ?
C96E H96J 0.9900 . ?
C96F H96K 0.9900 . ?
C96F H96L 0.9900 . ?
C97A C97B 1.54(3) . ?
C97A C97F 1.55(3) . ?
C97A H97A 0.9900 . ?
C97A H97B 0.9900 . ?
C97B C97C 1.55(3) . ?
C97B H97C 0.9900 . ?
C97B H97D 0.9900 . ?
C97C C97D 1.55(3) . ?
C97C H97E 0.9900 . ?
C97C H97F 0.9900 . ?
C97D C97E 1.54(3) . ?
C97D H97G 0.9900 . ?
C97D H97H 0.9900 . ?
C97E C97F 1.54(3) . ?
C97E H97I 0.9900 . ?
C97E H97J 0.9900 . ?
C97F H97K 0.9900 . ?
C97F H97L 0.9900 . ?
C98A C98F 1.55(3) . ?
C98A C98B 1.55(3) . ?
C98A H98A 0.9900 . ?
C98A H98B 0.9900 . ?
C98B C98C 1.53(3) . ?
C98B H98C 0.9900 . ?
C98B H98D 0.9900 . ?
C98C C98D 1.54(3) . ?
C98C H98E 0.9900 . ?
C98C H98F 0.9900 . ?
C98D C98E 1.52(3) . ?
C98D H98G 0.9900 . ?
C98D H98H 0.9900 . ?
C98E C98F 1.54(3) . ?
C98E H98I 0.9900 . ?
C98E H98J 0.9900 . ?
C98F H98K 0.9900 . ?
C98F H98L 0.9900 . ?

loop_
_geom_angle_atom_site_label_1
_geom_angle_atom_site_label_2
_geom_angle_atom_site_label_3
_geom_angle
_geom_angle_site_symmetry_1
_geom_angle_site_symmetry_3
_geom_angle_publ_flag
N101 Zn1 N161 99.8(5) . 3_545 ?
N101 Zn1 I11 110.2(4) . . ?
N161 Zn1 I11 105.0(4) 3_545 . ?
N101 Zn1 I12 109.0(4) . . ?
N161 Zn1 I12 112.1(4) 3_545 . ?
I11 Zn1 I12 118.9(3) . . ?
N101 Zn1 I14 106.7(4) . . ?
N161 Zn1 I14 107.9(5) 3_545 . ?
N101 Zn1 I13 105.2(5) . . ?
N161 Zn1 I13 107.2(4) 3_545 . ?
I14 Zn1 I13 126.9(7) . . ?
N141 Zn2 N111 103.2(4) . . ?
N141 Zn2 I23 110.7(4) . . ?
N111 Zn2 I23 107.0(4) . . ?
N141 Zn2 I22 106.5(3) . . ?
N111 Zn2 I22 111.1(4) . . ?
N141 Zn2 I24 104.2(4) . . ?
N111 Zn2 I24 104.0(5) . . ?
I23 Zn2 I24 125.5(4) . . ?
N141 Zn2 I21 107.6(3) . . ?
N111 Zn2 I21 108.2(4) . . ?
I22 Zn2 I21 119.0(2) . . ?
N261 Zn3 N121 96.2(4) 3_546 . ?
N261 Zn3 I32 106.7(6) 3_546 . ?
N121 Zn3 I32 108.1(6) . . ?
N261 Zn3 I31 103.7(7) 3_546 . ?
N121 Zn3 I31 107.6(5) . . ?
I32 Zn3 I31 129.5(6) . . ?
N261 Zn3 I34 112.6(4) 3_546 . ?
N121 Zn3 I34 106.0(4) . . ?
N261 Zn3 I33 104.9(5) 3_546 . ?
N121 Zn3 I33 107.0(4) . . ?
I34 Zn3 I33 126.07(14) . . ?
N151 Zn4 N201 98.3(6) . . ?
N151 Zn4 I42 114.5(6) . . ?
N201 Zn4 I42 109.2(5) . . ?
N151 Zn4 I41 98.9(6) . . ?
N201 Zn4 I41 105.3(5) . . ?
I42 Zn4 I41 126.8(4) . . ?
N201 Zn4A N151 94.0(7) . . ?
N201 Zn4A I43 112.5(8) . . ?
N151 Zn4A I43 110.8(9) . . ?
N201 Zn4A I44 102.6(7) . . ?
N151 Zn4A I44 103.9(7) . . ?
I43 Zn4A I44 127.6(8) . . ?
N211 Zn5 N241 101.0(5) . . ?
N211 Zn5 I53 109.6(5) . . ?
N241 Zn5 I53 107.9(4) . . ?
N211 Zn5 I52 107.3(4) . . ?
N241 Zn5 I52 111.9(4) . . ?
N211 Zn5 I54 105.0(6) . . ?
N241 Zn5 I54 104.8(6) . . ?
I53 Zn5 I54 125.9(5) . . ?
N211 Zn5 I51 105.9(4) . . ?
N241 Zn5 I51 108.4(3) . . ?
I52 Zn5 I51 120.3(2) . . ?
N221 Zn6 N251 102.9(4) 3 . ?
N221 Zn6 I62 109.6(3) 3 . ?
N251 Zn6 I62 107.2(3) . . ?
N221 Zn6 I61 105.0(3) 3 . ?
N251 Zn6 I61 107.9(3) . . ?
I62 Zn6 I61 122.55(8) . . ?
C102 N101 C106 117.5(11) . . ?
C102 N101 Zn1 119.9(9) . . ?
C106 N101 Zn1 122.5(9) . . ?
N101 C102 C103 125.1(12) . . ?
N101 C102 H102 117.5 . . ?
C103 C102 H102 117.5 . . ?
C102 C103 C104 118.3(12) . . ?
C102 C103 H103 120.9 . . ?
C104 C103 H103 120.9 . . ?
C103 C104 C105 116.4(12) . . ?
C103 C104 C131 122.3(11) . . ?
C105 C104 C131 121.3(12) . . ?
C106 C105 C104 121.2(12) . . ?
C106 C105 H105 119.4 . . ?
C104 C105 H105 119.4 . . ?
C105 C106 N101 121.5(12) . . ?
C105 C106 H106 119.3 . . ?
N101 C106 H106 119.3 . . ?
C116 N111 C112 119.0(12) . . ?
C116 N111 Zn2 118.2(10) . . ?
C112 N111 Zn2 122.8(10) . . ?
N111 C112 C113 122.2(13) . . ?
N111 C112 H112 118.9 . . ?
C113 C112 H112 118.9 . . ?
C114 C113 C112 118.4(12) . . ?
C114 C113 H113 120.8 . . ?
C112 C113 H113 120.8 . . ?
C115 C114 C113 119.6(13) . . ?
C115 C114 C133 118.4(13) . . ?
C113 C114 C133 122.0(10) . . ?
C114 C115 C116 117.9(16) . . ?
C114 C115 H115 121.1 . . ?
C116 C115 H115 121.1 . . ?
N111 C116 C115 122.9(14) . . ?
N111 C116 H116 118.6 . . ?
C115 C116 H116 118.6 . . ?
C126 N121 C122 119.0(12) . . ?
C126 N121 Zn3 123.5(10) . . ?
C122 N121 Zn3 117.4(10) . . ?
N121 C122 C123 122.1(15) . . ?
N121 C122 H122 119.0 . . ?
C123 C122 H122 119.0 . . ?
C122 C123 C124 119.5(16) . . ?
C122 C123 H123 120.2 . . ?
C124 C123 H123 120.2 . . ?
C123 C124 C125 118.0(12) . . ?
C123 C124 C135 121.0(13) . . ?
C125 C124 C135 120.9(11) . . ?
C124 C125 C126 119.1(12) . . ?
C124 C125 H125 120.4 . . ?
C126 C125 H125 120.4 . . ?
N121 C126 C125 122.2(13) . . ?
N121 C126 H126 118.9 . . ?
C125 C126 H126 118.9 . . ?
N136 C131 N132 125.9(13) . . ?
N136 C131 C104 117.7(12) . . ?
N132 C131 C104 116.4(11) . . ?
C133 N132 C131 114.6(11) . . ?
N132 C133 N134 125.9(11) . . ?
N132 C133 C114 117.9(10) . . ?
N134 C133 C114 116.1(11) . . ?
C133 N134 C135 113.5(11) . . ?
N136 C135 N134 125.3(11) . . ?
N136 C135 C124 116.5(11) . . ?
N134 C135 C124 118.2(11) . . ?
C131 N136 C135 114.5(11) . . ?
C142 N141 C146 117.5(10) . . ?
C142 N141 Zn2 121.6(8) . . ?
C146 N141 Zn2 120.9(8) . . ?
N141 C142 C143 123.8(12) . . ?
N141 C142 H142 118.1 . . ?
C143 C142 H142 118.1 . . ?
C144 C143 C142 117.7(12) . . ?
C144 C143 H143 121.1 . . ?
C142 C143 H143 121.1 . . ?
C143 C144 C145 119.7(11) . . ?
C143 C144 C171 122.8(11) . . ?
C145 C144 C171 117.6(11) . . ?
C146 C145 C144 117.4(12) . . ?
C146 C145 H145 121.3 . . ?
C144 C145 H145 121.3 . . ?
N141 C146 C145 123.9(12) . . ?
N141 C146 H146 118.1 . . ?
C145 C146 H146 118.1 . . ?
C152 N151 C156 119.0(11) . . ?
C152 N151 Zn4 118.9(9) . . ?
C156 N151 Zn4 122.1(10) . . ?
C152 N151 Zn4A 112.0(10) . . ?
C156 N151 Zn4A 128.5(11) . . ?
N151 C152 C153 123.4(12) . . ?
N151 C152 H152 118.3 . . ?
C153 C152 H152 118.3 . . ?
C154 C153 C152 117.3(13) . . ?
C154 C153 H153 121.3 . . ?
C152 C153 H153 121.3 . . ?
C155 C154 C153 119.2(11) . . ?
C155 C154 C173 122.1(10) . . ?
C153 C154 C173 118.7(11) . . ?
C154 C155 C156 118.8(11) . . ?
C154 C155 H155 120.6 . . ?
C156 C155 H155 120.6 . . ?
N151 C156 C155 122.2(12) . . ?
N151 C156 H156 118.9 . . ?
C155 C156 H156 118.9 . . ?
C166 N161 C162 119.4(10) . . ?
C166 N161 Zn1 117.8(8) . 3_455 ?
C162 N161 Zn1 122.8(8) . 3_455 ?
C163 C162 N161 121.9(11) . . ?
C163 C162 H162 119.1 . . ?
N161 C162 H162 119.1 . . ?
C162 C163 C164 119.4(12) . . ?
C162 C163 H163 120.3 . . ?
C164 C163 H163 120.3 . . ?
C165 C164 C163 117.9(11) . . ?
C165 C164 C175 119.0(11) . . ?
C163 C164 C175 123.1(11) . . ?
C166 C165 C164 120.0(11) . . ?
C166 C165 H165 120.0 . . ?
C164 C165 H165 120.0 . . ?
N161 C166 C165 121.3(11) . . ?
N161 C166 H166 119.3 . . ?
C165 C166 H166 119.3 . . ?
N172 C171 N176 124.4(11) . . ?
N172 C171 C144 117.5(10) . . ?
N176 C171 C144 118.1(11) . . ?
C171 N172 C173 115.0(10) . . ?
N174 C173 N172 125.9(11) . . ?
N174 C173 C154 116.8(10) . . ?
N172 C173 C154 117.3(10) . . ?
C173 N174 C175 114.8(9) . . ?
N174 C175 N176 124.5(10) . . ?
N174 C175 C164 116.2(10) . . ?
N176 C175 C164 119.2(11) . . ?
C171 N176 C175 115.1(10) . . ?
C202 N201 C206 119.5(12) . . ?
C202 N201 Zn4 113.2(10) . . ?
C206 N201 Zn4 127.2(10) . . ?
C202 N201 Zn4A 124.0(11) . . ?
C206 N201 Zn4A 116.4(11) . . ?
N201 C202 C203 123.2(14) . . ?
N201 C202 H202 118.4 . . ?
C203 C202 H202 118.4 . . ?
C204 C203 C202 117.0(14) . . ?
C204 C203 H203 121.5 . . ?
C202 C203 H203 121.5 . . ?
C205 C204 C203 119.9(12) . . ?
C205 C204 C231 120.9(11) . . ?
C203 C204 C231 119.2(12) . . ?
C204 C205 C206 118.2(12) . . ?
C204 C205 H205 120.9 . . ?
C206 C205 H205 120.9 . . ?
N201 C206 C205 122.1(13) . . ?
N201 C206 H206 118.9 . . ?
C205 C206 H206 118.9 . . ?
C212 N211 C216 118.1(14) . . ?
C212 N211 Zn5 119.8(11) . . ?
C216 N211 Zn5 121.8(10) . . ?
N211 C212 C213 124.4(16) . . ?
N211 C212 H212 117.8 . . ?
C213 C212 H212 117.8 . . ?
C212 C213 C214 118.3(15) . . ?
C212 C213 H213 120.8 . . ?
C214 C213 H213 120.8 . . ?
C215 C214 C213 117.2(14) . . ?
C215 C214 C233 122.4(12) . . ?
C213 C214 C233 120.0(13) . . ?
C214 C215 C216 120.2(13) . . ?
C214 C215 H215 119.9 . . ?
C216 C215 H215 119.9 . . ?
N211 C216 C215 121.1(13) . . ?
N211 C216 H216 119.5 . . ?
C215 C216 H216 119.5 . . ?
C226 N221 C222 118.6(11) . . ?
C226 N221 Zn6 124.3(10) . 3_445 ?
C222 N221 Zn6 117.1(9) . 3_445 ?
N221 C222 C223 121.8(13) . . ?
N221 C222 H222 119.1 . . ?
C223 C222 H222 119.1 . . ?
C222 C223 C224 120.0(14) . . ?
C222 C223 H223 120.0 . . ?
C224 C223 H223 120.0 . . ?
C225 C224 C223 118.3(11) . . ?
C225 C224 C235 122.0(11) . . ?
C223 C224 C235 119.6(12) . . ?
C224 C225 C226 119.0(12) . . ?
C224 C225 H225 120.5 . . ?
C226 C225 H225 120.5 . . ?
N221 C226 C225 122.0(13) . . ?
N221 C226 H226 119.0 . . ?
C225 C226 H226 119.0 . . ?
N232 C231 N236 126.2(11) . . ?
N232 C231 C204 116.4(11) . . ?
N236 C231 C204 117.4(11) . . ?
C231 N232 C233 115.5(10) . . ?
N234 C233 N232 122.7(11) . . ?
N234 C233 C214 120.0(11) . . ?
N232 C233 C214 117.3(11) . . ?
C233 N234 C235 115.4(11) . . ?
N236 C235 N234 126.6(11) . . ?
N236 C235 C224 117.4(11) . . ?
N234 C235 C224 116.0(10) . . ?
C235 N236 C231 113.3(11) . . ?
C246 N241 C242 119.1(12) . . ?
C246 N241 Zn5 123.0(9) . . ?
C242 N241 Zn5 117.9(9) . . ?
N241 C242 C243 122.2(13) . . ?
N241 C242 H242 118.9 . . ?
C243 C242 H242 118.9 . . ?
C244 C243 C242 118.8(12) . . ?
C244 C243 H243 120.6 . . ?
C242 C243 H243 120.6 . . ?
C243 C244 C245 119.1(11) . . ?
C243 C244 C271 120.0(11) . . ?
C245 C244 C271 120.9(11) . . ?
C246 C245 C244 117.5(12) . . ?
C246 C245 H245 121.2 . . ?
C244 C245 H245 121.2 . . ?
N241 C246 C245 123.2(13) . . ?
N241 C246 H246 118.4 . . ?
C245 C246 H246 118.4 . . ?
C252 N251 C256 118.8(10) . . ?
C252 N251 Zn6 120.2(9) . . ?
C256 N251 Zn6 120.8(8) . . ?
N251 C252 C253 121.5(12) . . ?
N251 C252 H252 119.3 . . ?
C253 C252 H252 119.3 . . ?
C254 C253 C252 119.7(11) . . ?
C254 C253 H253 120.2 . . ?
C252 C253 H253 120.2 . . ?
C253 C254 C255 118.6(11) . . ?
C253 C254 C273 119.9(10) . . ?
C255 C254 C273 121.5(11) . . ?
C256 C255 C254 120.0(12) . . ?
C256 C255 H255 120.0 . . ?
C254 C255 H255 120.0 . . ?
N251 C256 C255 121.4(11) . . ?
N251 C256 H256 119.3 . . ?
C255 C256 H256 119.3 . . ?
C266 N261 C262 117.7(11) . . ?
C266 N261 Zn3 125.9(9) . 3_454 ?
C262 N261 Zn3 115.9(9) . 3_454 ?
N261 C262 C263 124.1(12) . . ?
N261 C262 H262 117.9 . . ?
C263 C262 H262 117.9 . . ?
C262 C263 C264 118.0(14) . . ?
C262 C263 H263 121.0 . . ?
C264 C263 H263 121.0 . . ?
C263 C264 C265 118.7(12) . . ?
C263 C264 C275 118.7(11) . . ?
C265 C264 C275 122.6(10) . . ?
C266 C265 C264 119.4(11) . . ?
C266 C265 H265 120.3 . . ?
C264 C265 H265 120.3 . . ?
N261 C266 C265 122.0(12) . . ?
N261 C266 H266 119.0 . . ?
C265 C266 H266 119.0 . . ?
N276 C271 N272 125.5(11) . . ?
N276 C271 C244 114.9(10) . . ?
N272 C271 C244 119.5(10) . . ?
C273 N272 C271 113.3(10) . . ?
N274 C273 N272 126.1(10) . . ?
N274 C273 C254 116.4(10) . . ?
N272 C273 C254 117.6(10) . . ?
C273 N274 C275 115.7(10) . . ?
N276 C275 N274 123.6(10) . . ?
N276 C275 C264 116.6(10) . . ?
N274 C275 C264 119.8(10) . . ?
C275 N276 C271 115.7(10) . . ?
C302 C301 C306 112(2) . . ?
C302 C301 H30A 109.1 . . ?
C306 C301 H30A 109.1 . . ?
C302 C301 H30B 109.1 . . ?
C306 C301 H30B 109.1 . . ?
H30A C301 H30B 107.9 . . ?
O310 C302 C301 124(3) . . ?
O310 C302 C303 119(3) . . ?
C301 C302 C303 117(2) . . ?
C304 C303 C302 123(2) . . ?
C304 C303 H303 118.5 . . ?
C302 C303 H303 118.5 . . ?
C303 C304 C311 124(2) . . ?
C303 C304 C305 122(2) . . ?
C311 C304 C305 110(2) . . ?
O309 C305 C304 103.4(16) . . ?
O309 C305 C312 107(2) . . ?
C304 C305 C312 110(2) . . ?
O309 C305 C306 103.1(17) . . ?
C304 C305 C306 113.8(19) . . ?
C312 C305 C306 118.3(17) . . ?
C307 C306 C313 109(2) . . ?
C307 C306 C301 117(2) . . ?
C313 C306 C301 111(2) . . ?
C307 C306 C305 99.3(17) . . ?
C313 C306 C305 110(2) . . ?
C301 C306 C305 110(2) . . ?
C314 C307 C308 123(2) . . ?
C314 C307 C306 131(2) . . ?
C308 C307 C306 105.6(19) . . ?
O315 C308 O309 121(2) . . ?
O315 C308 C307 129(2) . . ?
O309 C308 C307 109.2(18) . . ?
C308 O309 C305 110.2(18) . . ?
C304 C311 H31A 109.5 . . ?
C304 C311 H31B 109.5 . . ?
H31A C311 H31B 109.5 . . ?
C304 C311 H31C 109.5 . . ?
H31A C311 H31C 109.5 . . ?
H31B C311 H31C 109.5 . . ?
C305 C312 H31D 109.5 . . ?
C305 C312 H31E 109.5 . . ?
H31D C312 H31E 109.5 . . ?
C305 C312 H31F 109.5 . . ?
H31D C312 H31F 109.5 . . ?
H31E C312 H31F 109.5 . . ?
C306 C313 H31G 109.5 . . ?
C306 C313 H31H 109.5 . . ?
H31G C313 H31H 109.5 . . ?
C306 C313 H31I 109.5 . . ?
H31G C313 H31I 109.5 . . ?
H31H C313 H31I 109.5 . . ?
C307 C314 H31J 120.0 . . ?
C307 C314 H31K 120.0 . . ?
H31J C314 H31K 120.0 . . ?
C352 C351 C356 106(3) . . ?
C352 C351 H35A 110.5 . . ?
C356 C351 H35A 110.5 . . ?
C352 C351 H35B 110.5 . . ?
C356 C351 H35B 110.5 . . ?
H35A C351 H35B 108.7 . . ?
O360 C352 C351 122(4) . . ?
O360 C352 C353 121(4) . . ?
C351 C352 C353 113(3) . . ?
C354 C353 C352 126(3) . . ?
C354 C353 H353 117.0 . . ?
C352 C353 H353 117.0 . . ?
C353 C354 C361 128(3) . . ?
C353 C354 C355 119(3) . . ?
C361 C354 C355 113(3) . . ?
O359 C355 C354 107(2) . . ?
O359 C355 C362 103(3) . . ?
C354 C355 C362 110(2) . . ?
O359 C355 C356 102(2) . . ?
C354 C355 C356 115(2) . . ?
C362 C355 C356 118(3) . . ?
C357 C356 C363 109(3) . . ?
C357 C356 C351 117(3) . . ?
C363 C356 C351 112(3) . . ?
C357 C356 C355 100(2) . . ?
C363 C356 C355 109(3) . . ?
C351 C356 C355 108(3) . . ?
C364 C357 C358 127(4) . . ?
C364 C357 C356 130(4) . . ?
C358 C357 C356 103(3) . . ?
O365 C358 O359 119(4) . . ?
O365 C358 C357 130(4) . . ?
O359 C358 C357 111(3) . . ?
C358 O359 C355 109(3) . . ?
C354 C361 H36A 109.5 . . ?
C354 C361 H36B 109.5 . . ?
H36A C361 H36B 109.5 . . ?
C354 C361 H36C 109.5 . . ?
H36A C361 H36C 109.5 . . ?
H36B C361 H36C 109.5 . . ?
C355 C362 H36D 109.5 . . ?
C355 C362 H36E 109.5 . . ?
H36D C362 H36E 109.5 . . ?
C355 C362 H36F 109.5 . . ?
H36D C362 H36F 109.5 . . ?
H36E C362 H36F 109.5 . . ?
C356 C363 H36G 109.5 . . ?
C356 C363 H36H 109.5 . . ?
H36G C363 H36H 109.5 . . ?
C356 C363 H36I 109.5 . . ?
H36G C363 H36I 109.5 . . ?
H36H C363 H36I 109.5 . . ?
C357 C364 H36J 120.0 . . ?
C357 C364 H36K 120.0 . . ?
H36J C364 H36K 120.0 . . ?
C402 C401 C406 110(3) . . ?
C402 C401 H40A 109.6 . . ?
C406 C401 H40A 109.6 . . ?
C402 C401 H40B 109.6 . . ?
C406 C401 H40B 109.6 . . ?
H40A C401 H40B 108.1 . . ?
O410 C402 C401 123(4) . . ?
O410 C402 C403 116(3) . . ?
C401 C402 C403 114(3) . . ?
C404 C403 C402 126(3) . . ?
C404 C403 H403 117.2 . . ?
C402 C403 H403 117.2 . . ?
C403 C404 C411 124(4) . . ?
C403 C404 C405 114(3) . . ?
C411 C404 C405 118(3) . . ?
O409 C405 C412 105(3) . . ?
O409 C405 C404 105(3) . . ?
C412 C405 C404 106(3) . . ?
O409 C405 C406 104(2) . . ?
C412 C405 C406 117(3) . . ?
C404 C405 C406 118(3) . . ?
C407 C406 C413 109(3) . . ?
C407 C406 C401 118(3) . . ?
C413 C406 C401 109(3) . . ?
C407 C406 C405 99(2) . . ?
C413 C406 C405 110(3) . . ?
C401 C406 C405 111(3) . . ?
C414 C407 C408 126(4) . . ?
C414 C407 C406 129(4) . . ?
C408 C407 C406 105(3) . . ?
O415 C408 O409 115(4) . . ?
O415 C408 C407 132(4) . . ?
O409 C408 C407 110(3) . . ?
C408 O409 C405 109(3) . . ?
C404 C411 H41A 109.5 . . ?
C404 C411 H41B 109.5 . . ?
H41A C411 H41B 109.5 . . ?
C404 C411 H41C 109.5 . . ?
H41A C411 H41C 109.5 . . ?
H41B C411 H41C 109.5 . . ?
C405 C412 H41D 109.5 . . ?
C405 C412 H41E 109.5 . . ?
H41D C412 H41E 109.5 . . ?
C405 C412 H41F 109.5 . . ?
H41D C412 H41F 109.5 . . ?
H41E C412 H41F 109.5 . . ?
C406 C413 H41G 109.5 . . ?
C406 C413 H41H 109.5 . . ?
H41G C413 H41H 109.5 . . ?
C406 C413 H41I 109.5 . . ?
H41G C413 H41I 109.5 . . ?
H41H C413 H41I 109.5 . . ?
C407 C414 H41J 120.0 . . ?
C407 C414 H41K 120.0 . . ?
H41J C414 H41K 120.0 . . ?
C452 C451 C456 111(3) . . ?
C452 C451 H45A 109.3 . . ?
C456 C451 H45A 109.3 . . ?
C452 C451 H45B 109.3 . . ?
C456 C451 H45B 109.3 . . ?
H45A C451 H45B 108.0 . . ?
O460 C452 C451 123(4) . . ?
O460 C452 C453 115(4) . . ?
C451 C452 C453 114(3) . . ?
C454 C453 C452 129(3) . . ?
C454 C453 H453 115.7 . . ?
C452 C453 H453 115.7 . . ?
C453 C454 C461 123(3) . . ?
C453 C454 C455 119(3) . . ?
C461 C454 C455 118(3) . . ?
O459 C455 C454 107(3) . . ?
O459 C455 C462 107(3) . . ?
C454 C455 C462 107(3) . . ?
O459 C455 C456 103(2) . . ?
C454 C455 C456 114(3) . . ?
C462 C455 C456 117(3) . . ?
C457 C456 C463 108(3) . . ?
C457 C456 C451 119(3) . . ?
C463 C456 C451 110(3) . . ?
C457 C456 C455 100(2) . . ?
C463 C456 C455 109(3) . . ?
C451 C456 C455 110(3) . . ?
C464 C457 C458 126(4) . . ?
C464 C457 C456 129(4) . . ?
C458 C457 C456 105(3) . . ?
O465 C458 O459 117(4) . . ?
O465 C458 C457 133(4) . . ?
O459 C458 C457 110(3) . . ?
C458 O459 C455 108(3) . . ?
C454 C461 H46A 109.5 . . ?
C454 C461 H46B 109.5 . . ?
H46A C461 H46B 109.5 . . ?
C454 C461 H46C 109.5 . . ?
H46A C461 H46C 109.5 . . ?
H46B C461 H46C 109.5 . . ?
C455 C462 H46D 109.5 . . ?
C455 C462 H46E 109.5 . . ?
H46D C462 H46E 109.5 . . ?
C455 C462 H46F 109.5 . . ?
H46D C462 H46F 109.5 . . ?
H46E C462 H46F 109.5 . . ?
C456 C463 H46G 109.5 . . ?
C456 C463 H46H 109.5 . . ?
H46G C463 H46H 109.5 . . ?
C456 C463 H46I 109.5 . . ?
H46G C463 H46I 109.5 . . ?
H46H C463 H46I 109.5 . . ?
C457 C464 H46J 120.0 . . ?
C457 C464 H46K 120.0 . . ?
H46J C464 H46K 120.0 . . ?
C801 C801 C802 122(3) 2_656 . ?
C801 C801 H801 118.9 2_656 . ?
C802 C801 H801 118.9 . . ?
C801 C802 C803 120(4) . . ?
C801 C802 H802 120.1 . . ?
C803 C802 H802 120.1 . . ?
C803 C803 C802 115(2) 2_656 . ?
C803 C803 C804 124(3) 2_656 . ?
C802 C803 C804 121(4) . . ?
O805 C804 O806 104(5) . . ?
O805 C804 C803 139(5) . . ?
O806 C804 C803 117(5) . . ?
C807 O806 C804 152(7) . . ?
O806 C807 C808 162(8) . . ?
O806 C807 H80A 95.6 . . ?
C808 C807 H80A 95.6 . . ?
O806 C807 H80B 95.6 . . ?
C808 C807 H80B 95.6 . . ?
H80A C807 H80B 103.3 . . ?
C807 C808 H80C 109.5 . . ?
C807 C808 H80D 109.5 . . ?
H80C C808 H80D 109.5 . . ?
C807 C808 H80E 109.5 . . ?
H80C C808 H80E 109.5 . . ?
H80D C808 H80E 109.5 . . ?
C90F C90A C90B 107(3) . . ?
C90F C90A H90A 110.4 . . ?
C90B C90A H90A 110.4 . . ?
C90F C90A H90B 110.4 . . ?
C90B C90A H90B 110.4 . . ?
H90A C90A H90B 108.6 . . ?
C90C C90B C90A 102(3) . . ?
C90C C90B H90C 111.4 . . ?
C90A C90B H90C 111.4 . . ?
C90C C90B H90D 111.4 . . ?
C90A C90B H90D 111.4 . . ?
H90C C90B H90D 109.2 . . ?
C90D C90C C90B 115(4) . . ?
C90D C90C H90E 108.5 . . ?
C90B C90C H90E 108.5 . . ?
C90D C90C H90F 108.5 . . ?
C90B C90C H90F 108.5 . . ?
H90E C90C H90F 107.5 . . ?
C90C C90D C90E 116(3) . . ?
C90C C90D H90G 108.4 . . ?
C90E C90D H90G 108.4 . . ?
C90C C90D H90H 108.4 . . ?
C90E C90D H90H 108.4 . . ?
H90G C90D H90H 107.5 . . ?
C90F C90E C90D 101(3) . . ?
C90F C90E H90I 111.7 . . ?
C90D C90E H90I 111.7 . . ?
C90F C90E H90J 111.7 . . ?
C90D C90E H90J 111.7 . . ?
H90I C90E H90J 109.4 . . ?
C90E C90F C90A 110(3) . . ?
C90E C90F H90K 109.7 . . ?
C90A C90F H90K 109.7 . . ?
C90E C90F H90L 109.7 . . ?
C90A C90F H90L 109.7 . . ?
H90K C90F H90L 108.2 . . ?
C91B C91A C91F 111(4) . . ?
C91B C91A H91A 109.5 . . ?
C91F C91A H91A 109.5 . . ?
C91B C91A H91B 109.5 . . ?
C91F C91A H91B 109.5 . . ?
H91A C91A H91B 108.1 . . ?
C91A C91B C91C 112(3) . . ?
C91A C91B H91C 109.1 . . ?
C91C C91B H91C 109.1 . . ?
C91A C91B H91D 109.1 . . ?
C91C C91B H91D 109.1 . . ?
H91C C91B H91D 107.8 . . ?
C91B C91C C91D 112(3) . . ?
C91B C91C H91E 109.3 . . ?
C91D C91C H91E 109.3 . . ?
C91B C91C H91F 109.3 . . ?
C91D C91C H91F 109.3 . . ?
H91E C91C H91F 107.9 . . ?
C91C C91D C91E 110(4) . . ?
C91C C91D H91G 109.6 . . ?
C91E C91D H91G 109.6 . . ?
C91C C91D H91H 109.6 . . ?
C91E C91D H91H 109.6 . . ?
H91G C91D H91H 108.1 . . ?
C91F C91E C91D 109(3) . . ?
C91F C91E H91I 109.8 . . ?
C91D C91E H91I 109.8 . . ?
C91F C91E H91J 109.8 . . ?
C91D C91E H91J 109.8 . . ?
H91I C91E H91J 108.2 . . ?
C91E C91F C91A 114(3) . . ?
C91E C91F H91K 108.8 . . ?
C91A C91F H91K 108.8 . . ?
C91E C91F H91L 108.8 . . ?
C91A C91F H91L 108.8 . . ?
H91K C91F H91L 107.7 . . ?
C92F C92A C92B 116(3) . . ?
C92F C92A H92A 108.3 . . ?
C92B C92A H92A 108.3 . . ?
C92F C92A H92B 108.3 . . ?
C92B C92A H92B 108.3 . . ?
H92A C92A H92B 107.4 . . ?
C92A C92B C92C 112(4) . . ?
C92A C92B H92C 109.1 . . ?
C92C C92B H92C 109.1 . . ?
C92A C92B H92D 109.1 . . ?
C92C C92B H92D 109.1 . . ?
H92C C92B H92D 107.9 . . ?
C92D C92C C92B 107(4) . . ?
C92D C92C H92E 110.2 . . ?
C92B C92C H92E 110.2 . . ?
C92D C92C H92F 110.2 . . ?
C92B C92C H92F 110.2 . . ?
H92E C92C H92F 108.5 . . ?
C92E C92D C92C 118(3) . . ?
C92E C92D H92G 107.9 . . ?
C92C C92D H92G 107.9 . . ?
C92E C92D H92H 107.9 . . ?
C92C C92D H92H 107.9 . . ?
H92G C92D H92H 107.2 . . ?
C92F C92E C92D 122(3) . . ?
C92F C92E H92I 106.9 . . ?
C92D C92E H92I 106.9 . . ?
C92F C92E H92J 106.9 . . ?
C92D C92E H92J 106.9 . . ?
H92I C92E H92J 106.7 . . ?
C92E C92F C92A 116(3) . . ?
C92E C92F H92K 108.2 . . ?
C92A C92F H92K 108.2 . . ?
C92E C92F H92L 108.2 . . ?
C92A C92F H92L 108.2 . . ?
H92K C92F H92L 107.4 . . ?
C93F C93A C93B 106(2) . . ?
C93F C93A H93A 110.6 . . ?
C93B C93A H93A 110.6 . . ?
C93F C93A H93B 110.6 . . ?
C93B C93A H93B 110.6 . . ?
H93A C93A H93B 108.7 . . ?
C93C C93B C93A 124(3) . . ?
C93C C93B H93C 106.3 . . ?
C93A C93B H93C 106.3 . . ?
C93C C93B H93D 106.3 . . ?
C93A C93B H93D 106.3 . . ?
H93C C93B H93D 106.4 . . ?
C93B C93C C93D 116(3) . . ?
C93B C93C H93E 108.2 . . ?
C93D C93C H93E 108.2 . . ?
C93B C93C H93F 108.2 . . ?
C93D C93C H93F 108.2 . . ?
H93E C93C H93F 107.4 . . ?
C93E C93D C93C 109(2) . . ?
C93E C93D H93G 109.9 . . ?
C93C C93D H93G 109.9 . . ?
C93E C93D H93H 109.9 . . ?
C93C C93D H93H 109.9 . . ?
H93G C93D H93H 108.3 . . ?
C93F C93E C93D 130(3) . . ?
C93F C93E H93I 104.9 . . ?
C93D C93E H93I 104.9 . . ?
C93F C93E H93J 104.9 . . ?
C93D C93E H93J 104.9 . . ?
H93I C93E H93J 105.8 . . ?
C93E C93F C93A 120(3) . . ?
C93E C93F H93K 107.3 . . ?
C93A C93F H93K 107.3 . . ?
C93E C93F H93L 107.3 . . ?
C93A C93F H93L 107.3 . . ?
H93K C93F H93L 106.9 . . ?
C94B C94A C94F 106(3) . . ?
C94B C94A H94A 110.6 . . ?
C94F C94A H94A 110.6 . . ?
C94B C94A H94B 110.6 . . ?
C94F C94A H94B 110.6 . . ?
H94A C94A H94B 108.8 . . ?
C94A C94B C94C 108(4) . . ?
C94A C94B H94C 110.2 . . ?
C94C C94B H94C 110.2 . . ?
C94A C94B H94D 110.2 . . ?
C94C C94B H94D 110.2 . . ?
H94C C94B H94D 108.5 . . ?
C94D C94C C94B 107(4) . . ?
C94D C94C H94E 110.3 . . ?
C94B C94C H94E 110.3 . . ?
C94D C94C H94F 110.3 . . ?
C94B C94C H94F 110.3 . . ?
H94E C94C H94F 108.6 . . ?
C94E C94D C94C 106(3) . . ?
C94E C94D H94G 110.6 . . ?
C94C C94D H94G 110.6 . . ?
C94E C94D H94H 110.6 . . ?
C94C C94D H94H 110.6 . . ?
H94G C94D H94H 108.7 . . ?
C94D C94E C94F 107(3) . . ?
C94D C94E H94I 110.3 . . ?
C94F C94E H94I 110.3 . . ?
C94D C94E H94J 110.3 . . ?
C94F C94E H94J 110.3 . . ?
H94I C94E H94J 108.6 . . ?
C94E C94F C94A 106(3) . . ?
C94E C94F H94K 110.5 . . ?
C94A C94F H94K 110.5 . . ?
C94E C94F H94L 110.5 . . ?
C94A C94F H94L 110.5 . . ?
H94K C94F H94L 108.7 . . ?
C95B C95A C95F 110(4) . . ?
C95B C95A H95A 109.6 . . ?
C95F C95A H95A 109.6 . . ?
C95B C95A H95B 109.6 . . ?
C95F C95A H95B 109.6 . . ?
H95A C95A H95B 108.1 . . ?
C95C C95B C95A 112(3) . . ?
C95C C95B H95C 109.2 . . ?
C95A C95B H95C 109.2 . . ?
C95C C95B H95D 109.2 . . ?
C95A C95B H95D 109.2 . . ?
H95C C95B H95D 107.9 . . ?
C95B C95C C95D 112(3) . . ?
C95B C95C H95E 109.2 . . ?
C95D C95C H95E 109.2 . . ?
C95B C95C H95F 109.2 . . ?
C95D C95C H95F 109.2 . . ?
H95E C95C H95F 107.9 . . ?
C95E C95D C95C 112(4) . . ?
C95E C95D H95G 109.1 . . ?
C95C C95D H95G 109.1 . . ?
C95E C95D H95H 109.1 . . ?
C95C C95D H95H 109.1 . . ?
H95G C95D H95H 107.8 . . ?
C95D C95E C95F 113(3) . . ?
C95D C95E H95I 109.0 . . ?
C95F C95E H95I 109.0 . . ?
C95D C95E H95J 109.0 . . ?
C95F C95E H95J 109.0 . . ?
H95I C95E H95J 107.8 . . ?
C95E C95F C95A 111(3) . . ?
C95E C95F H95K 109.3 . . ?
C95A C95F H95K 109.3 . . ?
C95E C95F H95L 109.3 . . ?
C95A C95F H95L 109.3 . . ?
H95K C95F H95L 108.0 . . ?
C96F C96A C96B 109(4) . . ?
C96F C96A H96A 109.8 . . ?
C96B C96A H96A 109.8 . . ?
C96F C96A H96B 109.8 . . ?
C96B C96A H96B 109.8 . . ?
H96A C96A H96B 108.2 . . ?
C96C C96B C96A 109(3) . . ?
C96C C96B H96C 109.9 . . ?
C96A C96B H96C 109.9 . . ?
C96C C96B H96D 109.9 . . ?
C96A C96B H96D 109.9 . . ?
H96C C96B H96D 108.3 . . ?
C96B C96C C96D 110(4) . . ?
C96B C96C H96E 109.6 . . ?
C96D C96C H96E 109.6 . . ?
C96B C96C H96F 109.6 . . ?
C96D C96C H96F 109.6 . . ?
H96E C96C H96F 108.1 . . ?
C96E C96D C96C 111(4) . . ?
C96E C96D H96G 109.4 . . ?
C96C C96D H96G 109.4 . . ?
C96E C96D H96H 109.4 . . ?
C96C C96D H96H 109.4 . . ?
H96G C96D H96H 108.0 . . ?
C96D C96E C96F 109(3) . . ?
C96D C96E H96I 109.9 . . ?
C96F C96E H96I 109.9 . . ?
C96D C96E H96J 109.9 . . ?
C96F C96E H96J 109.9 . . ?
H96I C96E H96J 108.3 . . ?
C96A C96F C96E 109(4) . . ?
C96A C96F H96K 109.8 . . ?
C96E C96F H96K 109.8 . . ?
C96A C96F H96L 109.8 . . ?
C96E C96F H96L 109.8 . . ?
H96K C96F H96L 108.2 . . ?
C97B C97A C97F 109(3) . . ?
C97B C97A H97A 109.8 . . ?
C97F C97A H97A 109.8 . . ?
C97B C97A H97B 109.8 . . ?
C97F C97A H97B 109.8 . . ?
H97A C97A H97B 108.2 . . ?
C97A C97B C97C 108(4) . . ?
C97A C97B H97C 110.1 . . ?
C97C C97B H97C 110.1 . . ?
C97A C97B H97D 110.1 . . ?
C97C C97B H97D 110.1 . . ?
H97C C97B H97D 108.4 . . ?
C97B C97C C97D 110(4) . . ?
C97B C97C H97E 109.6 . . ?
C97D C97C H97E 109.6 . . ?
C97B C97C H97F 109.6 . . ?
C97D C97C H97F 109.6 . . ?
H97E C97C H97F 108.1 . . ?
C97E C97D C97C 109(3) . . ?
C97E C97D H97G 109.9 . . ?
C97C C97D H97G 109.9 . . ?
C97E C97D H97H 109.9 . . ?
C97C C97D H97H 109.9 . . ?
H97G C97D H97H 108.3 . . ?
C97F C97E C97D 109(4) . . ?
C97F C97E H97I 109.9 . . ?
C97D C97E H97I 109.9 . . ?
C97F C97E H97J 109.9 . . ?
C97D C97E H97J 109.9 . . ?
H97I C97E H97J 108.3 . . ?
C97E C97F C97A 110(4) . . ?
C97E C97F H97K 109.7 . . ?
C97A C97F H97K 109.7 . . ?
C97E C97F H97L 109.7 . . ?
C97A C97F H97L 109.7 . . ?
H97K C97F H97L 108.2 . . ?
C98F C98A C98B 110(3) . . ?
C98F C98A H98A 109.6 . . ?
C98B C98A H98A 109.6 . . ?
C98F C98A H98B 109.6 . . ?
C98B C98A H98B 109.6 . . ?
H98A C98A H98B 108.2 . . ?
C98C C98B C98A 107(3) . . ?
C98C C98B H98C 110.4 . . ?
C98A C98B H98C 110.4 . . ?
C98C C98B H98D 110.4 . . ?
C98A C98B H98D 110.4 . . ?
H98C C98B H98D 108.6 . . ?
C98B C98C C98D 113(4) . . ?
C98B C98C H98E 108.9 . . ?
C98D C98C H98E 108.9 . . ?
C98B C98C H98F 108.9 . . ?
C98D C98C H98F 108.9 . . ?
H98E C98C H98F 107.8 . . ?
C98E C98D C98C 112(3) . . ?
C98E C98D H98G 109.2 . . ?
C98C C98D H98G 109.2 . . ?
C98E C98D H98H 109.2 . . ?
C98C C98D H98H 109.2 . . ?
H98G C98D H98H 107.9 . . ?
C98D C98E C98F 106(3) . . ?
C98D C98E H98I 110.6 . . ?
C98F C98E H98I 110.6 . . ?
C98D C98E H98J 110.6 . . ?
C98F C98E H98J 110.6 . . ?
H98I C98E H98J 108.7 . . ?
C98E C98F C98A 112(4) . . ?
C98E C98F H98K 109.3 . . ?
C98A C98F H98K 109.3 . . ?
C98E C98F H98L 109.3 . . ?
C98A C98F H98L 109.3 . . ?
H98K C98F H98L 107.9 . . ?

loop_
_geom_hbond_atom_site_label_D
_geom_hbond_atom_site_label_H
_geom_hbond_atom_site_label_A
_geom_hbond_distance_DH
_geom_hbond_distance_HA
_geom_hbond_distance_DA
_geom_hbond_angle_DHA
_geom_hbond_site_symmetry_A
C105 H105 O310 0.95 2.49 3.34(3) 149.1 2_656
C106 H106 I12 0.95 3.20 3.826(16) 125.1 .
C106 H106 I14 0.95 3.13 3.777(17) 126.8 .
C112 H112 I22 0.95 3.28 3.900(15) 125.0 .
C112 H112 I24 0.95 3.00 3.670(19) 128.4 .
C122 H122 I32 0.95 3.19 3.71(2) 116.8 .
C122 H122 I34 0.95 3.33 3.849(18) 116.5 .
C126 H126 I31 0.95 3.10 3.70(2) 122.7 .
C126 H126 I33 0.95 3.18 3.831(13) 127.1 .
C126 H126 O410 0.95 2.61 3.34(4) 133.3 .
C142 H142 I42 0.95 3.05 3.837(15) 140.9 4_556
C142 H142 I44 0.95 3.10 3.861(17) 138.2 4_556
C145 H145 I12 0.95 3.17 3.846(17) 129.4 3_445
C145 H145 I14 0.95 3.26 3.883(17) 125.2 3_445
C146 H146 I21 0.95 3.12 3.793(13) 129.3 .
C146 H146 I23 0.95 3.14 3.765(14) 124.9 .
C156 H156 I11 0.95 3.29 3.814(18) 117.1 3_445
C156 H156 I13 0.95 3.32 3.807(17) 113.7 3_445
C162 H162 I14 0.95 3.26 3.865(18) 123.7 3_455
C166 H166 I11 0.95 3.07 3.659(17) 121.6 3_455
C166 H166 I13 0.95 3.14 3.766(18) 125.2 3_455
C202 H202 I42 0.95 3.22 3.797(17) 121.3 .
C206 H206 I41 0.95 3.23 3.853(15) 124.6 .
C206 H206 I43 0.95 3.09 3.755(18) 128.6 .
C216 H216 I52 0.95 3.15 3.776(17) 125.0 .
C216 H216 I54 0.95 3.17 3.78(2) 123.8 .
C226 H226 I62 0.95 3.27 3.880(13) 123.9 3_445
C242 H242 I51 0.95 3.16 3.807(16) 127.0 .
C242 H242 I53 0.95 3.06 3.65(2) 121.8 .
C245 H245 O315 0.95 2.57 3.45(2) 155.6 .
C246 H246 I54 0.95 3.14 3.77(2) 125.5 .
C252 H252 I61 0.95 3.19 3.815(13) 124.8 .
C253 H253 I52 0.95 3.15 3.881(14) 135.2 1_565
C253 H253 I54 0.95 3.30 3.97(2) 129.4 1_565
C256 H256 I32 0.95 3.15 3.954(18) 143.2 2_656
C256 H256 I34 0.95 3.10 3.941(12) 149.2 2_656
C263 H263 I61 0.95 3.30 3.755(15) 111.5 4_545
C266 H266 I32 0.95 3.25 3.760(18) 115.3 3_454
C266 H266 I51 0.95 3.31 3.816(13) 115.2 1_565
C266 H266 I53 0.95 3.29 3.816(17) 116.9 1_565
C351 H35B O310 0.99 2.35 2.90(6) 114.2 4_546
C362 H36E I41 0.98 3.10 3.76(3) 125.7 2_556
C403 H403 I44 0.95 3.00 3.93(4) 167.7 4_556

_refine_diff_density_max         1.653
_refine_diff_density_min         -1.161
_refine_diff_density_rms         0.171

_shelx_res_file                  
;

TITL SHELXT_b.res in C2
    SHELXT_b.res
    created by SHELXL-2016/6 at 11:37:13 on 28-Apr-2017
REM Old TITL xcalibur

REM SHELXT solution in C2
REM R1 0.212,  Rweak 0.033,  Alpha 0.031,  Orientation as input
REM Flack x =  0.294 ( 0.005 ) from Parsons' quotients
REM Formula found by SHELXT:  C74 N43 I10 Zn8

CELL  1.54187  36.0217  14.6919  30.6728   90.000  101.672   90.000
ZERR    4.000   0.0006   0.0002   0.0007    0.000    0.002    0.000
LATT -7
SYMM -X, Y, -Z
SFAC C H N I ZN O
UNIT 531.086 554.967 96 48 24 38.9617
L.S. 50
BOND $H
EQIV $1 -x+1, y, -z+1
HTAB C105 O310_$1
HTAB C106 I12
HTAB C106 I14
HTAB C112 I22
HTAB C112 I24
HTAB C122 I32
HTAB C122 I34
HTAB C126 I31
HTAB C126 I33
HTAB C126 O410
EQIV $2 -x+1/2, y+1/2, -z+1
HTAB C142 I42_$2
HTAB C142 I44_$2
EQIV $3 x-1/2, y-1/2, z
HTAB C145 I12_$3
HTAB C145 I14_$3
HTAB C146 I21
HTAB C146 I23
HTAB C156 I11_$3
HTAB C156 I13_$3
EQIV $4 x-1/2, y+1/2, z
HTAB C162 I14_$4
HTAB C166 I11_$4
HTAB C166 I13_$4
HTAB C202 I42
HTAB C206 I41
HTAB C206 I43
HTAB C216 I52
HTAB C216 I54
HTAB C226 I62_$3
HTAB C242 I51
HTAB C242 I53
HTAB C245 O315
HTAB C246 I54
HTAB C252 I61
EQIV $5 x, y+1, z
HTAB C253 I52_$5
HTAB C253 I54_$5
HTAB C256 I32_$1
HTAB C256 I34_$1
EQIV $6 -x+1/2, y-1/2, -z
HTAB C263 I61_$6
EQIV $7 x-1/2, y+1/2, z-1
HTAB C266 I32_$7
HTAB C266 I51_$5
HTAB C266 I53_$5
HTAB C312 I54
EQIV $8 -x+1/2, y-1/2, -z+1
HTAB C351 O310_$8
EQIV $9 -x, y, -z+1
HTAB C362 I41_$9
HTAB C403 I44_$2
LIST 4
ACTA
TEMP -173.0
FMAP 2
PLAN 100
SUMP 1.0 0.01 1.0 8 1.0 9 1.0 10
WGHT    0.142200   35.376099
FVAR       0.06572   0.43936   0.64642   0.16282   0.64296   0.72006   0.72870
FVAR       0.35145   0.18870   0.50832
ZN1   5    0.672161    0.140151    0.520963    11.00000    0.04983    0.03053 =
         0.06146   -0.00225    0.00922    0.00075
PART 1 21.0
I11   4    0.632290    0.156356    0.444964    21.00000    0.05683    0.04358 =
         0.05374    0.00662    0.01209    0.01430
I12   4    0.731343    0.235281    0.541896    21.00000    0.04831    0.03806 =
         0.06027   -0.00470    0.01179   -0.00545
PART 2 -21.0
I13   4    0.625847    0.161924    0.445339   -21.00000    0.08269    0.04601 =
         0.07724    0.00969   -0.01682    0.00605
I14   4    0.734474    0.226494    0.549071   -21.00000    0.06180    0.04539 =
         0.12135   -0.02844    0.02609   -0.01740
PART 0
ZN2   5    0.377324   -0.106702    0.678845    11.00000    0.03959    0.04345 =
         0.05971    0.00960   -0.00484    0.00219
PART 1 31.0
I21   4    0.392692   -0.250136    0.636164    31.00000    0.07746    0.04850 =
         0.07753   -0.00979    0.00457    0.01529
I22   4    0.357821   -0.126650    0.752946    31.00000    0.05665    0.08136 =
         0.06137    0.02453    0.01601    0.01925
PART 2 -31.0
I23   4    0.394110   -0.240164    0.642990   -31.00000    0.09768    0.03180 =
         0.15201   -0.01956   -0.06193    0.02568
I24   4    0.360006   -0.101492    0.755636   -31.00000    0.06745    0.11062 =
         0.08882    0.05755   -0.00566   -0.00710
PART 0
ZN3   5    0.579350    0.624800    0.842148    11.00000    0.05544    0.03627 =
         0.05536   -0.00500   -0.01878    0.01104
PART 1 41.0
I31   4    0.528548    0.643957    0.877792    41.00000    0.03354    0.03658 =
         0.04738   -0.00675    0.00603    0.00961
I32   4    0.610559    0.730849    0.807806    41.00000    0.19230    0.03234 =
         0.06559    0.02653   -0.05601   -0.02410
PART 2 -41.0
I33   4    0.521993    0.646814    0.879998   -41.00000    0.07059    0.07396 =
         0.06077   -0.00306   -0.00446    0.03224
I34   4    0.607503    0.744931    0.798397   -41.00000    0.05937    0.03796 =
         0.07300    0.00454   -0.00394    0.00915
PART 0
PART 1 51.0
ZN4   5    0.086150   -0.132659    0.343335    51.00000    0.03501    0.03390 =
         0.05200    0.00324   -0.00196   -0.00016
I41   4    0.028659   -0.167516    0.380870    51.00000    0.05317    0.05334 =
         0.05990   -0.00746   -0.00823   -0.00744
I42   4    0.120111   -0.243763    0.302755    51.00000    0.09750    0.04301 =
         0.08637    0.00737    0.02678    0.01925
PART 2 -51.0
ZN4A  5    0.076589   -0.132135    0.347842   -51.00000    0.02920    0.04694 =
         0.04197    0.00503   -0.00716   -0.01523
I43   4    0.022285   -0.157749    0.378438   -51.00000    0.08714    0.07798 =
         0.06564    0.02323   -0.02744   -0.04689
I44   4    0.112446   -0.248550    0.309180   -51.00000    0.08691    0.04564 =
         0.05597    0.00104   -0.00384   -0.01143
PART 0
ZN5   5    0.169103    0.356950    0.021592    11.00000    0.06431    0.03360 =
         0.06101    0.00555    0.01485   -0.00156
PART 1 61.0
I51   4    0.121528    0.330422   -0.053564    61.00000    0.08844    0.04777 =
         0.06233   -0.00435   -0.01132   -0.00292
I52   4    0.228183    0.260308    0.042110    61.00000    0.06346    0.03401 =
         0.07617    0.00837    0.02299    0.00942
PART 2 -61.0
I53   4    0.129597    0.333175   -0.048448   -61.00000    0.08484    0.07213 =
         0.04318   -0.01332    0.01607   -0.03247
I54   4    0.233577    0.276378    0.051415   -61.00000    0.09406    0.02818 =
         0.09587    0.00358    0.04506    0.00680
PART 0
ZN6   5    0.376966    1.094442    0.179711    11.00000    0.04057    0.04178 =
         0.06239   -0.00761   -0.01104    0.00480
I61   4    0.397979    1.232249    0.139607    11.00000    0.06807    0.04670 =
         0.09885    0.00555   -0.00341   -0.00761
I62   4    0.354832    1.108176    0.252592    11.00000    0.07798    0.09369 =
         0.06697   -0.02530    0.00680    0.00249
N101  3    0.639458    0.157324    0.568540    11.00000    0.04882    0.04301 =
         0.05743   -0.00196    0.00882    0.00202
C102  1    0.606471    0.117668    0.563554    11.00000    0.05903    0.06023 =
         0.05684   -0.02380    0.00649   -0.01438
AFIX  43
H102  2    0.599129    0.078829    0.538531    11.00000   -1.20000
AFIX   0
C103  1    0.581813    0.127580    0.591342    11.00000    0.05792    0.04797 =
         0.07190   -0.01865    0.01027   -0.01668
AFIX  43
H103  2    0.558100    0.096935    0.585695    11.00000   -1.20000
AFIX   0
C104  1    0.592204    0.183931    0.628401    11.00000    0.03757    0.05068 =
         0.05179   -0.00428   -0.00018   -0.00134
C105  1    0.627511    0.227088    0.633374    11.00000    0.04647    0.05847 =
         0.05702   -0.01528    0.00117   -0.01418
AFIX  43
H105  2    0.635456    0.267513    0.657641    11.00000   -1.20000
AFIX   0
C106  1    0.650171    0.212418    0.604632    11.00000    0.04855    0.04152 =
         0.06404   -0.01136    0.00979   -0.00846
AFIX  43
H106  2    0.674308    0.241024    0.609442    11.00000   -1.20000
AFIX   0
N111  3    0.422257   -0.016908    0.684085    11.00000    0.03799    0.04938 =
         0.05391    0.00501   -0.00708   -0.00413
C112  1    0.436837    0.026506    0.721486    11.00000    0.05317    0.05608 =
         0.05886   -0.00041    0.01449   -0.00864
AFIX  43
H112  2    0.425282    0.019207    0.746497    11.00000   -1.20000
AFIX   0
C113  1    0.468324    0.082114    0.725343    11.00000    0.03836    0.05090 =
         0.05705   -0.01505    0.00466   -0.00390
AFIX  43
H113  2    0.478595    0.111750    0.752647    11.00000   -1.20000
AFIX   0
C114  1    0.484387    0.093429    0.688679    11.00000    0.03987    0.03867 =
         0.04490   -0.00508   -0.00517    0.00066
C115  1    0.468825    0.050304    0.649611    11.00000    0.10254    0.09513 =
         0.04896   -0.02310    0.01124   -0.04692
AFIX  43
H115  2    0.479354    0.057404    0.623809    11.00000   -1.20000
AFIX   0
C116  1    0.437212   -0.004036    0.648952    11.00000    0.08368    0.09495 =
         0.05152   -0.01444    0.00852   -0.04771
AFIX  43
H116  2    0.425897   -0.033205    0.621877    11.00000   -1.20000
AFIX   0
N121  3    0.567237    0.512495    0.799826    11.00000    0.04803    0.04941 =
         0.05687   -0.01314   -0.01296    0.00791
C122  1    0.593671    0.488097    0.776186    11.00000    0.05829    0.07010 =
         0.09307   -0.03719    0.00981   -0.02616
AFIX  43
H122  2    0.616014    0.523741    0.778770    11.00000   -1.20000
AFIX   0
C123  1    0.589153    0.413482    0.748629    11.00000    0.06319    0.06420 =
         0.09462   -0.03543    0.01863   -0.02031
AFIX  43
H123  2    0.607651    0.399457    0.731541    11.00000   -1.20000
AFIX   0
C124  1    0.557399    0.358779    0.745933    11.00000    0.04231    0.03645 =
         0.05378   -0.01085   -0.00926   -0.00333
C125  1    0.530916    0.382792    0.771217    11.00000    0.04224    0.04877 =
         0.04992   -0.00628   -0.00514    0.00080
AFIX  43
H125  2    0.509125    0.346123    0.770805    11.00000   -1.20000
AFIX   0
C126  1    0.536798    0.461628    0.797249    11.00000    0.04593    0.04795 =
         0.05119   -0.01615   -0.01068    0.01131
AFIX  43
H126  2    0.518201    0.479046    0.813619    11.00000   -1.20000
AFIX   0
C131  1    0.567201    0.199296    0.660569    11.00000    0.04610    0.04515 =
         0.05238   -0.00580   -0.00681   -0.00468
N132  3    0.538746    0.139567    0.659319    11.00000    0.04080    0.03679 =
         0.05198   -0.00516    0.00200   -0.00409
C133  1    0.517955    0.153395    0.689589    11.00000    0.04201    0.03494 =
         0.04678    0.00026   -0.00532    0.00334
N134  3    0.523295    0.220097    0.720655    11.00000    0.03871    0.04325 =
         0.04509   -0.00264   -0.00606    0.00291
C135  1    0.551584    0.278602    0.716778    11.00000    0.04187    0.04742 =
         0.04172   -0.00341   -0.00536    0.00129
N136  3    0.574091    0.271421    0.686968    11.00000    0.04399    0.04172 =
         0.05478   -0.00818    0.00085    0.00085
N141  3    0.333620   -0.038702    0.638120    11.00000    0.03659    0.03045 =
         0.05580    0.00862   -0.00803   -0.00225
C142  1    0.324369    0.045589    0.646802    11.00000    0.05664    0.04687 =
         0.05755    0.00314   -0.01819    0.00009
AFIX  43
H142  2    0.339390    0.075687    0.671654    11.00000   -1.20000
AFIX   0
C143  1    0.293824    0.092781    0.621553    11.00000    0.05650    0.03091 =
         0.06233   -0.00380   -0.01081    0.00352
AFIX  43
H143  2    0.287470    0.152329    0.629652    11.00000   -1.20000
AFIX   0
C144  1    0.273196    0.050061    0.584477    11.00000    0.03475    0.03268 =
         0.05790    0.00368   -0.00081   -0.00621
C145  1    0.282895   -0.037826    0.573966    11.00000    0.05128    0.04409 =
         0.07106   -0.00807   -0.01813   -0.00044
AFIX  43
H145  2    0.269077   -0.068829    0.548633    11.00000   -1.20000
AFIX   0
C146  1    0.313555   -0.078387    0.601961    11.00000    0.05263    0.02599 =
         0.08093   -0.00365   -0.01099    0.00399
AFIX  43
H146  2    0.320614   -0.138033    0.594856    11.00000   -1.20000
AFIX   0
N151  3    0.120311   -0.067112    0.395271    11.00000    0.06543    0.03378 =
         0.05270    0.00327   -0.02065   -0.00792
C152  1    0.109004    0.011200    0.408949    11.00000    0.04732    0.03989 =
         0.06296    0.00328   -0.02027   -0.00369
AFIX  43
H152  2    0.084668    0.033315    0.395185    11.00000   -1.20000
AFIX   0
C153  1    0.130989    0.063506    0.442708    11.00000    0.05353    0.03095 =
         0.07110    0.00577   -0.01262   -0.00042
AFIX  43
H153  2    0.122275    0.120497    0.451299    11.00000   -1.20000
AFIX   0
C154  1    0.166015    0.028816    0.463128    11.00000    0.03802    0.02988 =
         0.06244   -0.00219   -0.01182   -0.00341
C155  1    0.177189   -0.055222    0.449921    11.00000    0.04557    0.03125 =
         0.06217    0.00102   -0.01281    0.00257
AFIX  43
H155  2    0.200442   -0.081758    0.464530    11.00000   -1.20000
AFIX   0
C156  1    0.153820   -0.100040    0.414953    11.00000    0.06109    0.03230 =
         0.06372   -0.00684   -0.01196    0.00326
AFIX  43
H156  2    0.162089   -0.156121    0.404784    11.00000   -1.20000
AFIX   0
N161  3    0.183555    0.501414    0.528369    11.00000    0.04609    0.03079 =
         0.06220   -0.00367    0.00419    0.00192
C162  1    0.215653    0.468184    0.554535    11.00000    0.05030    0.03589 =
         0.06229   -0.01053    0.00335   -0.00482
AFIX  43
H162  2    0.233638    0.509584    0.570562    11.00000   -1.20000
AFIX   0
C163  1    0.222762    0.377705    0.558439    11.00000    0.04051    0.03809 =
         0.07104   -0.00243   -0.00511    0.00341
AFIX  43
H163  2    0.244889    0.355999    0.577965    11.00000   -1.20000
AFIX   0
C164  1    0.197244    0.316585    0.533478    11.00000    0.03983    0.02969 =
         0.05633   -0.00324    0.00306   -0.00528
C165  1    0.164454    0.351415    0.507565    11.00000    0.04438    0.03399 =
         0.06908   -0.00426   -0.00733   -0.00039
AFIX  43
H165  2    0.146150    0.311515    0.490935    11.00000   -1.20000
AFIX   0
C166  1    0.158304    0.444019    0.505847    11.00000    0.04497    0.03680 =
         0.07165   -0.00344   -0.01449    0.00676
AFIX  43
H166  2    0.135539    0.467248    0.488191    11.00000   -1.20000
AFIX   0
C171  1    0.240729    0.093288    0.554903    11.00000    0.03518    0.03128 =
         0.06337    0.00320    0.00182   -0.00181
N172  3    0.220516    0.042409    0.522902    11.00000    0.03190    0.03445 =
         0.06485    0.00195   -0.00716   -0.00175
C173  1    0.190479    0.083694    0.498338    11.00000    0.04281    0.02647 =
         0.05320   -0.00024   -0.00270   -0.00232
N174  3    0.180866    0.169771    0.501822    11.00000    0.03174    0.02671 =
         0.05908    0.00218   -0.00493   -0.00168
C175  1    0.204272    0.217196    0.532736    11.00000    0.04134    0.02829 =
         0.05972    0.00263   -0.00136    0.00027
N176  3    0.234304    0.181761    0.560988    11.00000    0.03854    0.02841 =
         0.05888    0.00200   -0.00792   -0.00024
N201  3    0.069738   -0.020473    0.302946    11.00000    0.05065    0.03968 =
         0.05504    0.01078   -0.00937   -0.00148
C202  1    0.095185    0.005591    0.281446    11.00000    0.05963    0.05761 =
         0.09176    0.01986    0.00777    0.01801
AFIX  43
H202  2    0.118182   -0.027873    0.285239    11.00000   -1.20000
AFIX   0
C203  1    0.090481    0.081784    0.252424    11.00000    0.05409    0.05306 =
         0.08486    0.02100    0.01451    0.00512
AFIX  43
H203  2    0.109449    0.098780    0.236508    11.00000   -1.20000
AFIX   0
C204  1    0.057273    0.129821    0.248393    11.00000    0.04562    0.04023 =
         0.04716    0.00541   -0.00680   -0.00298
C205  1    0.030562    0.103464    0.271920    11.00000    0.03902    0.04192 =
         0.05994    0.00836   -0.00445    0.00152
AFIX  43
H205  2    0.007856    0.137317    0.270323    11.00000   -1.20000
AFIX   0
C206  1    0.037669    0.025135    0.298421    11.00000    0.05101    0.04840 =
         0.05098    0.00152   -0.00658   -0.00106
AFIX  43
H206  2    0.018769    0.004269    0.313599    11.00000   -1.20000
AFIX   0
N211  3    0.138324    0.339333    0.070839    11.00000    0.06334    0.04109 =
         0.05410    0.00310    0.01068    0.00618
C212  1    0.109347    0.392108    0.072052    11.00000    0.10334    0.06759 =
         0.12084    0.04850    0.05368    0.03593
AFIX  43
H212  2    0.104260    0.440149    0.050955    11.00000   -1.20000
AFIX   0
C213  1    0.085909    0.382828    0.101590    11.00000    0.08874    0.05781 =
         0.10271    0.03643    0.03914    0.02454
AFIX  43
H213  2    0.066656    0.426410    0.102774    11.00000   -1.20000
AFIX   0
C214  1    0.091022    0.306375    0.130518    11.00000    0.04472    0.04056 =
         0.05462    0.00646   -0.00250   -0.00442
C215  1    0.122233    0.255092    0.131403    11.00000    0.05681    0.06100 =
         0.07664    0.02435    0.01968    0.00864
AFIX  43
H215  2    0.128806    0.209095    0.153378    11.00000   -1.20000
AFIX   0
C216  1    0.145093    0.269554    0.099848    11.00000    0.06415    0.05614 =
         0.07452    0.02813    0.01768    0.02062
AFIX  43
H216  2    0.165623    0.229448    0.099003    11.00000   -1.20000
AFIX   0
N221  3   -0.078589    0.504554    0.186817    11.00000    0.04218    0.04049 =
         0.05204   -0.00392   -0.00877    0.00728
C222  1   -0.066680    0.480606    0.149708    11.00000    0.05842    0.05799 =
         0.06145   -0.00385   -0.01388    0.01852
AFIX  43
H222  2   -0.080448    0.501102    0.121695    11.00000   -1.20000
AFIX   0
C223  1   -0.035523    0.427936    0.151083    11.00000    0.05962    0.07142 =
         0.04688    0.00184   -0.00152    0.02352
AFIX  43
H223  2   -0.027043    0.414491    0.124416    11.00000   -1.20000
AFIX   0
C224  1   -0.015988    0.393606    0.191544    11.00000    0.03676    0.03790 =
         0.05442    0.00294   -0.00460    0.00481
C225  1   -0.029167    0.413400    0.228814    11.00000    0.04449    0.04626 =
         0.05064    0.00505   -0.00216   -0.00154
AFIX  43
H225  2   -0.017190    0.388807    0.256774    11.00000   -1.20000
AFIX   0
C226  1   -0.060689    0.470620    0.225510    11.00000    0.03978    0.04445 =
         0.05493    0.00578   -0.00460   -0.00188
AFIX  43
H226  2   -0.069546    0.485633    0.251757    11.00000   -1.20000
AFIX   0
C231  1    0.051039    0.211540    0.218593    11.00000    0.03444    0.03967 =
         0.04363    0.00214   -0.00761   -0.00363
N232  3    0.072909    0.218651    0.189199    11.00000    0.03992    0.03440 =
         0.05514    0.00655   -0.00679    0.00061
C233  1    0.065938    0.292463    0.161239    11.00000    0.03138    0.03919 =
         0.05674    0.00231    0.00106   -0.00471
N234  3    0.037504    0.349591    0.161467    11.00000    0.03980    0.04148 =
         0.05654    0.00540   -0.00543    0.00099
C235  1    0.017134    0.333597    0.192514    11.00000    0.03526    0.03273 =
         0.04997    0.00479   -0.00603    0.00121
N236  3    0.023263    0.268406    0.223249    11.00000    0.04124    0.04340 =
         0.04625   -0.00019   -0.00610    0.00173
N241  3    0.181323    0.495103    0.027782    11.00000    0.05049    0.03727 =
         0.06168    0.00072    0.00274   -0.00308
C242  1    0.156624    0.553765    0.003094    11.00000    0.05267    0.03513 =
         0.07783    0.01060   -0.00066   -0.00189
AFIX  43
H242  2    0.134360    0.530267   -0.015498    11.00000   -1.20000
AFIX   0
C243  1    0.162805    0.647531    0.004074    11.00000    0.04275    0.02870 =
         0.07188    0.00493   -0.00346    0.00135
AFIX  43
H243  2    0.144817    0.687415   -0.013096    11.00000   -1.20000
AFIX   0
C244  1    0.195234    0.680981    0.030203    11.00000    0.04442    0.03712 =
         0.05480    0.00291   -0.00118    0.00221
C245  1    0.220892    0.619439    0.056948    11.00000    0.04938    0.02807 =
         0.06413    0.01281    0.00466    0.00672
AFIX  43
H245  2    0.243138    0.640710    0.076407    11.00000   -1.20000
AFIX   0
C246  1    0.212124    0.527219    0.053468    11.00000    0.06189    0.03652 =
         0.06725    0.00708    0.00150    0.00069
AFIX  43
H246  2    0.229286    0.485410    0.070533    11.00000   -1.20000
AFIX   0
N251  3    0.334804    1.028530    0.135662    11.00000    0.03862    0.04087 =
         0.04861    0.00409   -0.00290    0.00337
C252  1    0.313530    1.074475    0.101467    11.00000    0.04937    0.04005 =
         0.05807    0.00400   -0.01216   -0.00035
AFIX  43
H252  2    0.319782    1.135800    0.096263    11.00000   -1.20000
AFIX   0
C253  1    0.282681    1.034164    0.073681    11.00000    0.05000    0.03801 =
         0.06159    0.00133   -0.01508    0.00143
AFIX  43
H253  2    0.267685    1.068176    0.050208    11.00000   -1.20000
AFIX   0
C254  1    0.273937    0.944662    0.080322    11.00000    0.03725    0.03488 =
         0.04943    0.00135   -0.00841    0.00367
C255  1    0.296213    0.897439    0.115049    11.00000    0.04721    0.04187 =
         0.05991    0.00968   -0.01511    0.00391
AFIX  43
H255  2    0.291005    0.835276    0.119880    11.00000   -1.20000
AFIX   0
C256  1    0.325889    0.940502    0.142568    11.00000    0.05117    0.04193 =
         0.06135    0.01142   -0.01594    0.00211
AFIX  43
H256  2    0.340473    0.908055    0.166923    11.00000   -1.20000
AFIX   0
N261  3    0.119831    1.061146   -0.110646    11.00000    0.05377    0.03390 =
         0.06769    0.00190   -0.02620    0.00258
C262  1    0.110267    0.978458   -0.096997    11.00000    0.08040    0.02181 =
         0.11010    0.00861   -0.05978   -0.00924
AFIX  43
H262  2    0.087030    0.952347   -0.111933    11.00000   -1.20000
AFIX   0
C263  1    0.132014    0.929827   -0.062911    11.00000    0.06030    0.03818 =
         0.09309    0.00722   -0.04806   -0.01191
AFIX  43
H263  2    0.123802    0.872471   -0.054123    11.00000   -1.20000
AFIX   0
C264  1    0.166334    0.966982   -0.041698    11.00000    0.04081    0.03151 =
         0.06011   -0.00546   -0.01077   -0.00008
C265  1    0.176204    1.053620   -0.054412    11.00000    0.04730    0.03048 =
         0.06958    0.00809   -0.01447    0.00405
AFIX  43
H265  2    0.198987    1.081742   -0.039448    11.00000   -1.20000
AFIX   0
C266  1    0.152388    1.098173   -0.089120    11.00000    0.04587    0.03513 =
         0.05779   -0.00107   -0.01106    0.00807
AFIX  43
H266  2    0.159400    1.156699   -0.097864    11.00000   -1.20000
AFIX   0
C271  1    0.204086    0.779859    0.029207    11.00000    0.03390    0.03546 =
         0.05261    0.00190   -0.00418    0.00678
N272  3    0.233964    0.813590    0.058063    11.00000    0.04015    0.03799 =
         0.05212   -0.00306   -0.00326    0.00628
C273  1    0.241077    0.900875    0.050426    11.00000    0.03414    0.03688 =
         0.04959   -0.00086   -0.00478    0.00900
N274  3    0.221567    0.952624    0.018561    11.00000    0.03967    0.02879 =
         0.05076   -0.00572   -0.00851    0.00572
C275  1    0.190894    0.913589   -0.006714    11.00000    0.03041    0.02913 =
         0.06293   -0.00053   -0.00413    0.00909
N276  3    0.181355    0.827252   -0.002736    11.00000    0.04176    0.02826 =
         0.05985    0.00052   -0.00775   -0.00050
SIMU C301 > O315
PART 1
C301  1    0.265765    0.465305    0.274128    11.00000    0.11970    0.08264 =
         0.12428    0.00827    0.02719    0.01429
AFIX  23
H30A  2    0.269118    0.505600    0.300505    11.00000   -1.20000
H30B  2    0.244647    0.423018    0.275561    11.00000   -1.20000
AFIX   0
C302  1    0.301009    0.412043    0.275619    11.00000    0.15082    0.13121 =
         0.11414    0.01687   -0.01922    0.05516
C303  1    0.308537    0.377327    0.231118    11.00000    0.08828    0.09568 =
         0.14847    0.01303    0.00581    0.01555
AFIX  43
H303  2    0.329042    0.336486    0.231474    11.00000   -1.20000
AFIX   0
C304  1    0.288311    0.401021    0.193227    11.00000    0.06325    0.15339 =
         0.10471    0.01309    0.00216   -0.00444
C305  1    0.254541    0.463003    0.189246    11.00000    0.06488    0.10894 =
         0.09586    0.00173    0.02551   -0.00035
C306  1    0.255213    0.524205    0.231139    11.00000    0.08045    0.10400 =
         0.12447    0.00010    0.04262   -0.00788
C307  1    0.283711    0.595116    0.223176    11.00000    0.06491    0.08754 =
         0.11192    0.00980    0.01451    0.00739
C308  1    0.278443    0.603430    0.173873    11.00000    0.05954    0.11661 =
         0.10569    0.00876    0.00851   -0.02148
O309  6    0.260161    0.529459    0.154691    11.00000    0.08278    0.10979 =
         0.10239    0.01533    0.02245    0.00128
O310  6    0.327214    0.403479    0.310900    11.00000    0.35284    0.11924 =
         0.13363    0.02019   -0.02866    0.08839
C311  1    0.301957    0.402327    0.152905    11.00000    0.07934    0.41614 =
         0.14601    0.00490    0.03140    0.07235
AFIX  33
H31A  2    0.281681    0.422515    0.128504    11.00000   -1.50000
H31B  2    0.323453    0.444347    0.155887    11.00000   -1.50000
H31C  2    0.310152    0.341021    0.146505    11.00000   -1.50000
AFIX   0
C312  1    0.218659    0.410761    0.170493    11.00000    0.07983    0.24690 =
         0.10542   -0.04453    0.03303   -0.05004
AFIX  33
H31D  2    0.213935    0.365972    0.192414    11.00000   -1.50000
H31E  2    0.197252    0.453128    0.163728    11.00000   -1.50000
H31F  2    0.221553    0.379350    0.143192    11.00000   -1.50000
AFIX   0
C313  1    0.216820    0.570116    0.227835    11.00000    0.09966    0.09985 =
         0.19830   -0.02802    0.08527   -0.01435
AFIX  33
H31G  2    0.198128    0.524957    0.232924    11.00000   -1.50000
H31H  2    0.218902    0.618226    0.250331    11.00000   -1.50000
H31I  2    0.208733    0.596696    0.198125    11.00000   -1.50000
AFIX   0
C314  1    0.308296    0.643775    0.251320    11.00000    0.09700    0.12818 =
         0.13884    0.03077    0.04071    0.00315
AFIX  93
H31J  2    0.323855    0.686972    0.240492    11.00000   -1.20000
H31K  2    0.310488    0.635710    0.282467    11.00000   -1.20000
AFIX   0
O315  6    0.288330    0.663979    0.151755    11.00000    0.08670    0.14818 =
         0.11595    0.03812    0.01389   -0.01813
PART 0
SAME C301 > O315
SIMU C351 > O365
PART 1 71.0
C351  1    0.123556    0.034161    0.634464    71.00000    0.16966    0.19132 =
         0.22130   -0.02520    0.08089   -0.02180
AFIX  23
H35A  2    0.128420    0.082903    0.657192    71.00000   -1.20000
H35B  2    0.118325   -0.023195    0.649058    71.00000   -1.20000
AFIX   0
C352  1    0.156996    0.022811    0.612717    71.00000    0.15976    0.17620 =
         0.16642   -0.03942    0.06854   -0.03228
C353  1    0.148890   -0.039266    0.572098    71.00000    0.10965    0.10550 =
         0.13014    0.02278    0.04563   -0.03059
AFIX  43
H353  2    0.170154   -0.062953    0.561903    71.00000   -1.20000
AFIX   0
C354  1    0.115907   -0.062492    0.550381    71.00000    0.11647    0.05419 =
         0.10712    0.01601    0.05590   -0.01518
C355  1    0.081579   -0.021783    0.562919    71.00000    0.14368    0.08633 =
         0.19742    0.03576    0.09885    0.02514
C356  1    0.089248    0.060026    0.596415    71.00000    0.18192    0.13243 =
         0.24738   -0.02144    0.12537   -0.02387
C357  1    0.095609    0.135472    0.565260    71.00000    0.22843    0.08439 =
         0.29668   -0.01079    0.16866    0.00929
C358  1    0.069049    0.111706    0.523130    71.00000    0.20316    0.12149 =
         0.26423    0.09589    0.16469    0.07223
O359  6    0.059543    0.021605    0.522740    71.00000    0.14253    0.17222 =
         0.23309    0.09197    0.09825    0.06954
O360  6    0.183954    0.079817    0.618271    71.00000    0.22911    0.36389 =
         0.16582    0.02558    0.01595   -0.21107
C361  1    0.107056   -0.126042    0.515526    71.00000    0.14372    0.09404 =
         0.10210    0.02035    0.00442   -0.05081
AFIX  33
H36A  2    0.079482   -0.129492    0.505456    71.00000   -1.50000
H36B  2    0.118629   -0.106917    0.490713    71.00000   -1.50000
H36C  2    0.116889   -0.185994    0.526125    71.00000   -1.50000
AFIX   0
C362  1    0.055429   -0.096289    0.571961    71.00000    0.12140    0.15772 =
         0.19391    0.05918    0.09468    0.00349
AFIX  33
H36D  2    0.067535   -0.130198    0.598569    71.00000   -1.50000
H36E  2    0.031680   -0.069473    0.576796    71.00000   -1.50000
H36F  2    0.050056   -0.137678    0.546403    71.00000   -1.50000
AFIX   0
C363  1    0.053548    0.079922    0.613959    71.00000    0.19014    0.11414 =
         0.37651   -0.03711    0.15605    0.00257
AFIX  33
H36G  2    0.049350    0.031085    0.634182    71.00000   -1.50000
H36H  2    0.056462    0.137970    0.630030    71.00000   -1.50000
H36I  2    0.031806    0.083544    0.588981    71.00000   -1.50000
AFIX   0
C364  1    0.118632    0.205768    0.572375    71.00000    0.33665    0.08135 =
         0.51611   -0.04133    0.34469   -0.04707
AFIX  93
H36J  2    0.119395    0.247884    0.549071    71.00000   -1.20000
H36K  2    0.134503    0.214442    0.600820    71.00000   -1.20000
AFIX   0
O365  6    0.058780    0.156451    0.489964    71.00000    0.38762    0.21270 =
         0.42705    0.22424    0.28137    0.21918
SIMU C401 > O415
SAME C301 > O315
PART 2 10.5
C401  1    0.486549    0.329729    0.878478    10.50000    0.07382    0.14195 =
         0.12801    0.01308    0.00450   -0.00792
AFIX  23
H40A  2    0.491071    0.385239    0.897095    10.50000   -1.20000
H40B  2    0.509722    0.317073    0.866816    10.50000   -1.20000
AFIX   0
C402  1    0.454099    0.345220    0.840725    10.50000    0.13704    0.14240 =
         0.11411   -0.01278    0.00715   -0.04956
C403  1    0.436983    0.258014    0.817447    10.50000    0.18189    0.14547 =
         0.08468   -0.02726    0.04340   -0.05347
AFIX  43
H403  2    0.428839    0.260150    0.786008    10.50000   -1.20000
AFIX   0
C404  1    0.432743    0.182707    0.836748    10.50000    0.18450    0.11097 =
         0.07565   -0.02279    0.04134   -0.05292
C405  1    0.462317    0.164272    0.877497    10.50000    0.13584    0.13765 =
         0.10587   -0.00922    0.04021   -0.01040
C406  1    0.478168    0.247593    0.907538    10.50000    0.09848    0.15102 =
         0.09974   -0.00310    0.03115    0.00801
C407  1    0.446416    0.258025    0.932883    10.50000    0.10826    0.11873 =
         0.12212    0.00315    0.03469    0.00279
C408  1    0.432531    0.163693    0.937222    10.50000    0.14073    0.14336 =
         0.12302   -0.01125    0.05292   -0.01378
O409  6    0.443414    0.108569    0.906283    10.50000    0.14820    0.14154 =
         0.13825   -0.00715    0.04554   -0.01166
O410  6    0.450849    0.416779    0.816895    10.50000    0.08593    0.13948 =
         0.09356    0.02620   -0.00435   -0.01368
C411  1    0.397832    0.136640    0.832297    10.50000    0.32199    0.12164 =
         0.16688    0.05253    0.05635   -0.01329
AFIX  33
H41A  2    0.401442    0.080681    0.850040    10.50000   -1.50000
H41B  2    0.379481    0.175902    0.842826    10.50000   -1.50000
H41C  2    0.388313    0.121322    0.800930    10.50000   -1.50000
AFIX   0
C412  1    0.490497    0.102444    0.863253    10.50000    0.29482    0.07397 =
         0.11699    0.00749    0.11187    0.01883
AFIX  33
H41D  2    0.504246    0.135645    0.843763    10.50000   -1.50000
H41E  2    0.508466    0.080645    0.889538    10.50000   -1.50000
H41F  2    0.477289    0.050429    0.847102    10.50000   -1.50000
AFIX   0
C413  1    0.514769    0.221225    0.939988    10.50000    0.09723    0.20630 =
         0.09595    0.01576   -0.00079    0.02981
AFIX  33
H41G  2    0.535332    0.214454    0.923637    10.50000   -1.50000
H41H  2    0.521396    0.268863    0.962587    10.50000   -1.50000
H41I  2    0.510988    0.163494    0.954492    10.50000   -1.50000
AFIX   0
C414  1    0.429529    0.333503    0.942307    10.50000    0.17652    0.08596 =
         0.20614   -0.04586    0.00402    0.00782
AFIX  93
H41J  2    0.406513    0.330023    0.952832    10.50000   -1.20000
H41K  2    0.440432    0.391119    0.938540    10.50000   -1.20000
AFIX   0
O415  6    0.421850    0.124060    0.967618    10.50000    0.29602    0.22039 =
         0.22673   -0.06245    0.19651   -0.08240
PART 0
SIMU C451 > O465
SAME C301 > O315
PART 2 81.0
C451  1    0.148157   -0.064735    0.138093    81.00000    0.10797    0.11131 =
         0.11636    0.00289    0.02006    0.00593
AFIX  23
H45A  2    0.136662   -0.123970    0.127491    81.00000   -1.20000
H45B  2    0.128102   -0.026152    0.146296    81.00000   -1.20000
AFIX   0
C452  1    0.163060   -0.019979    0.101529    81.00000    0.10686    0.12916 =
         0.08904   -0.01832    0.06981    0.00570
C453  1    0.196929    0.042214    0.117939    81.00000    0.05283    0.03271 =
         0.10104   -0.00176    0.05074    0.00918
AFIX  43
H453  2    0.208163    0.068568    0.095449    81.00000   -1.20000
AFIX   0
C454  1    0.211898    0.063134    0.157234    81.00000    0.08040    0.07127 =
         0.14035    0.02241    0.05715    0.01964
C455  1    0.201741    0.011053    0.194630    81.00000    0.08254    0.07691 =
         0.09252    0.00823    0.03171    0.00971
C456  1    0.180288   -0.080479    0.180141    81.00000    0.11045    0.09526 =
         0.09675    0.02639    0.00463   -0.03123
C457  1    0.213447   -0.140464    0.175806    81.00000    0.10220    0.08160 =
         0.12370    0.01401    0.01688   -0.01028
C458  1    0.246415   -0.102602    0.208098    81.00000    0.13191    0.06947 =
         0.13495    0.03232    0.03247    0.01246
O459  6    0.237512   -0.019691    0.223176    81.00000    0.10271    0.08432 =
         0.11614    0.00214    0.00853   -0.02049
O460  6    0.141520    0.004472    0.064641    81.00000    0.15684    0.32294 =
         0.21973   -0.06412    0.12208   -0.05741
C461  1    0.239233    0.132857    0.167562    81.00000    0.14593    0.11905 =
         0.14902    0.04838    0.09739    0.03816
AFIX  33
H46A  2    0.247216    0.138147    0.199956    81.00000   -1.50000
H46B  2    0.261233    0.118131    0.154600    81.00000   -1.50000
H46C  2    0.228225    0.190694    0.155300    81.00000   -1.50000
AFIX   0
C462  1    0.183868    0.075751    0.221438    81.00000    0.06902    0.05697 =
         0.11576    0.02044    0.05955    0.02665
AFIX  33
H46D  2    0.159896    0.097844    0.203549    81.00000   -1.50000
H46E  2    0.178980    0.044731    0.247998    81.00000   -1.50000
H46F  2    0.200942    0.127343    0.230448    81.00000   -1.50000
AFIX   0
C463  1    0.163301   -0.116261    0.218224    81.00000    0.12352    0.23419 =
         0.10682   -0.05663    0.05745   -0.12016
AFIX  33
H46G  2    0.141721   -0.078124    0.221532    81.00000   -1.50000
H46H  2    0.154703   -0.179047    0.211871    81.00000   -1.50000
H46I  2    0.182513   -0.114710    0.245855    81.00000   -1.50000
AFIX   0
C464  1    0.214308   -0.211113    0.149659    81.00000    0.12092    0.14229 =
         0.07820   -0.04132    0.01982   -0.05990
AFIX  93
H46J  2    0.237430   -0.242734    0.150390    81.00000   -1.20000
H46K  2    0.191807   -0.230497    0.130052    81.00000   -1.20000
AFIX   0
O465  6    0.276929   -0.134296    0.225508    81.00000    0.08986    0.11177 =
         0.16078    0.05624    0.03161    0.06122
PART 0
SIMU C801 > C808
DFIX 1.43 O806 C807
DFIX 1.54 C807 C808
DFIX 1.47 C803 C804
DELU C804 O805
C801  1    0.512175    0.230123    0.492517    11.00000    0.11041    0.16355 =
         0.11997   -0.01110    0.01721    0.00015
AFIX  43
H801  2    0.526448    0.284592    0.492884    11.00000   -1.20000
AFIX   0
C802  1    0.523805    0.151763    0.472224    11.00000    0.15364    0.15697 =
         0.11263   -0.02719    0.04555   -0.05208
AFIX  43
H802  2    0.538758    0.157583    0.450168    11.00000   -1.20000
AFIX   0
C803  1    0.512753    0.061722    0.485280    11.00000    0.11763    0.20971 =
         0.08579   -0.00754   -0.00073   -0.06874
C804  1    0.529900   -0.022751    0.469791    11.00000    0.19786    0.24473 =
         0.16661   -0.05255   -0.02698   -0.07168
O805  6    0.564506   -0.055270    0.467697    11.00000    0.18487    0.36221 =
         0.13121    0.07329    0.00259   -0.05027
O806  6    0.503792   -0.091976    0.446475    11.00000    0.28509    0.29850 =
         0.24610    0.00810   -0.11566   -0.13004
C807  1    0.491509   -0.154087    0.409618    11.00000    0.34170    0.32089 =
         0.26583    0.10925   -0.12028   -0.16590
AFIX  23
H80A  2    0.465001   -0.158953    0.413659    11.00000   -1.20000
H80B  2    0.503803   -0.208630    0.425161    11.00000   -1.20000
AFIX   0
C808  1    0.484024   -0.196900    0.362397    11.00000    0.37190    0.47420 =
         0.28296    0.10473   -0.13291   -0.28324
AFIX  33
H80C  2    0.470912   -0.255222    0.362888    11.00000   -1.50000
H80D  2    0.468222   -0.155659    0.341314    11.00000   -1.50000
H80E  2    0.508211   -0.206856    0.353169    11.00000   -1.50000
AFIX   0
ISOR C90A > C90F
SIMU C90A > C90F
DFIX 1.54 C90A C90B C90B C90C C90C C90D C90D C90E C90E C90F C90F C90A
DANG 2.52 C90A C90C C90B C90D C90C C90E C90D C90F C90E C90A C90F C90B
PART 2 10.5
C90A  1    0.270496    0.591096    0.712297    10.50000    0.12541    0.21177 =
         0.20348    0.04840   -0.01342   -0.04772
AFIX  23
H90A  2    0.263217    0.536973    0.727876    10.50000   -1.20000
H90B  2    0.286145    0.631514    0.734536    10.50000   -1.20000
AFIX   0
C90B  1    0.293385    0.561436    0.675760    10.50000    0.09642    0.16552 =
         0.23417    0.09292   -0.04784   -0.07263
AFIX  23
H90C  2    0.320563    0.552061    0.688893    10.50000   -1.20000
H90D  2    0.282859    0.505080    0.660355    10.50000   -1.20000
AFIX   0
C90C  1    0.287497    0.643979    0.643918    10.50000    0.13563    0.19628 =
         0.21894    0.05257   -0.05226   -0.08340
AFIX  23
H90E  2    0.310098    0.650052    0.630375    10.50000   -1.20000
H90F  2    0.265511    0.631368    0.619566    10.50000   -1.20000
AFIX   0
C90D  1    0.280802    0.734924    0.665412    10.50000    0.13513    0.22249 =
         0.17571   -0.00223   -0.04832   -0.01869
AFIX  23
H90G  2    0.280670    0.783805    0.643166    10.50000   -1.20000
H90H  2    0.302441    0.746581    0.690333    10.50000   -1.20000
AFIX   0
C90E  1    0.243399    0.741616    0.683535    10.50000    0.06507    0.21337 =
         0.11457   -0.00484   -0.05195    0.03429
AFIX  23
H90I  2    0.247520    0.772709    0.712754    10.50000   -1.20000
H90J  2    0.223171    0.773385    0.662329    10.50000   -1.20000
AFIX   0
C90F  1    0.234459    0.642390    0.687516    10.50000    0.01513    0.18098 =
         0.10858    0.05119    0.00957    0.01748
AFIX  23
H90K  2    0.225825    0.615923    0.657493    10.50000   -1.20000
H90L  2    0.213789    0.635463    0.704183    10.50000   -1.20000
AFIX   0
PART 0
SIMU C91A > C91F
DFIX 1.54 C91A C91B C91B C91C C91C C91D C91D C91E C91E C91F C91F C91A
DANG 2.52 C91A C91C C91B C91D C91C C91E C91D C91F C91E C91A C91F C91B
PART 1 10.5
C91A  1    0.288085    0.485395    0.685648    10.50000    0.13129    0.15969 =
         0.22698   -0.06436   -0.07366    0.05602
AFIX  23
H91A  2    0.289614    0.418766    0.681525    10.50000   -1.20000
H91B  2    0.261225    0.501448    0.684589    10.50000   -1.20000
AFIX   0
C91B  1    0.301956    0.533612    0.648799    10.50000    0.03328    0.07157 =
         0.04819   -0.04180   -0.03163    0.02681
AFIX  23
H91C  2    0.284499    0.520513    0.620172    10.50000   -1.20000
H91D  2    0.327277    0.509700    0.646907    10.50000   -1.20000
AFIX   0
C91C  1    0.304617    0.636908    0.655811    10.50000    0.12425    0.18598 =
         0.14922   -0.00956   -0.02668   -0.01661
AFIX  23
H91E  2    0.288531    0.667674    0.630028    10.50000   -1.20000
H91F  2    0.331127    0.656705    0.657399    10.50000   -1.20000
AFIX   0
C91D  1    0.291829    0.665621    0.698729    10.50000    0.21833    0.19118 =
         0.23381   -0.03188   -0.06223   -0.03895
AFIX  23
H91G  2    0.264647    0.650984    0.696179    10.50000   -1.20000
H91H  2    0.294999    0.732188    0.702921    10.50000   -1.20000
AFIX   0
C91E  1    0.315502    0.615491    0.739377    10.50000    0.21764    0.20475 =
         0.28257   -0.03815   -0.08675    0.01698
AFIX  23
H91I  2    0.342378    0.634398    0.743681    10.50000   -1.20000
H91J  2    0.306094    0.631544    0.766562    10.50000   -1.20000
AFIX   0
C91F  1    0.312302    0.512544    0.731602    10.50000    0.19032    0.21633 =
         0.29697   -0.04763   -0.07472    0.03623
AFIX  23
H91K  2    0.300998    0.484780    0.755296    10.50000   -1.20000
H91L  2    0.338092    0.487014    0.734206    10.50000   -1.20000
AFIX   0
PART 0
ISOR C92A > C92F
SIMU C92A > C92F
DFIX 1.54 C92A C92B C92B C92C C92C C92D C92D C92E C92E C92F C92F C92A
DANG 2.52 C92A C92C C92B C92D C92C C92E C92D C92F C92E C92A C92F C92B
PART -1 10.5
C92A  1    0.481749   -0.053467    1.011760    10.50000    0.13326    0.35730 =
         0.12648   -0.03590    0.01312   -0.01039
AFIX  23
H92A  2    0.491173   -0.033743    1.042896    10.50000   -1.20000
H92B  2    0.453707   -0.052063    1.006193    10.50000   -1.20000
AFIX   0
C92B  1    0.495085    0.016306    0.980608    10.50000    0.17592    0.37112 =
         0.15506   -0.00430    0.00927    0.00136
AFIX  23
H92C  2    0.490829    0.078563    0.990935    10.50000   -1.20000
H92D  2    0.479700    0.009118    0.950180    10.50000   -1.20000
AFIX   0
C92C  1    0.537454    0.004855    0.979096    10.50000    0.09774    0.35127 =
         0.09082    0.02097    0.05496    0.01577
AFIX  23
H92E  2    0.545349    0.052150    0.959850    10.50000   -1.20000
H92F  2    0.553254    0.010786    1.009373    10.50000   -1.20000
AFIX   0
C92D  1    0.542244   -0.089616    0.960365    10.50000    0.15506    0.36872 =
         0.13348    0.00280   -0.00128    0.01476
AFIX  23
H92G  2    0.533571   -0.086793    0.927638    10.50000   -1.20000
H92H  2    0.569668   -0.103877    0.966362    10.50000   -1.20000
AFIX   0
C92E  1    0.522098   -0.167672    0.977336    10.50000    0.12887    0.36181 =
         0.07014   -0.05411    0.04201    0.02291
AFIX  23
H92I  2    0.508424   -0.201229    0.950934    10.50000   -1.20000
H92J  2    0.541901   -0.209204    0.993323    10.50000   -1.20000
AFIX   0
C92F  1    0.494357   -0.152349    1.007231    10.50000    0.10823    0.36766 =
         0.07226   -0.04698    0.03638   -0.02744
AFIX  23
H92K  2    0.505840   -0.175275    1.037286    10.50000   -1.20000
H92L  2    0.471504   -0.189518    0.995970    10.50000   -1.20000
AFIX   0
PART 0

SIMU C93A > C93F
DFIX 1.54 C93A C93B C93B C93C C93C C93D C93D C93E C93E C93F C93F C93A
DANG 2.52 C93A C93C C93B C93D C93C C93E C93D C93F C93E C93A C93F C93B
PART 3 101.0
C93A  1    0.127245    0.062976    0.039816   101.00000    0.08378    0.10249 =
         0.02766   -0.02659    0.00025    0.03689
AFIX  23
H93A  2    0.139686    0.010181    0.028718   101.00000   -1.20000
H93B  2    0.146237    0.111932    0.048172   101.00000   -1.20000
AFIX   0
C93B  1    0.093688    0.096779    0.003999   101.00000    0.16105    0.08321 =
         0.08997    0.03490    0.04152    0.04372
AFIX  23
H93C  2    0.104914    0.127196   -0.019079   101.00000   -1.20000
H93D  2    0.080716    0.041621   -0.010090   101.00000   -1.20000
AFIX   0
C93C  1    0.063313    0.158515    0.013059   101.00000    0.13375    0.09734 =
         0.11935   -0.02967    0.01405   -0.00628
AFIX  23
H93E  2    0.042743    0.160024   -0.013773   101.00000   -1.20000
H93F  2    0.073884    0.220790    0.017619   101.00000   -1.20000
AFIX   0
C93D  1    0.045730    0.133694    0.053491   101.00000    0.06987    0.10915 =
         0.05033   -0.04689    0.04169   -0.05220
AFIX  23
H93G  2    0.041164    0.189692    0.069574   101.00000   -1.20000
H93H  2    0.021137    0.102558    0.043250   101.00000   -1.20000
AFIX   0
C93E  1    0.072608    0.071927    0.084117   101.00000    0.15360    0.11967 =
         0.13092   -0.08048    0.03432   -0.03985
AFIX  23
H93I  2    0.077342    0.103118    0.113329   101.00000   -1.20000
H93J  2    0.057391    0.017343    0.087705   101.00000   -1.20000
AFIX   0
C93F  1    0.110311    0.035700    0.079569   101.00000    0.18187    0.15021 =
         0.14028   -0.05315    0.02511   -0.00413
AFIX  23
H93K  2    0.108572   -0.031550    0.079548   101.00000   -1.20000
H93L  2    0.128766    0.053153    0.106787   101.00000   -1.20000
AFIX   0
PART 0
ISOR C94A > C94F
SIMU C94A > C94F
DFIX 1.54 C94A C94B C94B C94C C94C C94D C94D C94E C94E C94F C94F C94A
DANG 2.52 C94A C94C C94B C94D C94C C94E C94D C94F C94E C94A C94F C94B
PART 2 10.5
C94A  1    0.278881    0.174714    0.731346    10.50000    0.27434    0.23701 =
         0.19052   -0.03108    0.04126    0.00174
AFIX  23
H94A  2    0.285759    0.109531    0.730887    10.50000   -1.20000
H94B  2    0.294804    0.203630    0.757812    10.50000   -1.20000
AFIX   0
C94B  1    0.236429    0.185622    0.732255    10.50000    0.30177    0.25148 =
         0.20867   -0.01116    0.03678    0.01290
AFIX  23
H94C  2    0.231567    0.246872    0.743338    10.50000   -1.20000
H94D  2    0.228656    0.139567    0.752207    10.50000   -1.20000
AFIX   0
C94C  1    0.213734    0.172472    0.683861    10.50000    0.32018    0.23671 =
         0.16913   -0.00658    0.07677    0.03829
AFIX  23
H94E  2    0.224375    0.121300    0.669325    10.50000   -1.20000
H94F  2    0.186823    0.159020    0.683972    10.50000   -1.20000
AFIX   0
C94D  1    0.217096    0.262574    0.658662    10.50000    0.29552    0.17807 =
         0.10464   -0.01239    0.11031    0.03596
AFIX  23
H94G  2    0.215705    0.250710    0.626600    10.50000   -1.20000
H94H  2    0.196446    0.304953    0.661860    10.50000   -1.20000
AFIX   0
C94E  1    0.255902    0.302868    0.680109    10.50000    0.25722    0.16894 =
         0.06426   -0.03213    0.06231    0.01142
AFIX  23
H94I  2    0.254602    0.332610    0.708724    10.50000   -1.20000
H94J  2    0.263782    0.348765    0.660157    10.50000   -1.20000
AFIX   0
C94F  1    0.284452    0.223015    0.687892    10.50000    0.26765    0.19790 =
         0.14754   -0.03738    0.01535   -0.00386
AFIX  23
H94K  2    0.310726    0.245958    0.691329    10.50000   -1.20000
H94L  2    0.279392    0.180201    0.662454    10.50000   -1.20000
AFIX   0
PART 0
SIMU C95A > C95F
DFIX 1.54 C95A C95B C95B C95C C95C C95D C95D C95E C95E C95F C95F C95A
DANG 2.52 C95A C95C C95B C95D C95C C95E C95D C95F C95E C95A C95F C95B
PART 2 -71.0
C95A  1    0.074463   -0.041023    0.621020   -71.00000    0.08554    0.11795 =
         0.12677    0.05223    0.03204   -0.00939
AFIX  23
H95A  2    0.052674   -0.083317    0.617682   -71.00000   -1.20000
H95B  2    0.097929   -0.076391    0.631733   -71.00000   -1.20000
AFIX   0
C95B  1    0.070580    0.032659    0.655061   -71.00000    0.05227    0.13835 =
         0.10815    0.06817    0.03266   -0.00989
AFIX  23
H95C  2    0.047268    0.068353    0.643990   -71.00000   -1.20000
H95D  2    0.068005    0.003394    0.683371   -71.00000   -1.20000
AFIX   0
C95C  1    0.104460    0.096433    0.663723   -71.00000    0.03975    0.12423 =
         0.11479    0.00518    0.02149   -0.00019
AFIX  23
H95E  2    0.120799    0.081203    0.692813   -71.00000   -1.20000
H95F  2    0.095447    0.159748    0.665396   -71.00000   -1.20000
AFIX   0
C95D  1    0.127877    0.090237    0.627362   -71.00000    0.07765    0.11933 =
         0.08671    0.03047    0.05886    0.02053
AFIX  23
H95G  2    0.144226    0.144784    0.628895   -71.00000   -1.20000
H95H  2    0.144571    0.036174    0.632915   -71.00000   -1.20000
AFIX   0
C95E  1    0.103054    0.083335    0.580676   -71.00000    0.12899    0.12865 =
         0.11911    0.03281    0.01438   -0.00322
AFIX  23
H95I  2    0.119568    0.077670    0.558644   -71.00000   -1.20000
H95J  2    0.088163    0.140082    0.574040   -71.00000   -1.20000
AFIX   0
C95F  1    0.075838    0.002085    0.575647   -71.00000    0.11722    0.12204 =
         0.14521    0.02460    0.01004   -0.02167
AFIX  23
H95K  2    0.084136   -0.044221    0.556200   -71.00000   -1.20000
H95L  2    0.050095    0.022528    0.561204   -71.00000   -1.20000
AFIX   0
PART 0
SIMU C96A > C96F
ISOR C96A > C96F
DFIX 1.54 C96A C96B C96B C96C C96C C96D C96D C96E C96E C96F C96F C96A
DANG 2.52 C96A C96C C96B C96D C96C C96E C96D C96F C96E C96A C96F C96B
PART 1 10.5
C96A  1    0.338259    0.182780    0.848303    10.50000    0.20291    0.23857 =
         0.22737    0.07172   -0.00415   -0.01394
AFIX  23
H96A  2    0.318310    0.156832    0.824567    10.50000   -1.20000
H96B  2    0.325758    0.214861    0.869805    10.50000   -1.20000
AFIX   0
C96B  1    0.363738    0.105365    0.872293    10.50000    0.09646    0.17694 =
         0.14618    0.08213    0.00466    0.00739
AFIX  23
H96C  2    0.350369    0.072697    0.892790    10.50000   -1.20000
H96D  2    0.369449    0.061262    0.850148    10.50000   -1.20000
AFIX   0
C96C  1    0.400873    0.146744    0.898681    10.50000    0.20834    0.24603 =
         0.21315    0.04876    0.00422    0.02642
AFIX  23
H96E  2    0.421050    0.140742    0.881227    10.50000   -1.20000
H96F  2    0.408993    0.113158    0.926987    10.50000   -1.20000
AFIX   0
C96D  1    0.395150    0.248526    0.908691    10.50000    0.25876    0.28695 =
         0.24442    0.05957    0.01683    0.02072
AFIX  23
H96G  2    0.373252    0.254879    0.923443    10.50000   -1.20000
H96H  2    0.417933    0.271659    0.929347    10.50000   -1.20000
AFIX   0
C96E  1    0.388126    0.305727    0.865655    10.50000    0.26615    0.29968 =
         0.26321    0.06515    0.02749    0.02054
AFIX  23
H96I  2    0.412575    0.320371    0.857257    10.50000   -1.20000
H96J  2    0.375436    0.363560    0.870476    10.50000   -1.20000
AFIX   0
C96F  1    0.362714    0.250355    0.827874    10.50000    0.23638    0.27585 =
         0.25068    0.05886    0.02410   -0.00976
AFIX  23
H96K  2    0.346142    0.292206    0.807304    10.50000   -1.20000
H96L  2    0.378785    0.216725    0.810701    10.50000   -1.20000
AFIX   0
PART 0

SIMU C97A > C97F
DFIX 1.54 C97A C97B C97B C97C C97C C97D C97D C97E C97E C97F C97F C97A
DANG 2.52 C97A C97C C97B C97D C97C C97E C97D C97F C97E C97A C97F C97B
PART -1 91.0
C97A  1    0.021548    0.021385    0.005048    91.00000    0.08942    0.07506 =
         0.11685    0.01237   -0.01179   -0.02771
AFIX  23
H97A  2    0.007919   -0.025882    0.018646    91.00000   -1.20000
H97B  2    0.002528    0.059926   -0.014384    91.00000   -1.20000
AFIX   0
C97B  1    0.047530   -0.023952   -0.022728    91.00000    0.07164    0.06930 =
         0.07742    0.01868   -0.04583    0.00508
AFIX  23
H97C  2    0.055838    0.021386   -0.042636    91.00000   -1.20000
H97D  2    0.033732   -0.073196   -0.041288    91.00000   -1.20000
AFIX   0
C97C  1    0.082235   -0.063339    0.009773    91.00000    0.13076    0.10711 =
         0.11743    0.04102    0.00766    0.01084
AFIX  23
H97E  2    0.096839   -0.103038   -0.006709    91.00000   -1.20000
H97F  2    0.073577   -0.100736    0.032650    91.00000   -1.20000
AFIX   0
C97D  1    0.107963    0.014602    0.032605    91.00000    0.13639    0.10646 =
         0.12164    0.06599    0.03428    0.01887
AFIX  23
H97G  2    0.118240   -0.001079    0.064126    91.00000   -1.20000
H97H  2    0.129510    0.023577    0.017497    91.00000   -1.20000
AFIX   0
C97E  1    0.084257    0.102689    0.029912    91.00000    0.09011    0.07617 =
         0.11830    0.05057    0.03835    0.01477
AFIX  23
H97I  2    0.097885    0.148610    0.050821    91.00000   -1.20000
H97J  2    0.080224    0.128075   -0.000582    91.00000   -1.20000
AFIX   0
C97F  1    0.045772    0.080512    0.042026    91.00000    0.06296    0.07589 =
         0.11491    0.04294   -0.01326   -0.03000
AFIX  23
H97K  2    0.032138    0.137727    0.045484    91.00000   -1.20000
H97L  2    0.049936    0.047370    0.070706    91.00000   -1.20000
AFIX   0
PART 0
SIMU C98A > C98F
DFIX 1.54 C98A C98B C98B C98C C98C C98D C98D C98E C98E C98F C98F C98A
DANG 2.52 C98A C98C C98B C98D C98C C98E C98D C98F C98E C98A C98F C98B
PART 1 10.5
C98A  1    0.083164    0.391843    0.609611    10.50000    0.23434    0.14297 =
         0.16807   -0.01716   -0.01665    0.03226
AFIX  23
H98A  2    0.064643    0.348608    0.592596    10.50000   -1.20000
H98B  2    0.076544    0.453808    0.597896    10.50000   -1.20000
AFIX   0
C98B  1    0.081112    0.388006    0.659635    10.50000    0.27564    0.16331 =
         0.18699   -0.02903   -0.04035    0.01827
AFIX  23
H98C  2    0.073603    0.447969    0.669777    10.50000   -1.20000
H98D  2    0.062319    0.342035    0.664644    10.50000   -1.20000
AFIX   0
C98C  1    0.120847    0.362000    0.684974    10.50000    0.26633    0.15852 =
         0.19455    0.00476   -0.03359    0.01712
AFIX  23
H98E  2    0.126965    0.300039    0.675871    10.50000   -1.20000
H98F  2    0.120862    0.360392    0.717245    10.50000   -1.20000
AFIX   0
C98D  1    0.151785    0.428035    0.676804    10.50000    0.22361    0.16357 =
         0.17840   -0.00924   -0.00482    0.03293
AFIX  23
H98G  2    0.146788    0.489184    0.687898    10.50000   -1.20000
H98H  2    0.176676    0.407236    0.693807    10.50000   -1.20000
AFIX   0
C98E  1    0.153411    0.434591    0.627725    10.50000    0.13087    0.11352 =
         0.08144    0.04184    0.07107    0.06633
AFIX  23
H98I  2    0.178976    0.418194    0.623046    10.50000   -1.20000
H98J  2    0.147401    0.497203    0.616573    10.50000   -1.20000
AFIX   0
C98F  1    0.123667    0.367031    0.603563    10.50000    0.19915    0.13673 =
         0.15403    0.04019    0.04674    0.05356
AFIX  23
H98K  2    0.130110    0.305010    0.615308    10.50000   -1.20000
H98L  2    0.124244    0.366752    0.571431    10.50000   -1.20000
AFIX   0
HKLF 4


REM  SHELXT_b.res in C2
REM R1 =  0.0709 for   29965 Fo > 4sig(Fo)  and  0.0749 for all   32657 data
REM   2233 parameters refined using   1266 restraints

END

WGHT      0.1427     34.2425

REM Highest difference peak  1.653,  deepest hole -1.161,  1-sigma level  0.171
Q1    1   0.3802  1.2349  0.1609  11.00000  0.05    1.65
Q2    1   0.4499  0.0863  0.8404  11.00000  0.05    1.53
Q3    1   0.0505  0.4017  0.6597  11.00000  0.05    1.34
Q4    1   0.2959  0.5114  0.6571  11.00000  0.05    1.32
Q5    1   0.6303  0.7408  0.7806  11.00000  0.05    1.18
Q6    1   0.2464  0.2620  0.0164  11.00000  0.05    1.10
Q7    1   0.1363 -0.2436  0.2820  11.00000  0.05    1.07
Q8    1   0.2957  0.4780  0.1598  11.00000  0.05    1.06
Q9    1   0.2390  0.6856  0.6914  11.00000  0.05    1.04
Q10   1   0.3489  1.0405  0.2599  11.00000  0.05    1.00
Q11   1   0.0623 -0.1383  0.3695  11.00000  0.05    0.98
Q12   1   0.2057  0.2008  0.2064  11.00000  0.05    0.98
Q13   1   0.2356  0.3361  0.1811  11.00000  0.05    0.96
Q14   1   0.3444 -0.0520  0.7580  11.00000  0.05    0.93
Q15   1   0.2109  0.2634  0.0706  11.00000  0.05    0.90
Q16   1   0.3546  1.0996  0.1978  11.00000  0.05    0.88
Q17   1   0.5240  0.5615  0.8780  11.00000  0.05    0.87
Q18   1   0.3466  1.1114  0.1893  11.00000  0.05    0.87
Q19   1   0.0443 -0.1645  0.3499  11.00000  0.05    0.84
Q20   1   0.0322 -0.0802  0.3784  11.00000  0.05    0.84
Q21   1   0.3556  0.0812  0.8723  11.00000  0.05    0.84
Q22   1   0.5411  0.6441  0.8520  11.00000  0.05    0.82
Q23   1   0.7139  0.2326  0.5679  11.00000  0.05    0.82
Q24   1   0.2014  0.0354  0.1318  11.00000  0.05    0.81
Q25   1   0.5509  0.6343  0.8596  11.00000  0.05    0.80
Q26   1   0.4237  1.2337  0.1222  11.00000  0.05    0.80
Q27   1   0.7518  0.2290  0.5210  11.00000  0.05    0.80
Q28   1   0.7380  0.3182  0.5435  11.00000  0.05    0.79
Q29   1   0.4086  0.2896  0.9775  11.00000  0.05    0.79
Q30   1   0.3362  1.1055  0.2786  11.00000  0.05    0.79
Q31   1  -0.0177  0.1423  0.5885  11.00000  0.05    0.79
Q32   1   0.6577  0.1388  0.5514  11.00000  0.05    0.79
Q33   1   0.7370  0.1442  0.5425  11.00000  0.05    0.78
Q34   1   0.3968 -0.1604  0.6352  11.00000  0.05    0.78
Q35   1   0.4001  1.1463  0.1361  11.00000  0.05    0.76
Q36   1   0.5145  0.3486  0.9020  11.00000  0.05    0.76
Q37   1   0.3325 -0.1216  0.7723  11.00000  0.05    0.76
Q38   1   0.5569  0.6256  0.8687  11.00000  0.05    0.74
Q39   1   0.0122 -0.1666  0.4026  11.00000  0.05    0.74
Q40   1   0.2350  0.3522  0.0459  11.00000  0.05    0.74
Q41   1   0.4002  1.3177  0.1421  11.00000  0.05    0.74
Q42   1   0.6077  0.1593  0.4712  11.00000  0.05    0.73
Q43   1   0.6011  0.6562  0.7991  11.00000  0.05    0.73
Q44   1   0.5508 -0.0792  0.5268  11.00000  0.05    0.73
Q45   1   0.5163  0.7300  0.8779  11.00000  0.05    0.73
Q46   1   0.7030  0.0985  0.5194  11.00000  0.05    0.73
Q47   1   0.1217  0.4190 -0.0518  11.00000  0.05    0.72
Q48   1   0.2380  0.1784  0.0439  11.00000  0.05    0.72
Q49   1   0.0230 -0.2509  0.3798  11.00000  0.05    0.72
Q50   1   0.1533  0.3576  0.0519  11.00000  0.05    0.71
Q51   1   0.3887 -0.1020  0.7398  11.00000  0.05    0.71
Q52   1   0.2127  0.7823  0.7057  11.00000  0.05    0.71
Q53   1   0.2335  0.3344  0.6746  11.00000  0.05    0.70
Q54   1   0.6236  0.0773  0.4492  11.00000  0.05    0.69
Q55   1   0.2494  0.2765  0.6799  11.00000  0.05    0.69
Q56   1   0.5994  0.8252  0.8001  11.00000  0.05    0.69
Q57   1   0.0550  0.0798  0.6765  11.00000  0.05    0.69
Q58   1   0.5517  0.0648  1.0280  11.00000  0.05    0.68
Q59   1   0.1055  0.3331 -0.0296  11.00000  0.05    0.68
Q60   1   0.5469  0.0988  0.9770  11.00000  0.05    0.67
Q61   1   0.3987 -0.2451  0.6270  11.00000  0.05    0.67
Q62   1   0.3927 -0.3329  0.6404  11.00000  0.05    0.67
Q63   1   0.4705 -0.2173  0.3300  11.00000  0.05    0.66
Q64   1   0.3507  1.1955  0.2518  11.00000  0.05    0.66
Q65   1   0.4795 -0.0753  0.4590  11.00000  0.05    0.66
Q66   1   0.3467 -0.1188  0.6902  11.00000  0.05    0.66
Q67   1   0.6324  0.2463  0.4462  11.00000  0.05    0.66
Q68   1   0.1569  0.2986 -0.0433  11.00000  0.05    0.65
Q69   1   0.4978  0.6070  0.8797  11.00000  0.05    0.65
Q70   1   0.0882  0.1955  0.5139  11.00000  0.05    0.65
Q71   1   0.7652  0.2568  0.5433  11.00000  0.05    0.65
Q72   1   0.5457 -0.1040  0.4758  11.00000  0.05    0.65
Q73   1  -0.0007 -0.1231  0.3782  11.00000  0.05    0.65
Q74   1   0.1083 -0.1579  0.3099  11.00000  0.05    0.64
Q75   1   0.4999  0.6444  0.8998  11.00000  0.05    0.64
Q76   1   0.1337 -0.0777  0.5371  11.00000  0.05    0.64
Q77   1   0.3610 -0.1058  0.6989  11.00000  0.05    0.63
Q78   1   0.1312  0.2420 -0.0536  11.00000  0.05    0.63
Q79   1   0.4110  0.1077  0.8225  11.00000  0.05    0.63
Q80   1   0.4548 -0.1212  0.3887  11.00000  0.05    0.63
Q81   1   0.1933  0.2995  0.0345  11.00000  0.05    0.62
Q82   1   0.7638  0.2073  0.5424  11.00000  0.05    0.62
Q83   1   0.5116 -0.1134  0.4715  11.00000  0.05    0.62
Q84   1   0.2015 -0.0402  0.6308  11.00000  0.05    0.62
Q85   1   0.3745 -0.2448  0.6635  11.00000  0.05    0.62
Q86   1   0.1931  0.2232  0.0409  11.00000  0.05    0.62
Q87   1   0.1990  0.3975  0.0224  11.00000  0.05    0.61
Q88   1   0.5037 -0.0615  0.4498  11.00000  0.05    0.61
Q89   1  -0.0013 -0.2063  0.3807  11.00000  0.05    0.61
Q90   1   0.1722  0.4410  0.0240  11.00000  0.05    0.61
Q91   1   0.2616  0.2227  0.0471  11.00000  0.05    0.61
Q92   1   0.6642  0.1222  0.4488  11.00000  0.05    0.61
Q93   1   0.5132  0.1020  0.9699  11.00000  0.05    0.60
Q94   1   0.5681 -0.0560  0.4989  11.00000  0.05    0.60
Q95   1   0.6515  0.1589  0.4206  11.00000  0.05    0.60
Q96   1   0.1545  0.1709  0.6301  11.00000  0.05    0.59
Q97   1   0.1760  0.5532  0.5229  11.00000  0.05    0.59
Q98   1   0.4261  0.3843  0.8332  11.00000  0.05    0.59
Q99   1   0.1603  0.3675 -0.0511  11.00000  0.05    0.58
Q100  1   0.3498 -0.2083  0.7517  11.00000  0.05    0.58
;
_shelx_res_checksum              15621
####################################################################### 
# 
# This file contains crystal structure data downloaded from the 
# Cambridge Structural Database (CSD) hosted by the Cambridge 
# Crystallographic Data Centre (CCDC).
# 
# Full information about CCDC data access policies and citation 
# guidelines are available at http://www.ccdc.cam.ac.uk/access/V1 
# 
# Audit and citation data items may have been added by the CCDC. 
# Please retain this information to preserve the provenance of 
# this file and to allow appropriate attribution of the data. 
# 
#######################################################################

data_exp_591_sq
_database_code_depnum_ccdc_archive 'CCDC 1537112'
_audit_update_record             
;
2017-04-21 deposited with the CCDC.
2017-05-30 downloaded from the CCDC.
;

# start Validation Reply Form
_vrf_PLAT410_I                   
;
PROBLEM: Short Intra H...H Contact   H11B   ..  H95A    .       1.07 Ang. 
RESPONSE: This alert is from close contact of hydrogen atoms between 
the solvent molecules (cyclohexane and 1,2-dichloroethane) and unavoidable 
due to highly disordered feature of solvent molecules.

;
_vrf_PLAT411_I                   
;
PROBLEM: Short Inter H...H Contact   H94D   ..  H80     .       1.38 Ang.  
RESPONSE: This alert is from close contact of hydrogen atoms between 
the guest and the solvent molecule (cyclohexane) and unavoidable 
due to highly disordered feature of solvent molecules.

;
_vrf_PLAT413_I                   
;
PROBLEM: Short Inter XH3 .. XHn     H13    ..  H88C    ..       1.65 Ang.  
RESPONSE: This alert is from close contact of hydrogen atoms between 
the framework and the guest molecule and unavoidable due to disordered 
feature of the guest molecule.

;
# end Validation Reply Form

_audit_creation_method           SHELXL-2014/7
_shelx_SHELXL_version_number     2014/7
_chemical_name_systematic        ?
_chemical_name_common            ?
_chemical_melting_point          ?
_chemical_formula_moiety         
'(C72 H48 N12 Zn6 I12.03), 0.48(C24 H27 N O6 S), (C6 H12), 5.67(C2 H4 Cl2)'
_chemical_formula_sum            
'C100.85 H95.62 Cl11.35 I12.03 N24.48 O2.88 S0.48 Zn6'
_chemical_formula_weight         4033.02

loop_
_atom_type_symbol
_atom_type_description
_atom_type_scat_dispersion_real
_atom_type_scat_dispersion_imag
_atom_type_scat_source
C C 0.0181 0.0091 'International Tables Vol C Tables 4.2.6.8 and 6.1.1.4'
H H 0.0000 0.0000 'International Tables Vol C Tables 4.2.6.8 and 6.1.1.4'
N N 0.0311 0.0180 'International Tables Vol C Tables 4.2.6.8 and 6.1.1.4'
O O 0.0492 0.0322 'International Tables Vol C Tables 4.2.6.8 and 6.1.1.4'
Zn Zn -1.5491 0.6778 'International Tables Vol C Tables 4.2.6.8 and 6.1.1.4'
I I -0.3257 6.8362 'International Tables Vol C Tables 4.2.6.8 and 6.1.1.4'
S S 0.3331 0.5567 'International Tables Vol C Tables 4.2.6.8 and 6.1.1.4'
Cl Cl 0.3639 0.7018 'International Tables Vol C Tables 4.2.6.8 and 6.1.1.4'

_space_group_crystal_system      monoclinic
_space_group_IT_number           5
_space_group_name_H-M_alt        'C 2'
_space_group_name_Hall           'C 2y'

_shelx_space_group_comment       
;
The symmetry employed for this shelxl refinement is uniquely defined
by the following loop, which should always be used as a source of
symmetry information in preference to the above space-group names.
They are only intended as comments.
;

loop_
_space_group_symop_operation_xyz
'x, y, z'
'-x, y, -z'
'x+1/2, y+1/2, z'
'-x+1/2, y+1/2, -z'

_cell_length_a                   33.9973(10)
_cell_length_b                   14.9225(3)
_cell_length_c                   31.1158(8)
_cell_angle_alpha                90
_cell_angle_beta                 101.047(3)
_cell_angle_gamma                90
_cell_volume                     15493.3(7)
_cell_formula_units_Z            4
_cell_measurement_temperature    100.00(10)
_cell_measurement_reflns_used    14689
_cell_measurement_theta_min      3.6380
_cell_measurement_theta_max      74.3620

_exptl_crystal_description       block
_exptl_crystal_colour            colorless
_exptl_crystal_density_meas      ?
_exptl_crystal_density_method    ?
_exptl_crystal_density_diffrn    1.729
_exptl_crystal_F_000             7653
_exptl_transmission_factor_min   ?
_exptl_transmission_factor_max   ?
_exptl_crystal_size_max          0.262
_exptl_crystal_size_mid          0.163
_exptl_crystal_size_min          0.085
_exptl_absorpt_coefficient_mu    22.084
_shelx_estimated_absorpt_T_min   ?
_shelx_estimated_absorpt_T_max   ?
_exptl_absorpt_correction_type   gaussian
_exptl_absorpt_correction_T_min  0.992
_exptl_absorpt_correction_T_max  0.997
_exptl_absorpt_process_details   
;
CrysAlisPro 1.171.38.41 (Rigaku Oxford Diffraction, 2015)
Numerical absorption correction based on gaussian integration over
			a multifaceted crystal model
Empirical absorption correction using spherical harmonics,
 implemented in SCALE3 ABSPACK scaling algorithm.
;
_exptl_absorpt_special_details   ?
_diffrn_ambient_temperature      100.00(10)
_diffrn_radiation_wavelength     1.54184
_diffrn_radiation_type           CuK\a
_diffrn_source                   'micro-focus sealed X-ray tube'
_diffrn_measurement_device_type  'SuperNova, Dual, Cu at zero, AtlasS2'
_diffrn_measurement_method       '\w scans'
_diffrn_detector_area_resol_mean 5.2332
_diffrn_reflns_number            68884
_diffrn_reflns_av_unetI/netI     0.0781
_diffrn_reflns_av_R_equivalents  0.0696
_diffrn_reflns_limit_h_min       -37
_diffrn_reflns_limit_h_max       40
_diffrn_reflns_limit_k_min       -17
_diffrn_reflns_limit_k_max       17
_diffrn_reflns_limit_l_min       -37
_diffrn_reflns_limit_l_max       35
_diffrn_reflns_theta_min         3.530
_diffrn_reflns_theta_max         68.247
_diffrn_reflns_theta_full        67.684
_diffrn_measured_fraction_theta_max 0.999
_diffrn_measured_fraction_theta_full 0.999
_diffrn_reflns_Laue_measured_fraction_max 0.999
_diffrn_reflns_Laue_measured_fraction_full 0.999
_diffrn_reflns_point_group_measured_fraction_max 0.998
_diffrn_reflns_point_group_measured_fraction_full 0.998
_reflns_number_total             28286
_reflns_number_gt                19013
_reflns_threshold_expression     'I > 2\s(I)'
_reflns_Friedel_coverage         0.917
_reflns_Friedel_fraction_max     0.996
_reflns_Friedel_fraction_full    0.996

_reflns_special_details          
;
 Reflections were merged by SHELXL according to the crystal
 class for the calculation of statistics and refinement.
 
 Structure factors included contributions from the .fab file.
 
 _reflns_Friedel_fraction is defined as the number of unique
 Friedel pairs measured divided by the number that would be
 possible theoretically, ignoring centric projections and
 systematic absences.
;

_computing_data_collection       'CrysAlisPro 1.171.38.41 (Rigaku OD, 2015)'
_computing_cell_refinement       'CrysAlisPro 1.171.38.41 (Rigaku OD, 2015)'
_computing_data_reduction        'CrysAlisPro 1.171.38.41 (Rigaku OD, 2015)'
_computing_structure_solution    'SHELXT-2014/5 (Sheldrick, 2014)'
_computing_structure_refinement  'SHELXL-2014/7 (Sheldrick, 2014)'
_computing_molecular_graphics    'shelXle (Hubschle et al., 2011)'
_computing_publication_material  'SHELXL-2014/7 (Sheldrick, 2014)'
_refine_special_details          ', SQUEEZE'
_refine_ls_structure_factor_coef Fsqd
_refine_ls_matrix_type           full
_refine_ls_weighting_scheme      calc
_refine_ls_weighting_details     
'w=1/[\s^2^(Fo^2^)+(0.1517P)^2^+3.2230P] where P=(Fo^2^+2Fc^2^)/3'
_atom_sites_solution_primary     ?
_atom_sites_solution_secondary   ?
_atom_sites_solution_hydrogens   geom
_refine_ls_hydrogen_treatment    constr
_refine_ls_extinction_method     none
_refine_ls_extinction_coef       .
_refine_ls_abs_structure_details 
;
 Flack x determined using 6282 quotients [(I+)-(I-)]/[(I+)+(I-)]
 (Parsons, Flack and Wagner, Acta Cryst. B69 (2013) 249-259).
;
_refine_ls_abs_structure_Flack   0.044(7)
_chemical_absolute_configuration S
_refine_ls_number_reflns         28286
_refine_ls_number_parameters     1986
_refine_ls_number_restraints     4835
_refine_ls_R_factor_all          0.1099
_refine_ls_R_factor_gt           0.0818
_refine_ls_wR_factor_ref         0.2560
_refine_ls_wR_factor_gt          0.2226
_refine_ls_goodness_of_fit_ref   1.037
_refine_ls_restrained_S_all      1.019
_refine_ls_shift/su_max          0.000
_refine_ls_shift/su_mean         0.000

loop_
_atom_site_label
_atom_site_type_symbol
_atom_site_fract_x
_atom_site_fract_y
_atom_site_fract_z
_atom_site_U_iso_or_equiv
_atom_site_adp_type
_atom_site_occupancy
_atom_site_site_symmetry_order
_atom_site_calc_flag
_atom_site_refinement_flags_posn
_atom_site_refinement_flags_adp
_atom_site_refinement_flags_occupancy
_atom_site_disorder_assembly
_atom_site_disorder_group
C1 C 0.1214(4) 0.1224(7) 0.3897(4) 0.072(6) Uani 1 1 d DG U . . .
H1 H 0.1020 0.1515 0.3693 0.086 Uiso 1 1 calc R U . . .
C2 C 0.1429(4) 0.1696(5) 0.4251(4) 0.059(5) Uani 1 1 d DG U . . .
H2 H 0.1379 0.2303 0.4283 0.071 Uiso 1 1 calc R U . . .
C3 C 0.1718(3) 0.1261(6) 0.4556(3) 0.048(4) Uani 1 1 d DG U . . .
C4 C 0.1793(4) 0.0355(7) 0.4507(4) 0.066(5) Uani 1 1 d DG U . . .
H4 H 0.1986 0.0064 0.4711 0.079 Uiso 1 1 calc R U . . .
C5 C 0.1578(4) -0.0117(5) 0.4153(4) 0.078(6) Uani 1 1 d DG U . . .
H5 H 0.1628 -0.0724 0.4121 0.094 Uiso 1 1 calc R U . . .
N1 N 0.1288(4) 0.0317(6) 0.3849(3) 0.062(4) Uani 1 1 d DG U . . .
C6 C 0.1938(5) 0.1768(9) 0.4941(5) 0.050(4) Uani 1 1 d D U . . .
C7 C 0.2053(5) 0.3086(9) 0.5305(5) 0.046(4) Uani 1 1 d D U . . .
C8 C 0.2399(5) 0.1848(9) 0.5548(6) 0.055(4) Uani 1 1 d D U . . .
N2 N 0.1829(4) 0.2624(8) 0.4965(5) 0.052(3) Uani 1 1 d D U . . .
N3 N 0.2333(4) 0.2730(8) 0.5609(5) 0.054(4) Uani 1 1 d D U . . .
N4 N 0.2221(4) 0.1348(8) 0.5227(5) 0.056(4) Uani 1 1 d D U . . .
C9 C 0.2113(7) 0.5517(11) 0.5586(8) 0.082(6) Uani 1 1 d D U . . .
H9 H 0.2267 0.5904 0.5784 0.099 Uiso 1 1 calc R U . . .
C10 C 0.2199(7) 0.4602(10) 0.5620(8) 0.084(7) Uani 1 1 d D U . . .
H10 H 0.2397 0.4376 0.5841 0.100 Uiso 1 1 calc R U . . .
C11 C 0.1976(5) 0.4046(9) 0.5311(6) 0.055(4) Uani 1 1 d D U . . .
C12 C 0.1676(8) 0.4405(11) 0.5001(7) 0.088(8) Uani 1 1 d D U . . .
H12 H 0.1522 0.4036 0.4793 0.106 Uiso 1 1 calc R U . . .
C13 C 0.1602(8) 0.5315(11) 0.4998(8) 0.092(7) Uani 1 1 d D U . . .
H13 H 0.1394 0.5549 0.4790 0.110 Uiso 1 1 calc R U . . .
C14 C 0.3061(7) 0.0078(12) 0.6174(8) 0.100(8) Uani 1 1 d D U . . .
H14 H 0.3119 -0.0524 0.6140 0.120 Uiso 1 1 calc R U . . .
C15 C 0.2779(8) 0.0488(10) 0.5857(8) 0.100(9) Uani 1 1 d D U . . .
H15 H 0.2635 0.0160 0.5624 0.120 Uiso 1 1 calc R U . . .
C16 C 0.2715(6) 0.1389(9) 0.5893(6) 0.064(5) Uani 1 1 d D U . . .
C17 C 0.2908(7) 0.1848(11) 0.6258(7) 0.088(7) Uani 1 1 d D U . . .
H17 H 0.2856 0.2452 0.6296 0.105 Uiso 1 1 calc R U . . .
C18 C 0.3182(7) 0.1383(11) 0.6568(8) 0.099(8) Uani 1 1 d D U . . .
H18 H 0.3318 0.1693 0.6811 0.118 Uiso 1 1 calc R U . . .
C19 C 0.1019(9) 0.6900(18) 0.5713(9) 0.106(8) Uani 1 1 d D U . . .
H19 H 0.0934 0.6491 0.5490 0.128 Uiso 1 1 calc R U . . .
C20 C 0.0812(9) 0.6953(16) 0.6052(9) 0.106(8) Uani 1 1 d D U . . .
H20 H 0.0637 0.6498 0.6095 0.127 Uiso 1 1 calc R U . . .
C21 C 0.0867(6) 0.7696(11) 0.6329(6) 0.068(4) Uani 1 1 d D U . . .
C22 C 0.1200(8) 0.8205(17) 0.6314(9) 0.098(7) Uani 1 1 d D U . . .
H22 H 0.1269 0.8664 0.6517 0.117 Uiso 1 1 calc R U . . .
C23 C 0.1435(8) 0.8049(16) 0.6002(8) 0.096(7) Uani 1 1 d D U . . .
H23 H 0.1664 0.8393 0.6008 0.116 Uiso 1 1 calc R U . . .
C24 C 0.0626(5) 0.7850(11) 0.6659(6) 0.067(3) Uani 1 1 d D U . . .
C25 C 0.0119(5) 0.7432(10) 0.6988(5) 0.062(3) Uani 1 1 d D U . . .
C26 C 0.0482(5) 0.8663(10) 0.7201(5) 0.056(3) Uani 1 1 d D U . . .
C27 C -0.0717(6) 0.6255(15) 0.7372(7) 0.097(6) Uani 1 1 d D U . . .
H27 H -0.0842 0.6266 0.7613 0.116 Uiso 1 1 calc R U . . .
C28 C -0.0386(6) 0.6794(14) 0.7373(7) 0.082(5) Uani 1 1 d D U . . .
H28 H -0.0285 0.7139 0.7619 0.099 Uiso 1 1 calc R U . . .
C29 C -0.0206(5) 0.6825(12) 0.7017(6) 0.071(4) Uani 1 1 d D U . . .
C30 C -0.0382(9) 0.635(2) 0.6652(8) 0.118(8) Uani 1 1 d D U . . .
H30 H -0.0303 0.6440 0.6384 0.141 Uiso 1 1 calc R U . . .
C31 C -0.0681(9) 0.575(2) 0.6696(9) 0.125(9) Uani 1 1 d D U . . .
H31 H -0.0759 0.5333 0.6471 0.150 Uiso 1 1 calc R U . . .
C32 C 0.0952(6) 1.0742(12) 0.7751(6) 0.073(4) Uani 1 1 d D U . . .
H32 H 0.1187 1.1069 0.7760 0.088 Uiso 1 1 calc R U . . .
C33 C 0.0885(6) 0.9998(12) 0.7487(6) 0.076(5) Uani 1 1 d D U . . .
H33 H 0.1071 0.9834 0.7318 0.091 Uiso 1 1 calc R U . . .
C34 C 0.0539(5) 0.9487(10) 0.7472(5) 0.057(3) Uani 1 1 d D U . . .
C35 C 0.0282(5) 0.9748(11) 0.7733(5) 0.064(4) Uani 1 1 d D U . . .
H35 H 0.0049 0.9421 0.7732 0.076 Uiso 1 1 calc R U . . .
C36 C 0.0361(5) 1.0498(11) 0.8003(5) 0.065(4) Uani 1 1 d D U . . .
H36 H 0.0187 1.0647 0.8189 0.078 Uiso 1 1 calc R U . . .
C37 C 0.1522(7) 1.1758(9) 0.9196(6) 0.087(7) Uani 1 1 d D U . . .
H37 H 0.1574 1.2363 0.9160 0.104 Uiso 1 1 calc R U . . .
C38 C 0.1747(6) 1.1336(8) 0.9542(5) 0.063(5) Uani 1 1 d D U . . .
H38 H 0.1955 1.1638 0.9723 0.075 Uiso 1 1 calc R U . . .
C39 C 0.1665(5) 1.0447(8) 0.9626(5) 0.054(4) Uani 1 1 d D U . . .
C40 C 0.1387(7) 1.0031(10) 0.9317(6) 0.078(7) Uani 1 1 d D U . . .
H40 H 0.1344 0.9418 0.9337 0.094 Uiso 1 1 calc R U . . .
C41 C 0.1169(8) 1.0519(10) 0.8973(7) 0.094(8) Uani 1 1 d D U . . .
H41 H 0.0966 1.0227 0.8781 0.113 Uiso 1 1 calc R U . . .
C42 C 0.1901(5) 0.9942(9) 0.9984(5) 0.052(4) Uani 1 1 d D U . . .
C43 C 0.2388(6) 0.9847(9) 1.0591(6) 0.059(5) Uani 1 1 d D U . . .
C44 C 0.2026(6) 0.8642(10) 1.0347(5) 0.059(4) Uani 1 1 d D U . . .
C45 C 0.3224(7) 1.0330(11) 1.1525(7) 0.084(7) Uani 1 1 d D U . . .
H45 H 0.3377 1.0026 1.1760 0.101 Uiso 1 1 calc R U . . .
C46 C 0.2935(6) 0.9869(10) 1.1245(6) 0.073(6) Uani 1 1 d D U . . .
H46 H 0.2893 0.9263 1.1291 0.088 Uiso 1 1 calc R U . . .
C47 C 0.2705(6) 1.0309(9) 1.0893(6) 0.064(5) Uani 1 1 d D U . . .
C48 C 0.2786(7) 1.1204(11) 1.0837(7) 0.089(7) Uani 1 1 d D U . . .
H48 H 0.2644 1.1518 1.0599 0.106 Uiso 1 1 calc R U . . .
C49 C 0.3078(8) 1.1628(11) 1.1135(8) 0.095(8) Uani 1 1 d D U . . .
H49 H 0.3122 1.2236 1.1097 0.115 Uiso 1 1 calc R U . . .
C50 C 0.1616(9) 0.6338(10) 0.9995(8) 0.104(9) Uani 1 1 d D U . . .
H50 H 0.1409 0.6102 0.9786 0.125 Uiso 1 1 calc R U . . .
C51 C 0.1671(8) 0.7248(10) 1.0021(8) 0.093(8) Uani 1 1 d D U . . .
H51 H 0.1509 0.7616 0.9820 0.112 Uiso 1 1 calc R U . . .
C52 C 0.1962(7) 0.7632(10) 1.0338(7) 0.077(6) Uani 1 1 d D U . . .
C53 C 0.2207(7) 0.7069(10) 1.0614(7) 0.081(7) Uani 1 1 d D U . . .
H53 H 0.2420 0.7292 1.0819 0.097 Uiso 1 1 calc R U . . .
C54 C 0.2131(8) 0.6149(10) 1.0582(8) 0.089(8) Uani 1 1 d D U . . .
H54 H 0.2278 0.5772 1.0791 0.107 Uiso 1 1 calc R U . . .
C55 C 0.4330(8) 1.082(2) 1.1601(6) 0.099(7) Uani 1 1 d D U . . .
H55 H 0.4193 1.1078 1.1342 0.119 Uiso 1 1 calc R U . . .
C56 C 0.4655(8) 1.028(2) 1.1581(7) 0.100(8) Uani 1 1 d D U . . .
H56 H 0.4754 1.0223 1.1324 0.121 Uiso 1 1 calc R U . . .
C57 C 0.4829(6) 0.9826(13) 1.1962(5) 0.067(4) Uani 1 1 d D U . . .
C58 C 0.4667(5) 0.9915(11) 1.2332(5) 0.062(4) Uani 1 1 d D U . . .
H58 H 0.4765 0.9576 1.2580 0.074 Uiso 1 1 calc R U . . .
C59 C 0.4353(5) 1.0519(12) 1.2331(5) 0.068(4) Uani 1 1 d D U . . .
H59 H 0.4248 1.0590 1.2583 0.081 Uiso 1 1 calc R U . . .
C60 C 0.5164(6) 0.9230(12) 1.1953(6) 0.066(4) Uani 1 1 d D U . . .
C61 C 0.5512(5) 0.7982(10) 1.2166(5) 0.055(3) Uani 1 1 d D U . . .
C62 C 0.5668(6) 0.8845(12) 1.1627(6) 0.067(4) Uani 1 1 d D U . . .
C63 C 0.5394(5) 0.6122(11) 1.2954(6) 0.066(4) Uani 1 1 d D U . . .
H63 H 0.5213 0.5943 1.3126 0.079 Uiso 1 1 calc R U . . .
C64 C 0.5315(5) 0.6901(11) 1.2700(5) 0.061(4) Uani 1 1 d D U . . .
H64 H 0.5090 0.7248 1.2711 0.073 Uiso 1 1 calc R U . . .
C65 C 0.5577(5) 0.7142(10) 1.2436(5) 0.060(4) Uani 1 1 d D U . . .
C66 C 0.5896(8) 0.6596(17) 1.2414(9) 0.103(8) Uani 1 1 d D U . . .
H66 H 0.6073 0.6738 1.2230 0.123 Uiso 1 1 calc R U . . .
C67 C 0.5951(8) 0.5827(16) 1.2670(9) 0.101(8) Uani 1 1 d D U . . .
H67 H 0.6158 0.5439 1.2639 0.121 Uiso 1 1 calc R U . . .
C68 C 0.6515(8) 0.8666(19) 1.1009(9) 0.106(8) Uani 1 1 d D U . . .
H68 H 0.6746 0.8330 1.1017 0.127 Uiso 1 1 calc R U . . .
C69 C 0.6291(7) 0.8534(19) 1.1325(9) 0.097(7) Uani 1 1 d D U . . .
H69 H 0.6379 0.8137 1.1554 0.117 Uiso 1 1 calc R U . . .
C70 C 0.5931(6) 0.8996(15) 1.1305(7) 0.077(5) Uani 1 1 d D U . . .
C71 C 0.5821(8) 0.961(2) 1.0975(9) 0.104(8) Uani 1 1 d D U . . .
H71 H 0.5583 0.9933 1.0948 0.125 Uiso 1 1 calc R U . . .
C72 C 0.6075(9) 0.974(2) 1.0686(11) 0.119(9) Uani 1 1 d D U . . .
H72 H 0.6011 1.0182 1.0474 0.143 Uiso 1 1 calc R U . . .
N5 N 0.1820(6) 0.5866(11) 0.5284(7) 0.084(5) Uani 1 1 d D U . . .
N6 N 0.3257(5) 0.0522(10) 0.6532(6) 0.090(5) Uani 1 1 d D U . . .
N7 N 0.1341(6) 0.7415(11) 0.5692(6) 0.081(4) Uani 1 1 d D U . . .
N8 N 0.0339(5) 0.7247(10) 0.6679(5) 0.070(3) Uani 1 1 d D U . . .
N9 N 0.0189(4) 0.8099(9) 0.7265(4) 0.061(3) Uani 1 1 d D U . . .
N10 N 0.0708(5) 0.8598(9) 0.6902(5) 0.064(3) Uani 1 1 d D U . . .
N11 N -0.0862(6) 0.5717(12) 0.7036(7) 0.100(6) Uani 1 1 d D U . . .
N13 N 0.1232(5) 1.1382(8) 0.8901(5) 0.067(4) Uani 1 1 d D U . . .
N12 N 0.0691(5) 1.1014(9) 0.7996(5) 0.067(4) Uani 1 1 d D U . . .
N15 N 0.2340(5) 0.8981(8) 1.0638(5) 0.056(4) Uani 1 1 d D U . . .
N14 N 0.2191(5) 1.0360(8) 1.0258(5) 0.061(4) Uani 1 1 d D U . . .
N16 N 0.1800(5) 0.9076(8) 1.0021(5) 0.061(4) Uani 1 1 d D U . . .
N17 N 0.3298(5) 1.1210(9) 1.1472(6) 0.076(4) Uani 1 1 d D U . . .
N19 N 0.4201(5) 1.1002(11) 1.1973(5) 0.072(4) Uani 1 1 d D U . . .
N18 N 0.1855(6) 0.5785(9) 1.0264(6) 0.081(6) Uani 1 1 d D U . . .
N20 N 0.5215(4) 0.8527(9) 1.2240(4) 0.057(3) Uani 1 1 d D U . . .
N21 N 0.5747(5) 0.8099(10) 1.1879(5) 0.062(3) Uani 1 1 d D U . . .
N24 N 0.6409(6) 0.9264(12) 1.0688(6) 0.081(4) Uani 1 1 d D U . . .
N23 N 0.5724(5) 0.5625(10) 1.2954(5) 0.068(4) Uani 1 1 d D U . . .
N22 N 0.5385(5) 0.9425(11) 1.1651(5) 0.070(4) Uani 1 1 d D U . . .
C100 C 0.0161(16) 0.255(4) 0.3793(12) 0.124(10) Uani 0.521(8) 1 d D U P A 2
H10A H 0.0044 0.3145 0.3766 0.149 Uiso 0.521(8) 1 calc R U P A 2
H10B H 0.0335 0.2479 0.3582 0.149 Uiso 0.521(8) 1 calc R U P A 2
C101 C -0.0160(15) 0.182(4) 0.3748(13) 0.123(11) Uani 0.521(8) 1 d D U P A 2
H10C H -0.0310 0.1898 0.3980 0.147 Uiso 0.521(8) 1 calc R U P A 2
H10D H -0.0024 0.1242 0.3796 0.147 Uiso 0.521(8) 1 calc R U P A 2
Cl1 Cl 0.0423(7) 0.232(2) 0.4349(6) 0.166(9) Uani 0.521(8) 1 d D U P A 2
Cl2 Cl -0.0520(6) 0.175(2) 0.3223(7) 0.155(9) Uani 0.521(8) 1 d D U P A 2
C102 C -0.1359(13) 0.446(6) 0.3171(14) 0.146(14) Uani 0.452(15) 1 d D U P B 2
H10E H -0.1551 0.4037 0.3010 0.175 Uiso 0.452(15) 1 calc R U P B 2
H10F H -0.1389 0.5035 0.3027 0.175 Uiso 0.452(15) 1 calc R U P B 2
C103 C -0.0932(12) 0.411(4) 0.323(2) 0.147(14) Uani 0.452(15) 1 d D U P B 2
H10G H -0.0894 0.3899 0.2946 0.177 Uiso 0.452(15) 1 calc R U P B 2
H10H H -0.0916 0.3585 0.3418 0.177 Uiso 0.452(15) 1 calc R U P B 2
Cl3 Cl -0.1402(9) 0.453(2) 0.3749(10) 0.155(9) Uani 0.452(15) 1 d D U P B 2
Cl4 Cl -0.0498(5) 0.4815(10) 0.3451(4) 0.084(4) Uani 0.452(15) 1 d D U P B 2
C73 C 0.0136(12) 0.464(2) 0.4907(12) 0.068(6) Uani 0.479(8) 1 d D U P A -1
C74 C 0.0326(16) 0.423(4) 0.534(2) 0.070(8) Uani 0.479(8) 1 d D U P A -1
H74A H 0.0149 0.3842 0.5465 0.084 Uiso 0.479(8) 1 calc R U P A -1
H74B H 0.0464 0.4652 0.5552 0.084 Uiso 0.479(8) 1 calc R U P A -1
C75 C 0.0596(13) 0.374(3) 0.5083(13) 0.064(8) Uani 0.479(8) 1 d D U P A -1
C76 C 0.0225(13) 0.324(3) 0.3979(12) 0.081(7) Uani 0.479(8) 1 d D U P A -1
C77 C -0.0113(13) 0.346(3) 0.3617(12) 0.092(9) Uani 0.479(8) 1 d D U P A -1
H77 H -0.0142 0.4052 0.3517 0.110 Uiso 0.479(8) 1 calc R U P A -1
C78 C -0.0371(14) 0.286(4) 0.3434(14) 0.103(10) Uani 0.479(8) 1 d D U P A -1
H78 H -0.0574 0.3007 0.3199 0.124 Uiso 0.479(8) 1 calc R U P A -1
C79 C -0.0330(15) 0.198(4) 0.3607(16) 0.105(11) Uani 0.479(8) 1 d D U P A -1
C80 C -0.0001(14) 0.169(4) 0.3969(15) 0.090(9) Uani 0.479(8) 1 d D U P A -1
H80 H 0.0012 0.1110 0.4082 0.108 Uiso 0.479(8) 1 calc R U P A -1
C81 C 0.0296(16) 0.237(4) 0.4134(16) 0.094(10) Uani 0.479(8) 1 d D U P A -1
H81 H 0.0526 0.2221 0.4337 0.112 Uiso 0.479(8) 1 calc R U P A -1
C82 C 0.0123(12) 0.565(2) 0.5002(15) 0.084(8) Uani 0.479(8) 1 d D U P A -1
C83 C 0.0380(13) 0.623(3) 0.4788(13) 0.104(12) Uani 0.479(8) 1 d D U P A -1
C84 C 0.0383(17) 0.710(3) 0.484(2) 0.115(14) Uani 0.479(8) 1 d D U P A -1
H84 H 0.0547 0.7468 0.4703 0.139 Uiso 0.479(8) 1 calc R U P A -1
C85 C 0.0127(18) 0.747(3) 0.510(2) 0.110(15) Uani 0.479(8) 1 d D U P A -1
H85 H 0.0121 0.8087 0.5128 0.133 Uiso 0.479(8) 1 calc R U P A -1
C86 C -0.0134(17) 0.693(3) 0.534(2) 0.099(12) Uani 0.479(8) 1 d D U P A -1
H86 H -0.0281 0.7195 0.5530 0.118 Uiso 0.479(8) 1 calc R U P A -1
C87 C -0.0140(16) 0.598(3) 0.5258(17) 0.091(11) Uani 0.479(8) 1 d D U P A -1
H87 H -0.0313 0.5600 0.5371 0.110 Uiso 0.479(8) 1 calc R U P A -1
C88 C 0.0631(17) 0.567(4) 0.4529(18) 0.15(2) Uani 0.479(8) 1 d D U P A -1
H88A H 0.0566 0.5050 0.4551 0.224 Uiso 0.479(8) 1 calc R U P A -1
H88B H 0.0573 0.5853 0.4227 0.224 Uiso 0.479(8) 1 calc R U P A -1
H88C H 0.0910 0.5764 0.4646 0.224 Uiso 0.479(8) 1 calc R U P A -1
C89 C 0.0906(12) 0.314(3) 0.5174(11) 0.054(7) Uani 0.479(8) 1 d . U P A -1
H89 H 0.1069 0.3008 0.4975 0.064 Uiso 0.479(8) 1 calc R U P A -1
C90 C 0.0965(11) 0.271(3) 0.5622(12) 0.068(9) Uani 0.479(8) 1 d D U P A -1
C93 C 0.137(3) 0.165(5) 0.6073(19) 0.135(14) Uani 0.479(8) 1 d D U P A -1
H93A H 0.1109 0.1532 0.6144 0.162 Uiso 0.479(8) 1 calc R U P A -1
H93B H 0.1534 0.1940 0.6324 0.162 Uiso 0.479(8) 1 calc R U P A -1
C94 C 0.157(3) 0.076(5) 0.597(3) 0.15(2) Uani 0.479(8) 1 d D U P A -1
H94A H 0.1595 0.0373 0.6226 0.231 Uiso 0.479(8) 1 calc R U P A -1
H94B H 0.1401 0.0470 0.5729 0.231 Uiso 0.479(8) 1 calc R U P A -1
H94C H 0.1826 0.0877 0.5908 0.231 Uiso 0.479(8) 1 calc R U P A -1
C96 C -0.0244(14) 0.427(3) 0.4626(19) 0.079(9) Uani 0.479(8) 1 d D U P A -1
C97 C -0.0771(16) 0.480(6) 0.3921(17) 0.124(14) Uani 0.479(8) 1 d D U P A -1
H97A H -0.0697 0.4292 0.3759 0.149 Uiso 0.479(8) 1 calc R U P A -1
H97B H -0.0741 0.5333 0.3751 0.149 Uiso 0.479(8) 1 calc R U P A -1
C98 C -0.1222(17) 0.470(5) 0.394(3) 0.117(16) Uani 0.479(8) 1 d D U P A -1
H98A H -0.1376 0.4673 0.3648 0.176 Uiso 0.479(8) 1 calc R U P A -1
H98B H -0.1261 0.4167 0.4097 0.176 Uiso 0.479(8) 1 calc R U P A -1
H98C H -0.1306 0.5213 0.4088 0.176 Uiso 0.479(8) 1 calc R U P A -1
C99 C -0.052(2) 0.135(6) 0.3436(19) 0.115(19) Uani 0.479(8) 1 d . U P A -1
H99A H -0.0450 0.0824 0.3606 0.172 Uiso 0.479(8) 1 calc R U P A -1
H99B H -0.0805 0.1472 0.3420 0.172 Uiso 0.479(8) 1 calc R U P A -1
H99C H -0.0473 0.1269 0.3146 0.172 Uiso 0.479(8) 1 calc R U P A -1
O1 O 0.0782(9) 0.274(2) 0.5879(8) 0.070(8) Uani 0.479(8) 1 d D U P A -1
O2 O 0.1325(11) 0.223(3) 0.5699(11) 0.097(9) Uani 0.479(8) 1 d D U P A -1
O3 O 0.0502(12) 0.493(2) 0.3998(10) 0.091(8) Uani 0.479(8) 1 d D U P A -1
O4 O 0.0958(11) 0.377(2) 0.4266(11) 0.083(7) Uani 0.479(8) 1 d . U P A -1
O5 O -0.0480(11) 0.486(2) 0.4332(11) 0.087(8) Uani 0.479(8) 1 d D U P A -1
O6 O -0.0383(9) 0.364(2) 0.4692(8) 0.064(6) Uani 0.479(8) 1 d D U P A -1
S1 S 0.0560(4) 0.4112(8) 0.4215(3) 0.074(3) Uani 0.479(8) 1 d . U P A -1
N25 N 0.0476(12) 0.430(3) 0.4750(11) 0.068(6) Uani 0.479(8) 1 d . U P A -1
C90A C 0.0799(9) 0.0801(16) 0.4983(8) 0.096(7) Uani 1 1 d D U . C 1
H90A H 0.0542 0.0890 0.4789 0.115 Uiso 1 1 calc R U . C 1
H90B H 0.1000 0.1158 0.4880 0.115 Uiso 1 1 calc R U . C 1
C91A C 0.0918(11) -0.0218(18) 0.5013(12) 0.130(9) Uani 1 1 d D U . C 1
H91A H 0.0989 -0.0405 0.4739 0.156 Uiso 1 1 calc R U . C 1
H91B H 0.1151 -0.0300 0.5244 0.156 Uiso 1 1 calc R U . C 1
C92A C 0.0581(12) -0.079(2) 0.5105(10) 0.136(9) Uani 1 1 d D U . C 1
H92A H 0.0663 -0.1413 0.5122 0.163 Uiso 1 1 calc R U . C 1
H92B H 0.0352 -0.0728 0.4868 0.163 Uiso 1 1 calc R U . C 1
C93A C 0.0459(6) -0.0502(16) 0.5550(6) 0.076(5) Uani 1 1 d D U . C 1
H93C H 0.0215 -0.0802 0.5587 0.091 Uiso 1 1 calc R U . C 1
H93D H 0.0670 -0.0650 0.5797 0.091 Uiso 1 1 calc R U . C 1
C94A C 0.0398(13) 0.049(2) 0.5515(15) 0.161(11) Uani 1 1 d D U . C 1
H94D H 0.0301 0.0699 0.5772 0.193 Uiso 1 1 calc R U . C 1
H94E H 0.0190 0.0619 0.5262 0.193 Uiso 1 1 calc R U . C 1
C95A C 0.0775(14) 0.105(3) 0.5474(11) 0.160(11) Uani 1 1 d D U . C 1
H95A H 0.1011 0.0849 0.5680 0.192 Uiso 1 1 calc R U . C 1
H95B H 0.0736 0.1684 0.5512 0.192 Uiso 1 1 calc R U . C 1
C116 C 0.130(3) 0.127(3) 0.5677(16) 0.164(14) Uani 0.521(8) 1 d D U P A 2
H11A H 0.1500 0.1713 0.5639 0.197 Uiso 0.521(8) 1 calc R U P A 2
H11B H 0.1035 0.1525 0.5572 0.197 Uiso 0.521(8) 1 calc R U P A 2
C117 C 0.135(2) 0.100(6) 0.6156(14) 0.194(18) Uani 0.521(8) 1 d D U P A 2
H11C H 0.1134 0.0576 0.6173 0.232 Uiso 0.521(8) 1 calc R U P A 2
H11D H 0.1294 0.1527 0.6316 0.232 Uiso 0.521(8) 1 calc R U P A 2
Cl17 Cl 0.1367(6) 0.0225(16) 0.5384(6) 0.134(6) Uani 0.521(8) 1 d D U P A 2
Cl18 Cl 0.1814(17) 0.050(4) 0.6468(16) 0.33(2) Uani 0.521(8) 1 d D U P A 2
C126 C -0.105(4) 0.506(7) 0.341(6) 0.131(15) Uani 0.146(15) 1 d D U P D 3
H12D H -0.1012 0.5578 0.3235 0.157 Uiso 0.146(15) 1 calc R U P D 3
H12E H -0.0802 0.4903 0.3601 0.157 Uiso 0.146(15) 1 calc R U P D 3
C127 C -0.123(5) 0.428(6) 0.313(4) 0.134(18) Uani 0.146(15) 1 d D U P D 3
H12F H -0.1018 0.4068 0.2979 0.161 Uiso 0.146(15) 1 calc R U P D 3
H12G H -0.1437 0.4522 0.2900 0.161 Uiso 0.146(15) 1 calc R U P D 3
Cl27 Cl -0.145(2) 0.526(4) 0.372(2) 0.129(16) Uani 0.146(15) 1 d D U P D 3
Cl28 Cl -0.144(2) 0.327(5) 0.334(2) 0.14(2) Uani 0.146(15) 1 d D U P D 3
C106 C 0.778(3) 1.001(4) 1.2013(19) 0.198(19) Uani 0.515(12) 1 d D U P E 1
H10I H 0.8003 0.9665 1.2173 0.238 Uiso 0.515(12) 1 calc R U P E 1
H10J H 0.7657 1.0347 1.2218 0.238 Uiso 0.515(12) 1 calc R U P E 1
C107 C 0.747(2) 0.939(3) 1.173(3) 0.20(2) Uani 0.515(12) 1 d D U P E 1
H10K H 0.7492 0.9516 1.1431 0.243 Uiso 0.515(12) 1 calc R U P E 1
H10L H 0.7212 0.9602 1.1770 0.243 Uiso 0.515(12) 1 calc R U P E 1
Cl7 Cl 0.7941(5) 1.0747(14) 1.1601(6) 0.118(6) Uani 0.515(12) 1 d D U P E 1
Cl8 Cl 0.7470(10) 0.816(2) 1.1789(9) 0.192(12) Uani 0.515(12) 1 d D U P E 1
C110 C 0.786(4) 0.918(5) 1.263(2) 0.25(3) Uani 0.485(12) 1 d D U P E 2
H11E H 0.7953 0.8783 1.2874 0.303 Uiso 0.485(12) 1 calc R U P E 2
H11F H 0.7570 0.9230 1.2586 0.303 Uiso 0.485(12) 1 calc R U P E 2
C111 C 0.799(4) 0.884(4) 1.2218(18) 0.25(2) Uani 0.485(12) 1 d D U P E 2
H11G H 0.7859 0.8262 1.2162 0.299 Uiso 0.485(12) 1 calc R U P E 2
H11H H 0.8272 0.8720 1.2305 0.299 Uiso 0.485(12) 1 calc R U P E 2
Cl11 Cl 0.8098(9) 1.029(3) 1.2724(10) 0.187(12) Uani 0.485(12) 1 d D U P E 2
Cl12 Cl 0.7932(17) 0.938(4) 1.1674(17) 0.28(2) Uani 0.485(12) 1 d D U P E 2
C108 C 0.7511(17) 0.653(7) 1.311(2) 0.211(18) Uani 0.485(12) 1 d D U P E 2
H10M H 0.7672 0.6858 1.3344 0.253 Uiso 0.485(12) 1 calc R U P E 2
H10N H 0.7683 0.6154 1.2965 0.253 Uiso 0.485(12) 1 calc R U P E 2
C109 C 0.725(3) 0.714(5) 1.2780(16) 0.217(17) Uani 0.485(12) 1 d D U P E 2
H10O H 0.7409 0.7676 1.2756 0.260 Uiso 0.485(12) 1 calc R U P E 2
H10P H 0.7030 0.7332 1.2915 0.260 Uiso 0.485(12) 1 calc R U P E 2
Cl9 Cl 0.7112(12) 0.586(3) 1.3292(12) 0.176(13) Uani 0.485(12) 1 d D U P E 2
Cl10 Cl 0.7028(11) 0.680(4) 1.2214(12) 0.255(18) Uani 0.485(12) 1 d D U P E 2
C104 C 0.7562(18) 0.678(4) 1.334(4) 0.222(18) Uani 0.515(12) 1 d D U P E 1
H10Q H 0.7753 0.6884 1.3610 0.267 Uiso 0.515(12) 1 calc R U P E 1
H10R H 0.7697 0.6495 1.3128 0.267 Uiso 0.515(12) 1 calc R U P E 1
C105 C 0.735(2) 0.764(4) 1.316(3) 0.221(19) Uani 0.515(12) 1 d D U P E 1
H10S H 0.7136 0.7737 1.3321 0.265 Uiso 0.515(12) 1 calc R U P E 1
H10T H 0.7225 0.7518 1.2860 0.265 Uiso 0.515(12) 1 calc R U P E 1
Cl5 Cl 0.7128(11) 0.611(3) 1.3437(9) 0.198(15) Uani 0.515(12) 1 d D U P E 1
Cl6 Cl 0.7620(8) 0.871(3) 1.3162(9) 0.209(11) Uani 0.515(12) 1 d D U P E 1
C112 C -0.091(3) 1.225(5) 0.976(4) 0.36(3) Uani 0.600(18) 1 d D U P F 1
H11I H -0.0916 1.2800 0.9926 0.427 Uiso 0.600(18) 1 calc R U P F 1
H11J H -0.1167 1.2183 0.9558 0.427 Uiso 0.600(18) 1 calc R U P F 1
C113 C -0.082(4) 1.144(5) 1.006(3) 0.37(3) Uani 0.600(18) 1 d D U P F 1
H11K H -0.1024 1.1407 1.0229 0.447 Uiso 0.600(18) 1 calc R U P F 1
H11L H -0.0569 1.1581 1.0259 0.447 Uiso 0.600(18) 1 calc R U P F 1
Cl13 Cl -0.0486(15) 1.222(3) 0.9474(11) 0.29(2) Uani 0.600(18) 1 d D U P F 1
Cl14 Cl -0.076(2) 1.030(4) 0.9854(15) 0.44(4) Uani 0.600(18) 1 d D U P F 1
C114 C -0.187(2) 1.108(9) 0.865(2) 0.27(3) Uani 0.400(18) 1 d D U P F 2
H11M H -0.2017 1.1637 0.8616 0.319 Uiso 0.400(18) 1 calc R U P F 2
H11N H -0.2023 1.0625 0.8767 0.319 Uiso 0.400(18) 1 calc R U P F 2
C115 C -0.146(2) 1.120(10) 0.894(3) 0.28(3) Uani 0.400(18) 1 d D U P F 2
H11O H -0.1315 1.1607 0.8788 0.332 Uiso 0.400(18) 1 calc R U P F 2
H11P H -0.1328 1.0626 0.8949 0.332 Uiso 0.400(18) 1 calc R U P F 2
Cl15 Cl -0.1728(14) 1.072(4) 0.8130(19) 0.28(3) Uani 0.400(18) 1 d D U P F 2
Cl16 Cl -0.136(2) 1.160(4) 0.9516(18) 0.31(3) Uani 0.400(18) 1 d D U P F 2
C118 C 0.002(2) 0.720(7) 0.940(2) 0.21(3) Uani 0.432(17) 1 d D U P G 1
H11Q H -0.0215 0.6958 0.9500 0.256 Uiso 0.432(17) 1 calc R U P G 1
H11R H 0.0086 0.7776 0.9540 0.256 Uiso 0.432(17) 1 calc R U P G 1
C119 C -0.006(2) 0.728(7) 0.891(2) 0.22(3) Uani 0.432(17) 1 d D U P G 1
H11S H 0.0167 0.6969 0.8818 0.259 Uiso 0.432(17) 1 calc R U P G 1
H11T H -0.0024 0.7906 0.8844 0.259 Uiso 0.432(17) 1 calc R U P G 1
Cl19 Cl 0.0446(17) 0.641(4) 0.9503(12) 0.26(2) Uani 0.432(17) 1 d D U P G 1
Cl20 Cl -0.0506(13) 0.691(2) 0.8516(10) 0.183(15) Uani 0.432(17) 1 d D U P G 1
C120 C 0.038(3) 0.917(4) 0.955(2) 0.18(3) Uani 0.275(17) 1 d D U P H 2
H12H H 0.0601 0.9557 0.9669 0.212 Uiso 0.275(17) 1 calc R U P H 2
H12I H 0.0203 0.9100 0.9757 0.212 Uiso 0.275(17) 1 calc R U P H 2
C121 C 0.052(3) 0.827(4) 0.941(2) 0.17(3) Uani 0.275(17) 1 d D U P H 2
H12J H 0.0762 0.8395 0.9294 0.205 Uiso 0.275(17) 1 calc R U P H 2
H12K H 0.0322 0.8070 0.9166 0.205 Uiso 0.275(17) 1 calc R U P H 2
Cl21 Cl 0.0105(17) 0.958(4) 0.901(2) 0.22(3) Uani 0.275(17) 1 d D U P H 2
Cl22 Cl 0.0646(17) 0.728(3) 0.9766(12) 0.20(2) Uani 0.275(17) 1 d D U P H 2
C122 C -0.021(7) 0.544(8) 1.025(8) 0.35(4) Uani 0.327(15) 1 d D U P I -3
H12L H -0.0152 0.5517 1.0565 0.425 Uiso 0.327(15) 1 calc R U P I -3
H12M H -0.0466 0.5718 1.0139 0.425 Uiso 0.327(15) 1 calc R U P I -3
C123 C -0.025(7) 0.443(8) 1.015(7) 0.35(4) Uani 0.327(15) 1 d D U P I -3
H12N H -0.0533 0.4295 1.0063 0.425 Uiso 0.327(15) 1 calc R U P I -3
H12O H -0.0153 0.4110 1.0423 0.425 Uiso 0.327(15) 1 calc R U P I -3
Cl23 Cl 0.017(3) 0.602(7) 1.003(4) 0.36(4) Uani 0.327(15) 1 d D U P I -3
Cl24 Cl 0.001(3) 0.403(7) 0.975(3) 0.36(4) Uani 0.327(15) 1 d D U P I -3
Zn1 Zn 0.09017(9) -0.04146(16) 0.33835(8) 0.0664(8) Uani 1 1 d . U . . .
Zn2A Zn 0.1657(3) 0.7230(5) 0.5212(2) 0.0653(18) Uani 0.563 1 d . U P . .
Zn2B Zn 0.1812(4) 0.7288(8) 0.5314(5) 0.086(3) Uani 0.437 1 d . U P . .
Zn3A Zn 0.37235(19) -0.0191(4) 0.6903(2) 0.0546(14) Uani 0.4762 1 d . U P . .
Zn3B Zn 0.3586(2) -0.0031(5) 0.7114(3) 0.0726(16) Uani 0.5228 1 d . U P . .
Zn4 Zn 0.08360(10) 1.20637(14) 0.84349(8) 0.0727(9) Uani 1 1 d . U . . .
Zn5A Zn 0.37235(11) 1.1857(2) 1.19224(12) 0.0667(10) Uani 0.8224 1 d . U P . .
Zn5B Zn 0.3580(6) 1.1703(11) 1.2141(6) 0.0667(10) Uani 0.1776 1 d . U P . .
Zn6A Zn 0.67240(14) 0.9443(2) 1.01889(13) 0.0644(9) Uani 0.7852 1 d . U P . .
Zn6B Zn 0.6907(6) 0.9428(9) 1.0396(6) 0.078(3) Uani 0.2148 1 d . U P . .
I1 I 0.03308(5) -0.08201(10) 0.37611(5) 0.0832(5) Uani 1 1 d . U . . .
I2A I 0.1242(2) -0.1588(5) 0.3040(3) 0.0705(16) Uani 0.476 1 d . U P . .
I2B I 0.1352(3) -0.1401(4) 0.2979(3) 0.0889(19) Uani 0.524 1 d . U P . .
I3A I 0.12414(11) 0.74513(18) 0.44557(9) 0.0699(8) Uani 0.563 1 d . U P . .
I3B I 0.1468(2) 0.7689(3) 0.4541(3) 0.1177(19) Uani 0.437 1 d . U P . .
I4A I 0.22934(12) 0.81503(19) 0.54627(12) 0.0780(8) Uani 0.563 1 d . U P . .
I4B I 0.2472(2) 0.8038(3) 0.5708(3) 0.1129(17) Uani 0.437 1 d . U P . .
I5A I 0.34553(12) -0.0216(4) 0.76041(14) 0.0886(12) Uani 0.4403 1 d . U P . .
I5B I 0.33407(14) 0.0305(4) 0.78119(15) 0.1235(16) Uani 0.5597 1 d . U P . .
I6A I 0.39275(13) -0.1576(2) 0.65228(15) 0.0909(12) Uani 0.49 1 d . U P . .
I6B I 0.37450(19) -0.1582(3) 0.6815(2) 0.0837(16) Uani 0.4019 1 d . U P . .
I6C I 0.3614(5) -0.1591(10) 0.7019(6) 0.075(3) Uani 0.118 1 d . U P . .
I7 I 0.02484(6) 1.23741(12) 0.88079(6) 0.0971(6) Uani 1 1 d . U . . .
I8A I 0.12158(14) 1.3190(2) 0.80339(11) 0.0893(13) Uani 0.8373 1 d . U P . .
I8B I 0.1118(6) 1.3211(10) 0.8158(5) 0.073(2) Uani 0.1627 1 d . U P . .
I9A I 0.34747(18) 1.1799(3) 1.26518(17) 0.1014(15) Uani 0.7059 1 d . U P . .
I9B I 0.3301(4) 1.1096(11) 1.2922(5) 0.105(3) Uani 0.1321 1 d . U P . .
I9C I 0.3442(4) 1.2112(10) 1.2594(5) 0.081(2) Uani 0.2094 1 d . U P . .
I10A I 0.39147(10) 1.32470(13) 1.15434(10) 0.1148(11) Uani 0.8067 1 d . U P . .
I10B I 0.3713(7) 1.3297(9) 1.1832(7) 0.1148(11) Uani 0.131 1 d . U P . .
I10C I 0.3582(12) 1.3172(18) 1.2110(13) 0.1148(11) Uani 0.0623 1 d . U P . .
I11A I 0.62673(12) 0.92277(16) 0.94442(8) 0.0955(9) Uani 0.759 1 d . U P . .
I11B I 0.6464(5) 0.9068(7) 0.9570(4) 0.105(3) Uani 0.2194 1 d . U P . .
I11C I 0.6752(12) 0.8771(14) 0.9761(10) 0.078(5) Uani 0.0468 1 d . U P . .
I12A I 0.73472(12) 0.8523(2) 1.04195(12) 0.0728(8) Uani 0.6111 1 d . U P . .
I12B I 0.7445(3) 0.8668(5) 1.0611(3) 0.088(2) Uani 0.2778 1 d . U P . .
I12C I 0.7607(7) 0.8800(11) 1.0888(8) 0.056(4) Uani 0.0594 1 d . U P . .

loop_
_atom_site_aniso_label
_atom_site_aniso_U_11
_atom_site_aniso_U_22
_atom_site_aniso_U_33
_atom_site_aniso_U_23
_atom_site_aniso_U_13
_atom_site_aniso_U_12
C1 0.076(11) 0.043(7) 0.072(9) -0.010(6) -0.046(9) 0.000(6)
C2 0.059(9) 0.036(7) 0.065(8) -0.009(6) -0.031(7) 0.002(6)
C3 0.045(7) 0.029(6) 0.054(7) 0.002(5) -0.025(6) -0.008(5)
C4 0.081(11) 0.031(6) 0.066(9) -0.001(5) -0.037(8) 0.006(6)
C5 0.096(12) 0.040(8) 0.075(9) 0.001(6) -0.045(10) 0.006(7)
N1 0.078(9) 0.035(6) 0.057(7) 0.001(5) -0.026(6) -0.002(5)
C6 0.048(7) 0.027(5) 0.058(7) 0.002(5) -0.028(6) -0.004(5)
C7 0.046(7) 0.024(5) 0.056(7) -0.001(4) -0.021(6) -0.001(4)
C8 0.055(8) 0.025(5) 0.066(7) -0.001(5) -0.033(7) -0.001(5)
N2 0.049(7) 0.027(5) 0.065(7) 0.002(4) -0.026(6) -0.006(4)
N3 0.053(7) 0.023(5) 0.066(7) -0.004(4) -0.037(6) -0.003(4)
N4 0.059(7) 0.023(5) 0.066(7) -0.003(5) -0.036(6) -0.003(5)
C9 0.101(12) 0.028(7) 0.106(12) -0.015(6) -0.013(10) -0.011(6)
C10 0.097(13) 0.030(7) 0.100(12) -0.018(7) -0.038(11) -0.011(7)
C11 0.069(9) 0.023(5) 0.063(8) -0.001(5) -0.015(7) -0.005(5)
C12 0.119(14) 0.035(7) 0.085(11) -0.013(7) -0.045(11) 0.020(7)
C13 0.121(14) 0.039(7) 0.099(13) -0.008(7) -0.019(12) 0.022(7)
C14 0.084(12) 0.039(8) 0.134(11) 0.015(7) -0.085(11) -0.012(7)
C15 0.102(14) 0.024(7) 0.131(13) 0.002(7) -0.085(12) 0.005(7)
C16 0.058(9) 0.022(6) 0.087(9) 0.009(5) -0.051(8) -0.004(5)
C17 0.097(13) 0.037(7) 0.093(10) 0.006(7) -0.073(10) -0.009(7)
C18 0.097(13) 0.043(7) 0.113(12) 0.013(7) -0.086(11) -0.023(7)
C19 0.142(14) 0.064(12) 0.111(13) -0.044(11) 0.021(11) -0.018(11)
C20 0.144(16) 0.061(11) 0.110(13) -0.039(10) 0.018(12) -0.015(11)
C21 0.081(9) 0.040(8) 0.066(8) -0.008(6) -0.030(6) 0.014(6)
C22 0.111(12) 0.066(12) 0.110(13) -0.034(10) 0.005(10) -0.016(10)
C23 0.113(13) 0.061(11) 0.110(12) -0.026(10) 0.010(10) -0.010(10)
C24 0.075(8) 0.039(7) 0.063(7) -0.008(5) -0.042(5) 0.016(5)
C25 0.067(7) 0.031(6) 0.059(7) -0.002(5) -0.055(5) 0.007(5)
C26 0.062(7) 0.036(6) 0.050(6) -0.003(5) -0.045(5) 0.002(5)
C27 0.070(10) 0.063(11) 0.129(12) 0.003(9) -0.052(8) -0.024(9)
C28 0.078(10) 0.054(10) 0.090(9) -0.011(8) -0.044(7) -0.025(8)
C29 0.068(8) 0.035(7) 0.084(9) -0.007(6) -0.050(6) -0.002(6)
C30 0.115(15) 0.094(15) 0.118(12) -0.042(10) -0.045(10) -0.044(13)
C31 0.117(15) 0.090(16) 0.140(14) -0.035(12) -0.051(11) -0.052(13)
C32 0.107(11) 0.043(8) 0.055(8) -0.006(6) -0.024(7) -0.027(7)
C33 0.097(10) 0.048(8) 0.067(9) -0.012(7) -0.023(7) -0.022(7)
C34 0.074(8) 0.034(6) 0.044(6) -0.002(5) -0.036(5) -0.003(5)
C35 0.065(8) 0.048(8) 0.058(8) -0.016(6) -0.039(6) -0.003(6)
C36 0.086(9) 0.045(8) 0.045(7) -0.013(6) -0.035(6) -0.006(6)
C37 0.121(13) 0.013(6) 0.088(10) -0.002(6) -0.078(11) -0.007(7)
C38 0.080(10) 0.021(6) 0.063(8) -0.005(5) -0.051(8) -0.004(6)
C39 0.063(8) 0.023(5) 0.055(7) -0.005(5) -0.043(7) 0.005(5)
C40 0.098(12) 0.027(6) 0.075(9) 0.004(6) -0.069(10) -0.012(7)
C41 0.126(15) 0.029(6) 0.085(10) 0.002(6) -0.086(11) -0.013(7)
C42 0.062(8) 0.025(5) 0.052(7) -0.004(4) -0.034(6) 0.007(5)
C43 0.068(9) 0.027(5) 0.061(8) -0.001(5) -0.040(7) 0.014(5)
C44 0.081(9) 0.028(6) 0.052(7) 0.003(5) -0.028(7) 0.006(5)
C45 0.096(12) 0.044(7) 0.081(10) -0.002(6) -0.063(10) 0.005(7)
C46 0.086(11) 0.033(7) 0.075(9) -0.003(6) -0.053(9) 0.009(7)
C47 0.069(9) 0.031(6) 0.068(8) -0.005(5) -0.045(8) 0.019(5)
C48 0.093(12) 0.037(7) 0.100(12) 0.006(7) -0.072(11) 0.008(7)
C49 0.106(14) 0.036(8) 0.107(11) 0.001(7) -0.075(11) 0.002(8)
C50 0.143(17) 0.027(7) 0.107(14) 0.002(7) -0.064(14) -0.013(8)
C51 0.137(15) 0.024(7) 0.087(12) -0.002(6) -0.057(12) -0.007(7)
C52 0.107(12) 0.023(6) 0.075(10) 0.011(5) -0.044(10) 0.000(6)
C53 0.103(13) 0.025(7) 0.090(12) 0.017(6) -0.040(11) 0.001(7)
C54 0.117(15) 0.027(7) 0.098(12) 0.021(7) -0.042(12) 0.000(7)
C55 0.114(13) 0.096(15) 0.071(9) 0.011(8) -0.020(8) 0.041(12)
C56 0.109(14) 0.103(16) 0.076(9) 0.027(9) -0.014(8) 0.044(13)
C57 0.074(8) 0.044(8) 0.065(7) 0.005(6) -0.029(6) 0.007(7)
C58 0.070(9) 0.029(7) 0.068(8) 0.003(6) -0.031(6) 0.007(6)
C59 0.070(9) 0.044(8) 0.069(8) -0.003(6) -0.037(6) 0.007(7)
C60 0.071(8) 0.045(7) 0.065(8) 0.009(6) -0.025(6) 0.012(6)
C61 0.066(8) 0.031(6) 0.053(7) 0.002(5) -0.027(5) -0.001(5)
C62 0.077(8) 0.046(7) 0.065(8) 0.007(6) -0.021(6) 0.002(6)
C63 0.077(9) 0.040(7) 0.059(8) 0.010(6) -0.041(6) -0.005(6)
C64 0.063(8) 0.044(7) 0.054(7) 0.008(6) -0.044(5) -0.010(6)
C65 0.079(9) 0.034(6) 0.048(7) 0.005(5) -0.034(6) -0.003(5)
C66 0.130(13) 0.075(11) 0.100(15) 0.041(11) 0.015(12) 0.038(11)
C67 0.131(14) 0.070(12) 0.098(14) 0.040(11) 0.013(12) 0.036(11)
C68 0.118(14) 0.083(14) 0.116(13) 0.035(12) 0.024(11) 0.009(11)
C69 0.096(11) 0.086(14) 0.104(13) 0.041(11) 0.005(10) 0.021(10)
C70 0.083(9) 0.056(10) 0.082(9) 0.020(8) -0.011(7) 0.003(7)
C71 0.108(13) 0.098(15) 0.103(13) 0.050(13) 0.010(10) 0.026(12)
C72 0.138(13) 0.088(16) 0.137(16) 0.051(14) 0.039(12) 0.023(12)
N5 0.111(11) 0.043(6) 0.092(10) -0.007(6) -0.001(8) 0.008(6)
N6 0.073(9) 0.044(6) 0.119(9) 0.017(6) -0.067(7) -0.026(5)
N7 0.111(9) 0.036(7) 0.087(8) -0.006(6) -0.005(7) 0.012(6)
N8 0.073(7) 0.043(7) 0.069(7) -0.011(5) -0.046(5) 0.012(5)
N9 0.067(7) 0.036(6) 0.058(6) -0.003(5) -0.042(5) -0.002(5)
N10 0.079(8) 0.040(6) 0.053(6) -0.004(5) -0.038(5) 0.013(5)
N11 0.073(10) 0.053(9) 0.138(12) 0.001(9) -0.069(8) -0.014(8)
N13 0.093(9) 0.022(5) 0.062(7) -0.007(4) -0.051(7) 0.000(5)
N12 0.094(9) 0.037(6) 0.046(6) -0.004(5) -0.042(5) -0.014(6)
N15 0.070(8) 0.030(5) 0.052(7) -0.004(4) -0.025(6) 0.009(5)
N14 0.068(8) 0.021(5) 0.068(7) -0.004(5) -0.050(7) 0.011(5)
N16 0.087(9) 0.024(5) 0.051(7) 0.002(4) -0.040(7) 0.001(5)
N17 0.084(9) 0.037(6) 0.081(7) -0.011(5) -0.053(7) 0.007(5)
N19 0.078(8) 0.052(7) 0.064(6) 0.004(5) -0.038(5) 0.021(6)
N18 0.108(12) 0.029(6) 0.087(10) 0.008(6) -0.029(9) -0.004(7)
N20 0.064(7) 0.037(6) 0.052(6) 0.005(5) -0.036(5) 0.005(5)
N21 0.071(8) 0.043(7) 0.058(7) 0.005(5) -0.023(5) 0.004(6)
N24 0.108(9) 0.041(8) 0.088(8) 0.008(6) 0.005(7) -0.010(6)
N23 0.095(10) 0.036(7) 0.056(8) 0.010(6) -0.029(6) 0.004(6)
N22 0.077(8) 0.049(7) 0.070(8) 0.016(6) -0.020(6) 0.009(6)
C100 0.108(17) 0.16(2) 0.085(15) -0.023(14) -0.026(13) 0.043(16)
C101 0.108(18) 0.16(2) 0.087(17) -0.045(15) -0.007(14) 0.045(16)
Cl1 0.138(14) 0.25(2) 0.089(10) -0.037(11) -0.022(9) 0.091(14)
Cl2 0.112(12) 0.24(3) 0.102(12) -0.079(14) -0.013(10) 0.020(14)
C102 0.119(19) 0.12(3) 0.19(2) 0.00(2) -0.016(15) -0.010(18)
C103 0.122(18) 0.12(3) 0.18(3) -0.02(2) -0.024(15) -0.010(16)
Cl3 0.131(17) 0.12(2) 0.19(2) 0.009(15) -0.019(14) 0.034(15)
Cl4 0.106(10) 0.092(9) 0.048(6) 0.001(5) -0.001(5) -0.002(7)
C73 0.072(11) 0.066(11) 0.059(11) 0.004(8) 0.001(8) 0.014(8)
C74 0.070(15) 0.076(16) 0.062(10) 0.009(9) 0.009(9) 0.017(13)
C75 0.069(14) 0.070(14) 0.049(10) 0.012(10) 0.006(9) 0.015(12)
C76 0.084(13) 0.108(12) 0.050(13) -0.001(9) 0.009(10) 0.028(9)
C77 0.091(15) 0.132(17) 0.047(14) -0.024(12) -0.001(12) 0.047(12)
C78 0.093(17) 0.139(17) 0.066(16) -0.028(12) -0.013(14) 0.044(12)
C79 0.087(18) 0.140(17) 0.068(17) -0.030(12) -0.031(15) 0.036(13)
C80 0.076(17) 0.119(15) 0.061(17) -0.021(12) -0.020(14) 0.024(12)
C81 0.090(17) 0.114(13) 0.061(18) -0.004(11) -0.025(15) 0.018(11)
C82 0.092(19) 0.066(11) 0.083(17) 0.001(9) -0.011(15) 0.014(9)
C83 0.12(3) 0.067(13) 0.12(3) 0.004(13) 0.02(2) 0.009(13)
C84 0.13(3) 0.069(14) 0.15(3) 0.002(14) 0.04(3) 0.010(14)
C85 0.12(3) 0.067(16) 0.14(3) -0.001(15) 0.03(3) 0.007(14)
C86 0.11(3) 0.067(15) 0.12(3) -0.007(15) 0.01(2) 0.005(14)
C87 0.10(2) 0.064(15) 0.10(2) -0.004(13) 0.00(2) 0.008(13)
C88 0.18(4) 0.10(3) 0.18(5) 0.00(3) 0.07(4) 0.03(2)
C89 0.057(13) 0.059(14) 0.041(11) 0.008(9) 0.000(9) 0.001(11)
C90 0.064(14) 0.091(19) 0.048(11) 0.028(12) 0.005(9) 0.013(14)
C93 0.15(3) 0.16(2) 0.096(18) 0.055(18) 0.012(18) 0.05(2)
C94 0.17(4) 0.16(2) 0.13(3) 0.05(2) 0.01(3) 0.06(3)
C96 0.070(13) 0.084(14) 0.079(15) -0.011(11) 0.005(11) 0.017(10)
C97 0.104(19) 0.12(3) 0.124(19) -0.004(17) -0.029(16) 0.012(18)
C98 0.096(19) 0.06(3) 0.18(4) 0.00(3) -0.026(18) 0.018(17)
C99 0.10(3) 0.14(2) 0.08(3) -0.029(17) -0.05(3) 0.033(16)
O1 0.065(14) 0.10(2) 0.040(11) 0.026(11) 0.001(9) 0.013(13)
O2 0.088(14) 0.13(2) 0.068(14) 0.028(14) 0.004(11) 0.040(14)
O3 0.11(2) 0.092(12) 0.073(15) 0.029(10) 0.022(13) 0.044(11)
O4 0.088(11) 0.080(16) 0.080(16) 0.014(12) 0.017(10) 0.026(10)
O5 0.073(14) 0.082(15) 0.095(15) -0.002(12) -0.009(12) 0.009(11)
O6 0.070(14) 0.082(13) 0.038(11) -0.022(9) 0.003(10) 0.015(10)
S1 0.088(7) 0.081(6) 0.053(5) 0.021(4) 0.012(4) 0.032(5)
N25 0.076(11) 0.069(12) 0.056(8) 0.013(7) 0.005(7) 0.017(9)
C90A 0.100(16) 0.085(13) 0.095(14) 0.021(10) 0.000(12) 0.021(11)
C91A 0.16(2) 0.114(14) 0.117(18) 0.014(12) 0.029(15) 0.029(12)
C92A 0.17(2) 0.131(16) 0.107(15) 0.003(12) 0.032(15) 0.017(14)
C93A 0.058(11) 0.112(14) 0.050(9) -0.004(9) -0.009(7) 0.022(9)
C94A 0.18(2) 0.151(16) 0.16(2) 0.012(12) 0.051(18) 0.015(12)
C95A 0.19(2) 0.159(18) 0.133(16) -0.001(13) 0.033(16) -0.008(15)
C116 0.17(3) 0.18(2) 0.13(2) -0.002(17) -0.01(2) 0.01(2)
C117 0.23(4) 0.21(3) 0.13(2) 0.005(19) -0.009(19) 0.01(3)
Cl17 0.120(13) 0.168(16) 0.101(10) 0.004(10) -0.015(9) -0.002(11)
Cl18 0.30(4) 0.36(5) 0.27(4) 0.04(4) -0.08(3) 0.05(4)
C126 0.12(2) 0.10(3) 0.15(3) -0.01(2) -0.03(2) 0.01(2)
C127 0.11(3) 0.10(3) 0.16(3) -0.02(2) -0.03(3) 0.01(2)
Cl27 0.12(3) 0.09(3) 0.16(3) -0.01(2) -0.03(2) 0.01(2)
Cl28 0.16(4) 0.11(3) 0.14(4) -0.03(2) -0.02(3) 0.00(3)
C106 0.19(4) 0.21(3) 0.20(3) 0.06(2) 0.06(3) -0.02(3)
C107 0.18(4) 0.20(2) 0.24(4) 0.05(2) 0.05(3) 0.00(2)
Cl7 0.084(9) 0.156(15) 0.110(11) 0.028(10) 0.008(8) 0.001(9)
Cl8 0.21(3) 0.20(2) 0.16(2) 0.052(17) 0.002(19) -0.005(19)
C110 0.21(5) 0.28(4) 0.28(4) 0.02(3) 0.08(3) 0.01(3)
C111 0.21(5) 0.28(4) 0.27(3) 0.02(3) 0.07(3) 0.01(3)
Cl11 0.128(19) 0.26(3) 0.17(2) 0.05(2) 0.031(17) 0.05(2)
Cl12 0.27(4) 0.31(4) 0.29(3) 0.05(3) 0.10(3) 0.04(4)
C108 0.13(2) 0.33(4) 0.17(3) -0.03(3) 0.03(2) -0.02(2)
C109 0.15(3) 0.32(3) 0.18(3) -0.03(2) 0.02(2) -0.02(2)
Cl9 0.13(2) 0.26(3) 0.16(3) -0.070(19) 0.07(2) -0.017(18)
Cl10 0.16(2) 0.38(5) 0.20(2) -0.09(3) -0.02(2) 0.08(3)
C104 0.15(3) 0.34(3) 0.17(4) -0.04(2) 0.01(2) 0.01(2)
C105 0.16(3) 0.35(3) 0.15(3) -0.04(2) 0.02(3) 0.03(2)
Cl5 0.117(17) 0.35(4) 0.104(16) 0.00(2) -0.035(14) 0.01(2)
Cl6 0.132(17) 0.35(3) 0.136(17) -0.041(19) -0.009(13) 0.057(18)
C112 0.44(6) 0.39(5) 0.28(5) 0.12(4) 0.16(4) 0.13(5)
C113 0.47(7) 0.40(6) 0.29(5) 0.13(4) 0.19(5) 0.15(5)
Cl13 0.40(6) 0.29(4) 0.19(3) 0.04(3) 0.10(3) 0.09(4)
Cl14 0.71(9) 0.41(5) 0.26(4) 0.16(4) 0.26(5) 0.17(5)
C114 0.20(5) 0.26(6) 0.38(6) 0.14(4) 0.18(4) -0.01(4)
C115 0.22(5) 0.26(6) 0.39(5) 0.15(5) 0.16(4) -0.01(4)
Cl15 0.18(4) 0.31(5) 0.40(5) 0.11(4) 0.15(4) 0.03(3)
Cl16 0.35(6) 0.23(4) 0.38(5) 0.17(4) 0.14(4) 0.00(4)
C118 0.27(5) 0.23(6) 0.14(3) 0.01(3) 0.02(3) -0.06(4)
C119 0.26(4) 0.23(6) 0.14(3) 0.00(3) 0.02(3) -0.07(4)
Cl19 0.31(5) 0.31(5) 0.12(2) -0.01(3) 0.00(3) 0.00(4)
Cl20 0.26(4) 0.15(3) 0.130(19) 0.007(17) 0.02(2) -0.05(2)
C120 0.16(5) 0.18(4) 0.18(4) 0.02(3) 0.01(3) -0.14(4)
C121 0.15(5) 0.18(4) 0.16(4) 0.02(3) -0.02(4) -0.14(4)
Cl21 0.22(5) 0.23(4) 0.19(4) 0.03(3) -0.01(3) -0.11(4)
Cl22 0.28(5) 0.16(3) 0.11(2) -0.010(19) -0.06(3) -0.13(3)
C122 0.24(6) 0.49(7) 0.31(6) 0.15(6) 0.02(5) 0.10(6)
C123 0.24(6) 0.49(7) 0.32(6) 0.15(6) 0.02(5) 0.10(6)
Cl23 0.25(6) 0.50(8) 0.31(6) 0.15(6) 0.02(5) 0.10(6)
Cl24 0.24(6) 0.49(8) 0.32(6) 0.15(6) 0.02(5) 0.10(6)
Zn1 0.0940(19) 0.0291(11) 0.0546(13) -0.0006(9) -0.0398(12) 0.0002(11)
Zn2A 0.088(5) 0.026(3) 0.069(3) -0.008(2) -0.019(3) 0.013(3)
Zn2B 0.098(6) 0.033(4) 0.116(7) -0.008(4) -0.007(4) 0.005(4)
Zn3A 0.048(3) 0.035(3) 0.063(3) 0.014(2) -0.033(2) -0.009(2)
Zn3B 0.055(3) 0.059(3) 0.083(4) 0.016(3) -0.040(3) -0.017(2)
Zn4 0.105(2) 0.0241(11) 0.0587(13) -0.0037(9) -0.0615(13) 0.0063(11)
Zn5A 0.069(2) 0.0406(15) 0.066(2) -0.0158(14) -0.0488(15) 0.0134(14)
Zn5B 0.069(2) 0.0406(15) 0.066(2) -0.0158(14) -0.0488(15) 0.0134(14)
Zn6A 0.097(3) 0.0268(15) 0.060(2) 0.0078(14) -0.0084(19) -0.0084(16)
Zn6B 0.104(7) 0.036(6) 0.086(6) 0.005(5) -0.001(5) -0.011(5)
I1 0.0997(11) 0.0518(7) 0.0738(8) 0.0079(6) -0.0443(7) -0.0288(7)
I2A 0.100(4) 0.022(2) 0.075(3) 0.0034(16) -0.021(2) -0.0033(17)
I2B 0.126(5) 0.031(3) 0.097(3) -0.001(2) -0.008(3) 0.020(2)
I3A 0.099(2) 0.0371(14) 0.0630(14) 0.0071(10) -0.0111(14) 0.0190(14)
I3B 0.149(5) 0.044(2) 0.157(5) 0.019(3) 0.019(4) 0.024(3)
I4A 0.101(2) 0.0335(12) 0.094(2) -0.0214(13) 0.0064(16) -0.0042(13)
I4B 0.111(4) 0.056(3) 0.175(5) -0.041(3) 0.033(3) -0.012(2)
I5A 0.072(2) 0.118(3) 0.067(2) 0.039(2) -0.0080(17) -0.013(2)
I5B 0.091(3) 0.176(5) 0.091(2) 0.023(3) -0.0144(19) -0.047(3)
I6A 0.099(3) 0.0387(14) 0.109(3) -0.0072(16) -0.047(2) 0.0166(15)
I6B 0.085(4) 0.0365(17) 0.101(4) 0.006(2) -0.054(3) 0.002(2)
I6C 0.062(7) 0.041(5) 0.091(7) 0.017(5) -0.068(4) -0.010(4)
I7 0.1098(13) 0.0681(9) 0.0874(10) -0.0153(7) -0.0468(9) 0.0333(9)
I8A 0.135(3) 0.0395(12) 0.0731(17) 0.0066(11) -0.0312(14) -0.0208(15)
I8B 0.094(5) 0.019(4) 0.079(6) 0.013(4) -0.052(4) -0.004(3)
I9A 0.094(2) 0.098(3) 0.090(2) -0.041(2) -0.0374(15) 0.041(2)
I9B 0.078(7) 0.104(7) 0.107(7) -0.045(5) -0.045(5) 0.022(5)
I9C 0.055(5) 0.087(5) 0.085(5) -0.046(4) -0.025(3) 0.025(4)
I10A 0.145(2) 0.0447(9) 0.1136(17) 0.0073(11) -0.0797(16) -0.0201(11)
I10B 0.145(2) 0.0447(9) 0.1136(17) 0.0073(11) -0.0797(16) -0.0201(11)
I10C 0.145(2) 0.0447(9) 0.1136(17) 0.0073(11) -0.0797(16) -0.0201(11)
I11A 0.152(3) 0.0430(12) 0.0707(14) -0.0041(9) -0.0319(15) -0.0194(14)
I11B 0.153(7) 0.048(4) 0.096(6) -0.002(4) -0.020(5) -0.019(4)
I11C 0.137(10) 0.013(7) 0.075(8) -0.002(6) -0.003(7) -0.031(7)
I12A 0.106(2) 0.0360(14) 0.073(2) 0.0165(14) 0.0080(17) 0.0144(13)
I12B 0.134(6) 0.038(3) 0.087(5) 0.016(4) 0.005(4) 0.014(3)
I12C 0.080(9) 0.016(6) 0.078(7) 0.027(5) 0.030(6) 0.009(6)

_geom_special_details            
;
 All esds (except the esd in the dihedral angle between two l.s. planes)
 are estimated using the full covariance matrix.  The cell esds are taken
 into account individually in the estimation of esds in distances, angles
 and torsion angles; correlations between esds in cell parameters are only
 used when they are defined by crystal symmetry.  An approximate (isotropic)
 treatment of cell esds is used for estimating esds involving l.s. planes.
;

loop_
_geom_bond_atom_site_label_1
_geom_bond_atom_site_label_2
_geom_bond_distance
_geom_bond_site_symmetry_2
_geom_bond_publ_flag
C1 C2 1.3900 . ?
C1 N1 1.3900 . ?
C1 H1 0.9300 . ?
C2 C3 1.3900 . ?
C2 H2 0.9300 . ?
C3 C4 1.3900 . ?
C3 C6 1.492(15) . ?
C4 C5 1.3900 . ?
C4 H4 0.9300 . ?
C5 N1 1.3900 . ?
C5 H5 0.9300 . ?
N1 Zn1 2.070(7) . ?
C6 N4 1.335(16) . ?
C6 N2 1.336(17) . ?
C7 N3 1.318(16) . ?
C7 N2 1.365(16) . ?
C7 C11 1.457(19) . ?
C8 N4 1.298(16) . ?
C8 N3 1.355(17) . ?
C8 C16 1.528(18) . ?
C9 N5 1.335(18) . ?
C9 C10 1.397(17) . ?
C9 H9 0.9300 . ?
C10 C11 1.382(16) . ?
C10 H10 0.9300 . ?
C11 C12 1.370(17) . ?
C12 C13 1.381(17) . ?
C12 H12 0.9300 . ?
C13 N5 1.329(18) . ?
C13 H13 0.9300 . ?
C14 N6 1.357(17) . ?
C14 C15 1.379(16) . ?
C14 H14 0.9300 . ?
C15 C16 1.370(17) . ?
C15 H15 0.9300 . ?
C16 C17 1.382(17) . ?
C17 C18 1.389(16) . ?
C17 H17 0.9300 . ?
C18 N6 1.319(18) . ?
C18 H18 0.9300 . ?
C19 N7 1.349(19) . ?
C19 C20 1.377(19) . ?
C19 H19 0.9300 . ?
C20 C21 1.395(18) . ?
C20 H20 0.9300 . ?
C21 C22 1.370(19) . ?
C21 C24 1.45(3) . ?
C22 C23 1.392(19) . ?
C22 H22 0.9300 . ?
C23 N7 1.346(18) . ?
C23 H23 0.9300 . ?
C24 N8 1.337(19) . ?
C24 N10 1.347(17) . ?
C25 N9 1.309(17) . ?
C25 N8 1.355(19) . ?
C25 C29 1.44(2) . ?
C26 N10 1.316(19) . ?
C26 N9 1.350(18) . ?
C26 C34 1.48(2) . ?
C27 N11 1.337(18) . ?
C27 C28 1.383(18) . ?
C27 H27 0.9300 . ?
C28 C29 1.367(19) . ?
C28 H28 0.9300 . ?
C29 C30 1.371(17) . ?
C30 C31 1.389(19) . ?
C30 H30 0.9300 . ?
C31 N11 1.32(2) . ?
C31 H31 0.9300 . ?
C32 N12 1.341(18) . ?
C32 C33 1.374(17) . ?
C32 H32 0.9300 . ?
C33 C34 1.397(18) . ?
C33 H33 0.9300 . ?
C34 C35 1.358(18) . ?
C35 C36 1.392(16) . ?
C35 H35 0.9300 . ?
C36 N12 1.364(17) . ?
C36 H36 0.9300 . ?
C37 N13 1.335(15) . ?
C37 C38 1.351(15) . ?
C37 H37 0.9300 . ?
C38 C39 1.390(16) . ?
C38 H38 0.9300 . ?
C39 C40 1.361(15) . ?
C39 C42 1.453(17) . ?
C40 C41 1.387(15) . ?
C40 H40 0.9300 . ?
C41 N13 1.332(16) . ?
C41 H41 0.9300 . ?
C42 N14 1.328(16) . ?
C42 N16 1.348(17) . ?
C43 N15 1.315(17) . ?
C43 N14 1.358(16) . ?
C43 C47 1.46(2) . ?
C44 N16 1.317(16) . ?
C44 N15 1.359(18) . ?
C44 C52 1.52(2) . ?
C45 N17 1.353(17) . ?
C45 C46 1.368(16) . ?
C45 H45 0.9300 . ?
C46 C47 1.382(16) . ?
C46 H46 0.9300 . ?
C47 C48 1.382(18) . ?
C48 C49 1.374(17) . ?
C48 H48 0.9300 . ?
C49 N17 1.323(16) . ?
C49 H49 0.9300 . ?
C50 N18 1.335(17) . ?
C50 C51 1.372(17) . ?
C50 H50 0.9300 . ?
C51 C52 1.379(17) . ?
C51 H51 0.9300 . ?
C52 C53 1.367(16) . ?
C53 C54 1.396(17) . ?
C53 H53 0.9300 . ?
C54 N18 1.341(18) . ?
C54 H54 0.9300 . ?
C55 N19 1.343(18) . ?
C55 C56 1.379(19) . ?
C55 H55 0.9300 . ?
C56 C57 1.396(17) . ?
C56 H56 0.9300 . ?
C57 C58 1.376(18) . ?
C57 C60 1.45(2) . ?
C58 C59 1.396(17) . ?
C58 H58 0.9300 . ?
C59 N19 1.343(16) . ?
C59 H59 0.9300 . ?
C60 N22 1.34(2) . ?
C60 N20 1.368(17) . ?
C61 N21 1.320(19) . ?
C61 N20 1.348(18) . ?
C61 C65 1.50(2) . ?
C62 N22 1.307(19) . ?
C62 N21 1.359(18) . ?
C62 C70 1.48(3) . ?
C63 N23 1.343(18) . ?
C63 C64 1.402(16) . ?
C63 H63 0.9300 . ?
C64 C65 1.367(18) . ?
C64 H64 0.9300 . ?
C65 C66 1.369(19) . ?
C66 C67 1.389(18) . ?
C66 H66 0.9300 . ?
C67 N23 1.319(19) . ?
C67 H67 0.9300 . ?
C68 N24 1.335(19) . ?
C68 C69 1.368(19) . ?
C68 H68 0.9300 . ?
C69 C70 1.397(19) . ?
C69 H69 0.9300 . ?
C70 C71 1.375(18) . ?
C71 C72 1.374(19) . ?
C71 H71 0.9300 . ?
C72 N24 1.337(19) . ?
C72 H72 0.9300 . ?
N5 Zn2A 2.110(18) . ?
N5 Zn2B 2.12(2) . ?
N6 Zn3A 2.068(16) . ?
N6 Zn3B 2.107(16) . ?
N7 Zn2A 2.02(2) . ?
N7 Zn2B 2.17(2) . ?
N11 Zn3A 1.942(16) 3_455 ?
N11 Zn3B 2.24(2) 3_455 ?
N13 Zn4 2.050(12) . ?
N12 Zn4 2.074(13) . ?
N17 Zn5A 2.052(13) . ?
N17 Zn5B 2.24(2) . ?
N19 Zn5A 2.046(15) . ?
N19 Zn5B 2.50(3) . ?
N18 Zn6A 2.056(15) 3_445 ?
N18 Zn6B 2.07(2) 3_445 ?
N24 Zn6A 2.065(18) . ?
N24 Zn6B 2.08(3) . ?
N23 Zn1 2.060(13) 3_556 ?
C100 C101 1.53(3) . ?
C100 Cl1 1.82(3) . ?
C100 H10A 0.9700 . ?
C100 H10B 0.9700 . ?
C101 Cl2 1.85(3) . ?
C101 H10C 0.9700 . ?
C101 H10D 0.9700 . ?
C102 C103 1.52(3) . ?
C102 Cl3 1.84(3) . ?
C102 H10E 0.9700 . ?
C102 H10F 0.9700 . ?
C103 Cl4 1.84(3) . ?
C103 H10G 0.9700 . ?
C103 H10H 0.9700 . ?
C73 N25 1.43(6) . ?
C73 C74 1.51(5) . ?
C73 C96 1.52(3) . ?
C73 C82 1.53(3) . ?
C74 C75 1.51(5) . ?
C74 H74A 0.9700 . ?
C74 H74B 0.9700 . ?
C75 N25 1.34(5) . ?
C75 C89 1.37(6) . ?
C76 C81 1.40(6) . ?
C76 C77 1.49(5) . ?
C76 S1 1.79(5) . ?
C77 C78 1.31(5) . ?
C77 H77 0.9300 . ?
C78 C79 1.41(7) . ?
C78 H78 0.9300 . ?
C79 C99 1.21(9) . ?
C79 C80 1.49(6) . ?
C80 C81 1.45(6) . ?
C80 H80 0.9300 . ?
C81 H81 0.9300 . ?
C82 C87 1.40(6) . ?
C82 C83 1.48(5) . ?
C83 C84 1.31(5) . ?
C83 C88 1.53(3) . ?
C84 C85 1.42(7) . ?
C84 H84 0.9300 . ?
C85 C86 1.49(6) . ?
C85 H85 0.9300 . ?
C86 C87 1.45(6) . ?
C86 H86 0.9300 . ?
C87 H87 0.9300 . ?
C88 H88A 0.9600 . ?
C88 H88B 0.9600 . ?
C88 H88C 0.9600 . ?
C89 C90 1.51(5) . ?
C89 H89 0.9300 . ?
C90 O1 1.10(4) . ?
C90 O2 1.40(3) . ?
C93 O2 1.44(3) . ?
C93 C94 1.55(3) . ?
C93 H93A 0.9700 . ?
C93 H93B 0.9700 . ?
C94 H94A 0.9600 . ?
C94 H94B 0.9600 . ?
C94 H94C 0.9600 . ?
C96 O6 1.09(4) . ?
C96 O5 1.40(3) . ?
C97 O5 1.46(3) . ?
C97 C98 1.55(3) . ?
C97 H97A 0.9700 . ?
C97 H97B 0.9700 . ?
C98 H98A 0.9600 . ?
C98 H98B 0.9600 . ?
C98 H98C 0.9600 . ?
C99 H99A 0.9600 . ?
C99 H99B 0.9600 . ?
C99 H99C 0.9600 . ?
O3 S1 1.39(3) . ?
O4 S1 1.42(4) . ?
S1 N25 1.77(4) . ?
C90A C91A 1.57(2) . ?
C90A C95A 1.59(2) . ?
C90A H90A 0.9700 . ?
C90A H90B 0.9700 . ?
C91A C92A 1.50(3) . ?
C91A H91A 0.9700 . ?
C91A H91B 0.9700 . ?
C92A C93A 1.58(2) . ?
C92A H92A 0.9700 . ?
C92A H92B 0.9700 . ?
C93A C94A 1.50(3) . ?
C93A H93C 0.9700 . ?
C93A H93D 0.9700 . ?
C94A C95A 1.55(3) . ?
C94A H94D 0.9700 . ?
C94A H94E 0.9700 . ?
C95A H95A 0.9700 . ?
C95A H95B 0.9700 . ?
C116 C117 1.52(3) . ?
C116 Cl17 1.85(3) . ?
C116 H11A 0.9700 . ?
C116 H11B 0.9700 . ?
C117 Cl18 1.85(3) . ?
C117 H11C 0.9700 . ?
C117 H11D 0.9700 . ?
C126 C127 1.52(3) . ?
C126 Cl27 1.84(3) . ?
C126 H12D 0.9700 . ?
C126 H12E 0.9700 . ?
C127 Cl28 1.84(3) . ?
C127 H12F 0.9700 . ?
C127 H12G 0.9700 . ?
Cl27 I9B 2.77(8) 3_444 ?
C106 C107 1.52(3) . ?
C106 Cl7 1.85(3) . ?
C106 H10I 0.9700 . ?
C106 H10J 0.9700 . ?
C107 Cl8 1.85(3) . ?
C107 H10K 0.9700 . ?
C107 H10L 0.9700 . ?
C110 C111 1.51(3) . ?
C110 Cl11 1.84(3) . ?
C110 H11E 0.9700 . ?
C110 H11F 0.9700 . ?
C111 Cl12 1.85(3) . ?
C111 H11G 0.9700 . ?
C111 H11H 0.9700 . ?
C108 C109 1.52(3) . ?
C108 Cl9 1.86(3) . ?
C108 H10M 0.9700 . ?
C108 H10N 0.9700 . ?
C109 Cl10 1.85(3) . ?
C109 H10O 0.9700 . ?
C109 H10P 0.9700 . ?
Cl10 Cl15 2.10(8) 4_547 ?
C104 C105 1.52(3) . ?
C104 Cl5 1.86(3) . ?
C104 H10Q 0.9700 . ?
C104 H10R 0.9700 . ?
C105 Cl6 1.85(3) . ?
C105 H10S 0.9700 . ?
C105 H10T 0.9700 . ?
C112 C113 1.52(3) . ?
C112 Cl13 1.84(3) . ?
C112 H11I 0.9700 . ?
C112 H11J 0.9700 . ?
C113 Cl14 1.84(3) . ?
C113 H11K 0.9700 . ?
C113 H11L 0.9700 . ?
C114 C115 1.51(3) . ?
C114 Cl15 1.86(3) . ?
C114 H11M 0.9700 . ?
C114 H11N 0.9700 . ?
C115 Cl16 1.84(3) . ?
C115 H11O 0.9700 . ?
C115 H11P 0.9700 . ?
Cl15 Cl10 2.10(8) 4_557 ?
C118 C119 1.52(3) . ?
C118 Cl19 1.85(3) . ?
C118 H11Q 0.9700 . ?
C118 H11R 0.9700 . ?
C119 Cl20 1.84(3) . ?
C119 H11S 0.9700 . ?
C119 H11T 0.9700 . ?
C120 C121 1.51(3) . ?
C120 Cl21 1.85(3) . ?
C120 H12H 0.9700 . ?
C120 H12I 0.9700 . ?
C121 Cl22 1.84(3) . ?
C121 H12J 0.9700 . ?
C121 H12K 0.9700 . ?
C122 C123 1.53(3) . ?
C122 Cl23 1.79(3) . ?
C122 H12L 0.9700 . ?
C122 H12M 0.9700 . ?
C123 Cl24 1.78(3) . ?
C123 H12N 0.9700 . ?
C123 H12O 0.9700 . ?
Zn1 N23 2.060(13) 3_444 ?
Zn1 I2A 2.454(10) . ?
Zn1 I1 2.527(4) . ?
Zn1 I2B 2.614(10) . ?
Zn2A Zn2B 0.566(11) . ?
Zn2A I3B 2.174(11) . ?
Zn2A I3A 2.525(7) . ?
Zn2A I4A 2.554(9) . ?
Zn2A I4B 3.140(10) . ?
Zn2B I4A 2.063(13) . ?
Zn2B I3B 2.536(16) . ?
Zn2B I4B 2.594(13) . ?
Zn2B I3A 2.995(13) . ?
Zn3A Zn3B 0.911(8) . ?
Zn3A N11 1.942(16) 3_545 ?
Zn3A I6B 2.096(7) . ?
Zn3A I6C 2.165(16) . ?
Zn3A I5A 2.522(9) . ?
Zn3A I6A 2.543(8) . ?
Zn3B I5A 1.689(10) . ?
Zn3B N11 2.24(2) 3_545 ?
Zn3B I6C 2.350(17) . ?
Zn3B I5B 2.520(11) . ?
Zn3B I6B 2.589(10) . ?
Zn4 I8B 2.217(18) . ?
Zn4 I7 2.538(4) . ?
Zn4 I8A 2.582(5) . ?
Zn5A Zn5B 0.94(2) . ?
Zn5A I10C 2.13(3) . ?
Zn5A I10B 2.167(14) . ?
Zn5A I9C 2.490(18) . ?
Zn5A I10A 2.532(5) . ?
Zn5A I9A 2.571(8) . ?
Zn5B I9C 1.68(3) . ?
Zn5B I9A 1.70(2) . ?
Zn5B I10C 2.19(3) . ?
Zn5B I10B 2.64(3) . ?
Zn5B I9B 2.92(3) . ?
Zn6A Zn6B 0.806(19) . ?
Zn6A I11C 1.68(3) . ?
Zn6A I11B 2.036(13) . ?
Zn6A N18 2.056(15) 3 ?
Zn6A I12A 2.511(6) . ?
Zn6A I11A 2.550(5) . ?
Zn6A I12B 2.801(11) . ?
Zn6B I12A 2.007(19) . ?
Zn6B N18 2.07(2) 3 ?
Zn6B I12B 2.15(2) . ?
Zn6B I11C 2.18(3) . ?
Zn6B I12C 2.74(3) . ?
Zn6B I11B 2.77(2) . ?
I2A I2B 0.530(10) . ?
I3A I3B 0.842(7) . ?
I4A I4B 0.894(8) . ?
I5A I5B 1.128(7) . ?
I6A I6B 1.196(8) . ?
I6A I6C 2.04(2) . ?
I6B I6C 0.841(19) . ?
I8A I8B 0.56(2) . ?
I9A I9C 0.505(15) . ?
I9A I9B 1.53(2) . ?
I9B I9C 1.94(3) . ?
I9B Cl27 2.77(8) 3_556 ?
I10A I10B 1.23(3) . ?
I10A I10C 2.27(5) . ?
I10B I10C 1.06(5) . ?
I10C C111 2.34(12) 3_455 ?
I11A I11B 0.748(14) . ?
I11A I11C 1.88(4) . ?
I11B I11C 1.13(4) . ?
I12A I12B 0.663(9) . ?
I12A I12C 1.61(3) . ?
I12B I12C 0.95(3) . ?

loop_
_geom_angle_atom_site_label_1
_geom_angle_atom_site_label_2
_geom_angle_atom_site_label_3
_geom_angle
_geom_angle_site_symmetry_1
_geom_angle_site_symmetry_3
_geom_angle_publ_flag
C2 C1 N1 120.0 . . ?
C2 C1 H1 120.0 . . ?
N1 C1 H1 120.0 . . ?
C3 C2 C1 120.0 . . ?
C3 C2 H2 120.0 . . ?
C1 C2 H2 120.0 . . ?
C2 C3 C4 120.0 . . ?
C2 C3 C6 119.5(8) . . ?
C4 C3 C6 120.5(8) . . ?
C5 C4 C3 120.0 . . ?
C5 C4 H4 120.0 . . ?
C3 C4 H4 120.0 . . ?
C4 C5 N1 120.0 . . ?
C4 C5 H5 120.0 . . ?
N1 C5 H5 120.0 . . ?
C5 N1 C1 120.0 . . ?
C5 N1 Zn1 120.2(5) . . ?
C1 N1 Zn1 119.0(6) . . ?
N4 C6 N2 125.6(13) . . ?
N4 C6 C3 119.0(12) . . ?
N2 C6 C3 115.4(11) . . ?
N3 C7 N2 124.8(12) . . ?
N3 C7 C11 119.7(12) . . ?
N2 C7 C11 115.5(12) . . ?
N4 C8 N3 126.9(13) . . ?
N4 C8 C16 116.4(12) . . ?
N3 C8 C16 116.7(12) . . ?
C6 N2 C7 114.0(12) . . ?
C7 N3 C8 114.0(12) . . ?
C8 N4 C6 114.4(12) . . ?
N5 C9 C10 123.5(16) . . ?
N5 C9 H9 118.2 . . ?
C10 C9 H9 118.2 . . ?
C11 C10 C9 117.1(16) . . ?
C11 C10 H10 121.5 . . ?
C9 C10 H10 121.5 . . ?
C12 C11 C10 119.3(14) . . ?
C12 C11 C7 119.2(13) . . ?
C10 C11 C7 121.5(14) . . ?
C11 C12 C13 120.0(16) . . ?
C11 C12 H12 120.0 . . ?
C13 C12 H12 120.0 . . ?
N5 C13 C12 121.7(17) . . ?
N5 C13 H13 119.1 . . ?
C12 C13 H13 119.1 . . ?
N6 C14 C15 122.4(16) . . ?
N6 C14 H14 118.8 . . ?
C15 C14 H14 118.8 . . ?
C16 C15 C14 118.4(15) . . ?
C16 C15 H15 120.8 . . ?
C14 C15 H15 120.8 . . ?
C15 C16 C17 119.8(14) . . ?
C15 C16 C8 118.9(13) . . ?
C17 C16 C8 121.1(13) . . ?
C16 C17 C18 118.2(15) . . ?
C16 C17 H17 120.9 . . ?
C18 C17 H17 120.9 . . ?
N6 C18 C17 122.8(15) . . ?
N6 C18 H18 118.6 . . ?
C17 C18 H18 118.6 . . ?
N7 C19 C20 123.0(18) . . ?
N7 C19 H19 118.5 . . ?
C20 C19 H19 118.5 . . ?
C19 C20 C21 119.4(19) . . ?
C19 C20 H20 120.3 . . ?
C21 C20 H20 120.3 . . ?
C22 C21 C20 115.7(17) . . ?
C22 C21 C24 121.2(15) . . ?
C20 C21 C24 122.5(17) . . ?
C21 C22 C23 121.3(17) . . ?
C21 C22 H22 119.4 . . ?
C23 C22 H22 119.4 . . ?
N7 C23 C22 122.0(19) . . ?
N7 C23 H23 119.0 . . ?
C22 C23 H23 119.0 . . ?
N8 C24 N10 127.2(17) . . ?
N8 C24 C21 116.2(14) . . ?
N10 C24 C21 116.5(16) . . ?
N9 C25 N8 124.7(16) . . ?
N9 C25 C29 118.6(17) . . ?
N8 C25 C29 116.7(14) . . ?
N10 C26 N9 127.3(14) . . ?
N10 C26 C34 115.8(14) . . ?
N9 C26 C34 116.8(15) . . ?
N11 C27 C28 121.9(19) . . ?
N11 C27 H27 119.0 . . ?
C28 C27 H27 119.0 . . ?
C29 C28 C27 120.6(16) . . ?
C29 C28 H28 119.7 . . ?
C27 C28 H28 119.7 . . ?
C28 C29 C30 117.6(17) . . ?
C28 C29 C25 122.6(14) . . ?
C30 C29 C25 119.1(18) . . ?
C29 C30 C31 117.7(19) . . ?
C29 C30 H30 121.1 . . ?
C31 C30 H30 121.1 . . ?
N11 C31 C30 124.1(19) . . ?
N11 C31 H31 117.9 . . ?
C30 C31 H31 117.9 . . ?
N12 C32 C33 122.2(16) . . ?
N12 C32 H32 118.9 . . ?
C33 C32 H32 118.9 . . ?
C32 C33 C34 120.2(17) . . ?
C32 C33 H33 119.9 . . ?
C34 C33 H33 119.9 . . ?
C35 C34 C33 117.3(14) . . ?
C35 C34 C26 123.4(14) . . ?
C33 C34 C26 119.1(15) . . ?
C34 C35 C36 121.2(16) . . ?
C34 C35 H35 119.4 . . ?
C36 C35 H35 119.4 . . ?
N12 C36 C35 120.6(16) . . ?
N12 C36 H36 119.7 . . ?
C35 C36 H36 119.7 . . ?
N13 C37 C38 125.6(13) . . ?
N13 C37 H37 117.2 . . ?
C38 C37 H37 117.2 . . ?
C37 C38 C39 119.5(12) . . ?
C37 C38 H38 120.3 . . ?
C39 C38 H38 120.3 . . ?
C40 C39 C38 116.1(12) . . ?
C40 C39 C42 120.7(12) . . ?
C38 C39 C42 122.6(12) . . ?
C39 C40 C41 120.0(13) . . ?
C39 C40 H40 120.0 . . ?
C41 C40 H40 120.0 . . ?
N13 C41 C40 124.0(13) . . ?
N13 C41 H41 118.0 . . ?
C40 C41 H41 118.0 . . ?
N14 C42 N16 124.4(12) . . ?
N14 C42 C39 118.7(12) . . ?
N16 C42 C39 116.8(12) . . ?
N15 C43 N14 125.8(14) . . ?
N15 C43 C47 119.0(12) . . ?
N14 C43 C47 114.9(13) . . ?
N16 C44 N15 126.7(14) . . ?
N16 C44 C52 114.4(13) . . ?
N15 C44 C52 118.1(13) . . ?
N17 C45 C46 122.6(14) . . ?
N17 C45 H45 118.7 . . ?
C46 C45 H45 118.7 . . ?
C45 C46 C47 119.5(15) . . ?
C45 C46 H46 120.2 . . ?
C47 C46 H46 120.2 . . ?
C46 C47 C48 117.6(13) . . ?
C46 C47 C43 121.4(13) . . ?
C48 C47 C43 121.0(12) . . ?
C49 C48 C47 119.7(14) . . ?
C49 C48 H48 120.1 . . ?
C47 C48 H48 120.1 . . ?
N17 C49 C48 122.9(15) . . ?
N17 C49 H49 118.6 . . ?
C48 C49 H49 118.6 . . ?
N18 C50 C51 120.9(16) . . ?
N18 C50 H50 119.5 . . ?
C51 C50 H50 119.5 . . ?
C50 C51 C52 121.7(16) . . ?
C50 C51 H51 119.2 . . ?
C52 C51 H51 119.2 . . ?
C53 C52 C51 117.4(14) . . ?
C53 C52 C44 122.0(14) . . ?
C51 C52 C44 120.3(13) . . ?
C52 C53 C54 118.5(15) . . ?
C52 C53 H53 120.7 . . ?
C54 C53 H53 120.7 . . ?
N18 C54 C53 123.0(15) . . ?
N18 C54 H54 118.5 . . ?
C53 C54 H54 118.5 . . ?
N19 C55 C56 123.6(17) . . ?
N19 C55 H55 118.2 . . ?
C56 C55 H55 118.2 . . ?
C55 C56 C57 117.4(18) . . ?
C55 C56 H56 121.3 . . ?
C57 C56 H56 121.3 . . ?
C58 C57 C56 119.3(16) . . ?
C58 C57 C60 121.2(14) . . ?
C56 C57 C60 119.4(17) . . ?
C57 C58 C59 119.3(14) . . ?
C57 C58 H58 120.3 . . ?
C59 C58 H58 120.3 . . ?
N19 C59 C58 121.4(16) . . ?
N19 C59 H59 119.3 . . ?
C58 C59 H59 119.3 . . ?
N22 C60 N20 127.3(15) . . ?
N22 C60 C57 115.3(14) . . ?
N20 C60 C57 117.4(16) . . ?
N21 C61 N20 127.3(14) . . ?
N21 C61 C65 116.5(14) . . ?
N20 C61 C65 116.2(15) . . ?
N22 C62 N21 125.2(17) . . ?
N22 C62 C70 118.8(15) . . ?
N21 C62 C70 116.0(16) . . ?
N23 C63 C64 121.9(16) . . ?
N23 C63 H63 119.1 . . ?
C64 C63 H63 119.1 . . ?
C65 C64 C63 118.6(16) . . ?
C65 C64 H64 120.7 . . ?
C63 C64 H64 120.7 . . ?
C64 C65 C66 119.2(14) . . ?
C64 C65 C61 120.8(14) . . ?
C66 C65 C61 120.0(16) . . ?
C65 C66 C67 118.9(18) . . ?
C65 C66 H66 120.5 . . ?
C67 C66 H66 120.5 . . ?
N23 C67 C66 122.8(18) . . ?
N23 C67 H67 118.6 . . ?
C66 C67 H67 118.6 . . ?
N24 C68 C69 122(2) . . ?
N24 C68 H68 119.1 . . ?
C69 C68 H68 119.1 . . ?
C68 C69 C70 120.0(18) . . ?
C68 C69 H69 120.0 . . ?
C70 C69 H69 120.0 . . ?
C71 C70 C69 118.2(17) . . ?
C71 C70 C62 119.7(17) . . ?
C69 C70 C62 122.1(16) . . ?
C72 C71 C70 117.8(19) . . ?
C72 C71 H71 121.1 . . ?
C70 C71 H71 121.1 . . ?
N24 C72 C71 124.4(19) . . ?
N24 C72 H72 117.8 . . ?
C71 C72 H72 117.8 . . ?
C13 N5 C9 118.3(15) . . ?
C13 N5 Zn2A 115.1(13) . . ?
C9 N5 Zn2A 126.6(12) . . ?
C13 N5 Zn2B 129.6(14) . . ?
C9 N5 Zn2B 111.9(12) . . ?
Zn2A N5 Zn2B 15.4(3) . . ?
C18 N6 C14 118.2(14) . . ?
C18 N6 Zn3A 126.4(11) . . ?
C14 N6 Zn3A 114.2(12) . . ?
C18 N6 Zn3B 112.8(13) . . ?
C14 N6 Zn3B 127.7(12) . . ?
Zn3A N6 Zn3B 25.2(3) . . ?
C23 N7 C19 116.6(17) . . ?
C23 N7 Zn2A 122.6(15) . . ?
C19 N7 Zn2A 120.7(13) . . ?
C23 N7 Zn2B 110.6(15) . . ?
C19 N7 Zn2B 131.9(13) . . ?
Zn2A N7 Zn2B 15.0(3) . . ?
C24 N8 C25 113.7(14) . . ?
C25 N9 C26 114.9(15) . . ?
C26 N10 C24 111.9(15) . . ?
C31 N11 C27 116.7(17) . . ?
C31 N11 Zn3A 106.4(13) . 3_455 ?
C27 N11 Zn3A 136.8(18) . 3_455 ?
C31 N11 Zn3B 129.3(13) . 3_455 ?
C27 N11 Zn3B 113.9(16) . 3_455 ?
Zn3A N11 Zn3B 23.8(3) 3_455 3_455 ?
C41 N13 C37 114.3(12) . . ?
C41 N13 Zn4 119.6(10) . . ?
C37 N13 Zn4 125.2(9) . . ?
C32 N12 C36 118.3(13) . . ?
C32 N12 Zn4 120.2(11) . . ?
C36 N12 Zn4 120.7(12) . . ?
C43 N15 C44 112.9(12) . . ?
C42 N14 C43 115.0(13) . . ?
C44 N16 C42 114.6(13) . . ?
C49 N17 C45 117.6(13) . . ?
C49 N17 Zn5A 122.5(11) . . ?
C45 N17 Zn5A 119.8(10) . . ?
C49 N17 Zn5B 131.2(14) . . ?
C45 N17 Zn5B 105.3(13) . . ?
Zn5A N17 Zn5B 24.7(6) . . ?
C55 N19 C59 118.0(15) . . ?
C55 N19 Zn5A 116.3(11) . . ?
C59 N19 Zn5A 125.0(13) . . ?
C55 N19 Zn5B 133.9(12) . . ?
C59 N19 Zn5B 105.0(13) . . ?
Zn5A N19 Zn5B 20.9(5) . . ?
C50 N18 C54 118.0(14) . . ?
C50 N18 Zn6A 115.9(12) . 3_445 ?
C54 N18 Zn6A 125.8(11) . 3_445 ?
C50 N18 Zn6B 138.4(14) . 3_445 ?
C54 N18 Zn6B 103.3(12) . 3_445 ?
Zn6A N18 Zn6B 22.5(5) 3_445 3_445 ?
C61 N20 C60 110.9(14) . . ?
C61 N21 C62 114.9(15) . . ?
C68 N24 C72 117.6(18) . . ?
C68 N24 Zn6A 123.0(15) . . ?
C72 N24 Zn6A 119.3(14) . . ?
C68 N24 Zn6B 106.3(16) . . ?
C72 N24 Zn6B 134.1(15) . . ?
Zn6A N24 Zn6B 22.4(5) . . ?
C67 N23 C63 118.0(14) . . ?
C67 N23 Zn1 118.1(12) . 3_556 ?
C63 N23 Zn1 123.9(12) . 3_556 ?
C62 N22 C60 114.4(15) . . ?
C101 C100 Cl1 99(2) . . ?
C101 C100 H10A 111.9 . . ?
Cl1 C100 H10A 111.9 . . ?
C101 C100 H10B 111.9 . . ?
Cl1 C100 H10B 111.9 . . ?
H10A C100 H10B 109.6 . . ?
C100 C101 Cl2 117(3) . . ?
C100 C101 H10C 108.0 . . ?
Cl2 C101 H10C 108.0 . . ?
C100 C101 H10D 108.0 . . ?
Cl2 C101 H10D 108.0 . . ?
H10C C101 H10D 107.2 . . ?
C103 C102 Cl3 99(3) . . ?
C103 C102 H10E 112.0 . . ?
Cl3 C102 H10E 112.0 . . ?
C103 C102 H10F 112.0 . . ?
Cl3 C102 H10F 112.0 . . ?
H10E C102 H10F 109.6 . . ?
C102 C103 Cl4 122(4) . . ?
C102 C103 H10G 106.8 . . ?
Cl4 C103 H10G 106.8 . . ?
C102 C103 H10H 106.8 . . ?
Cl4 C103 H10H 106.8 . . ?
H10G C103 H10H 106.7 . . ?
N25 C73 C74 86(3) . . ?
N25 C73 C96 109(4) . . ?
C74 C73 C96 122(4) . . ?
N25 C73 C82 118(3) . . ?
C74 C73 C82 105(4) . . ?
C96 C73 C82 115(4) . . ?
C73 C74 C75 86(4) . . ?
C73 C74 H74A 114.3 . . ?
C75 C74 H74A 114.3 . . ?
C73 C74 H74B 114.3 . . ?
C75 C74 H74B 114.3 . . ?
H74A C74 H74B 111.5 . . ?
N25 C75 C89 133(4) . . ?
N25 C75 C74 89(3) . . ?
C89 C75 C74 137(4) . . ?
C81 C76 C77 122(4) . . ?
C81 C76 S1 119(3) . . ?
C77 C76 S1 119(3) . . ?
C78 C77 C76 122(4) . . ?
C78 C77 H77 118.9 . . ?
C76 C77 H77 118.9 . . ?
C77 C78 C79 118(4) . . ?
C77 C78 H78 121.2 . . ?
C79 C78 H78 121.2 . . ?
C99 C79 C78 123(5) . . ?
C99 C79 C80 112(6) . . ?
C78 C79 C80 124(4) . . ?
C81 C80 C79 116(4) . . ?
C81 C80 H80 122.2 . . ?
C79 C80 H80 122.2 . . ?
C76 C81 C80 118(4) . . ?
C76 C81 H81 121.1 . . ?
C80 C81 H81 121.1 . . ?
C87 C82 C83 123(3) . . ?
C87 C82 C73 120(4) . . ?
C83 C82 C73 117(3) . . ?
C84 C83 C82 122(3) . . ?
C84 C83 C88 128(4) . . ?
C82 C83 C88 111(3) . . ?
C83 C84 C85 117(4) . . ?
C83 C84 H84 121.5 . . ?
C85 C84 H84 121.5 . . ?
C84 C85 C86 125(4) . . ?
C84 C85 H85 117.4 . . ?
C86 C85 H85 117.4 . . ?
C87 C86 C85 115(4) . . ?
C87 C86 H86 122.4 . . ?
C85 C86 H86 122.4 . . ?
C82 C87 C86 117(4) . . ?
C82 C87 H87 121.3 . . ?
C86 C87 H87 121.3 . . ?
C83 C88 H88A 109.5 . . ?
C83 C88 H88B 109.5 . . ?
H88A C88 H88B 109.5 . . ?
C83 C88 H88C 109.5 . . ?
H88A C88 H88C 109.5 . . ?
H88B C88 H88C 109.5 . . ?
C75 C89 C90 115(3) . . ?
C75 C89 H89 122.3 . . ?
C90 C89 H89 122.3 . . ?
O1 C90 O2 120(3) . . ?
O1 C90 C89 131(3) . . ?
O2 C90 C89 109(3) . . ?
O2 C93 C94 110(5) . . ?
O2 C93 H93A 109.7 . . ?
C94 C93 H93A 109.7 . . ?
O2 C93 H93B 109.7 . . ?
C94 C93 H93B 109.7 . . ?
H93A C93 H93B 108.2 . . ?
C93 C94 H94A 109.5 . . ?
C93 C94 H94B 109.5 . . ?
H94A C94 H94B 109.5 . . ?
C93 C94 H94C 109.5 . . ?
H94A C94 H94C 109.5 . . ?
H94B C94 H94C 109.5 . . ?
O6 C96 O5 117(4) . . ?
O6 C96 C73 124(4) . . ?
O5 C96 C73 118(4) . . ?
O5 C97 C98 119(5) . . ?
O5 C97 H97A 107.7 . . ?
C98 C97 H97A 107.7 . . ?
O5 C97 H97B 107.7 . . ?
C98 C97 H97B 107.7 . . ?
H97A C97 H97B 107.1 . . ?
C97 C98 H98A 109.5 . . ?
C97 C98 H98B 109.5 . . ?
H98A C98 H98B 109.5 . . ?
C97 C98 H98C 109.5 . . ?
H98A C98 H98C 109.5 . . ?
H98B C98 H98C 109.5 . . ?
C79 C99 H99A 109.5 . . ?
C79 C99 H99B 109.5 . . ?
H99A C99 H99B 109.5 . . ?
C79 C99 H99C 109.5 . . ?
H99A C99 H99C 109.5 . . ?
H99B C99 H99C 109.5 . . ?
C90 O2 C93 114(4) . . ?
C96 O5 C97 138(5) . . ?
O3 S1 O4 114(2) . . ?
O3 S1 N25 106.3(19) . . ?
O4 S1 N25 106(2) . . ?
O3 S1 C76 115(2) . . ?
O4 S1 C76 108(2) . . ?
N25 S1 C76 107(2) . . ?
C75 N25 C73 96(3) . . ?
C75 N25 S1 123(3) . . ?
C73 N25 S1 132(3) . . ?
C91A C90A C95A 103(2) . . ?
C91A C90A H90A 111.1 . . ?
C95A C90A H90A 111.1 . . ?
C91A C90A H90B 111.1 . . ?
C95A C90A H90B 111.1 . . ?
H90A C90A H90B 109.1 . . ?
C92A C91A C90A 111(2) . . ?
C92A C91A H91A 109.4 . . ?
C90A C91A H91A 109.4 . . ?
C92A C91A H91B 109.4 . . ?
C90A C91A H91B 109.4 . . ?
H91A C91A H91B 108.0 . . ?
C91A C92A C93A 111(2) . . ?
C91A C92A H92A 109.5 . . ?
C93A C92A H92A 109.5 . . ?
C91A C92A H92B 109.5 . . ?
C93A C92A H92B 109.5 . . ?
H92A C92A H92B 108.1 . . ?
C94A C93A C92A 105(2) . . ?
C94A C93A H93C 110.7 . . ?
C92A C93A H93C 110.7 . . ?
C94A C93A H93D 110.7 . . ?
C92A C93A H93D 110.7 . . ?
H93C C93A H93D 108.8 . . ?
C93A C94A C95A 115(3) . . ?
C93A C94A H94D 108.5 . . ?
C95A C94A H94D 108.5 . . ?
C93A C94A H94E 108.5 . . ?
C95A C94A H94E 108.5 . . ?
H94D C94A H94E 107.5 . . ?
C94A C95A C90A 99(2) . . ?
C94A C95A H95A 112.0 . . ?
C90A C95A H95A 112.0 . . ?
C94A C95A H95B 112.0 . . ?
C90A C95A H95B 112.0 . . ?
H95A C95A H95B 109.7 . . ?
C117 C116 Cl17 105(3) . . ?
C117 C116 H11A 110.8 . . ?
Cl17 C116 H11A 110.8 . . ?
C117 C116 H11B 110.8 . . ?
Cl17 C116 H11B 110.8 . . ?
H11A C116 H11B 108.9 . . ?
C116 C117 Cl18 123(4) . . ?
C116 C117 H11C 106.6 . . ?
Cl18 C117 H11C 106.6 . . ?
C116 C117 H11D 106.6 . . ?
Cl18 C117 H11D 106.6 . . ?
H11C C117 H11D 106.6 . . ?
C127 C126 Cl27 101(3) . . ?
C127 C126 H12D 111.6 . . ?
Cl27 C126 H12D 111.6 . . ?
C127 C126 H12E 111.6 . . ?
Cl27 C126 H12E 111.6 . . ?
H12D C126 H12E 109.4 . . ?
C126 C127 Cl28 124(4) . . ?
C126 C127 H12F 106.3 . . ?
Cl28 C127 H12F 106.3 . . ?
C126 C127 H12G 106.3 . . ?
Cl28 C127 H12G 106.3 . . ?
H12F C127 H12G 106.4 . . ?
C126 Cl27 I9B 74(7) . 3_444 ?
C107 C106 Cl7 103(3) . . ?
C107 C106 H10I 111.2 . . ?
Cl7 C106 H10I 111.2 . . ?
C107 C106 H10J 111.2 . . ?
Cl7 C106 H10J 111.2 . . ?
H10I C106 H10J 109.1 . . ?
C106 C107 Cl8 124(4) . . ?
C106 C107 H10K 106.3 . . ?
Cl8 C107 H10K 106.3 . . ?
C106 C107 H10L 106.3 . . ?
Cl8 C107 H10L 106.3 . . ?
H10K C107 H10L 106.4 . . ?
C111 C110 Cl11 104(3) . . ?
C111 C110 H11E 110.9 . . ?
Cl11 C110 H11E 110.9 . . ?
C111 C110 H11F 110.9 . . ?
Cl11 C110 H11F 110.9 . . ?
H11E C110 H11F 108.9 . . ?
C110 C111 Cl12 129(4) . . ?
C110 C111 H11G 104.9 . . ?
Cl12 C111 H11G 104.9 . . ?
C110 C111 H11H 104.9 . . ?
Cl12 C111 H11H 104.9 . . ?
H11G C111 H11H 105.8 . . ?
C109 C108 Cl9 99(3) . . ?
C109 C108 H10M 111.9 . . ?
Cl9 C108 H10M 111.9 . . ?
C109 C108 H10N 111.9 . . ?
Cl9 C108 H10N 111.9 . . ?
H10M C108 H10N 109.6 . . ?
C108 C109 Cl10 123(4) . . ?
C108 C109 H10O 106.5 . . ?
Cl10 C109 H10O 106.5 . . ?
C108 C109 H10P 106.5 . . ?
Cl10 C109 H10P 106.5 . . ?
H10O C109 H10P 106.5 . . ?
C109 Cl10 Cl15 140(4) . 4_547 ?
C105 C104 Cl5 100(3) . . ?
C105 C104 H10Q 111.7 . . ?
Cl5 C104 H10Q 111.7 . . ?
C105 C104 H10R 111.7 . . ?
Cl5 C104 H10R 111.7 . . ?
H10Q C104 H10R 109.5 . . ?
C104 C105 Cl6 122(4) . . ?
C104 C105 H10S 106.8 . . ?
Cl6 C105 H10S 106.8 . . ?
C104 C105 H10T 106.8 . . ?
Cl6 C105 H10T 106.8 . . ?
H10S C105 H10T 106.6 . . ?
C113 C112 Cl13 100(3) . . ?
C113 C112 H11I 111.8 . . ?
Cl13 C112 H11I 111.8 . . ?
C113 C112 H11J 111.8 . . ?
Cl13 C112 H11J 111.8 . . ?
H11I C112 H11J 109.5 . . ?
C112 C113 Cl14 124(4) . . ?
C112 C113 H11K 106.4 . . ?
Cl14 C113 H11K 106.4 . . ?
C112 C113 H11L 106.4 . . ?
Cl14 C113 H11L 106.4 . . ?
H11K C113 H11L 106.5 . . ?
C115 C114 Cl15 102(3) . . ?
C115 C114 H11M 111.4 . . ?
Cl15 C114 H11M 111.4 . . ?
C115 C114 H11N 111.4 . . ?
Cl15 C114 H11N 111.4 . . ?
H11M C114 H11N 109.3 . . ?
C114 C115 Cl16 126(4) . . ?
C114 C115 H11O 105.8 . . ?
Cl16 C115 H11O 105.8 . . ?
C114 C115 H11P 105.8 . . ?
Cl16 C115 H11P 105.8 . . ?
H11O C115 H11P 106.2 . . ?
C114 Cl15 Cl10 92(5) . 4_557 ?
C119 C118 Cl19 101(3) . . ?
C119 C118 H11Q 111.6 . . ?
Cl19 C118 H11Q 111.6 . . ?
C119 C118 H11R 111.6 . . ?
Cl19 C118 H11R 111.6 . . ?
H11Q C118 H11R 109.4 . . ?
C118 C119 Cl20 127(4) . . ?
C118 C119 H11S 105.6 . . ?
Cl20 C119 H11S 105.6 . . ?
C118 C119 H11T 105.6 . . ?
Cl20 C119 H11T 105.6 . . ?
H11S C119 H11T 106.1 . . ?
C121 C120 Cl21 100(3) . . ?
C121 C120 H12H 111.7 . . ?
Cl21 C120 H12H 111.7 . . ?
C121 C120 H12I 111.7 . . ?
Cl21 C120 H12I 111.7 . . ?
H12H C120 H12I 109.5 . . ?
C120 C121 Cl22 126(4) . . ?
C120 C121 H12J 105.8 . . ?
Cl22 C121 H12J 105.8 . . ?
C120 C121 H12K 105.8 . . ?
Cl22 C121 H12K 105.8 . . ?
H12J C121 H12K 106.2 . . ?
C123 C122 Cl23 117(4) . . ?
C123 C122 H12L 108.1 . . ?
Cl23 C122 H12L 108.1 . . ?
C123 C122 H12M 108.1 . . ?
Cl23 C122 H12M 108.1 . . ?
H12L C122 H12M 107.3 . . ?
C122 C123 Cl24 115(4) . . ?
C122 C123 H12N 108.4 . . ?
Cl24 C123 H12N 108.4 . . ?
C122 C123 H12O 108.4 . . ?
Cl24 C123 H12O 108.4 . . ?
H12N C123 H12O 107.5 . . ?
N23 Zn1 N1 97.1(6) 3_444 . ?
N23 Zn1 I2A 111.0(5) 3_444 . ?
N1 Zn1 I2A 113.1(4) . . ?
N23 Zn1 I1 109.0(5) 3_444 . ?
N1 Zn1 I1 104.0(4) . . ?
I2A Zn1 I1 120.00(16) . . ?
N23 Zn1 I2B 103.8(5) 3_444 . ?
N1 Zn1 I2B 106.4(4) . . ?
I2A Zn1 I2B 11.45(18) . . ?
I1 Zn1 I2B 131.45(16) . . ?
Zn2B Zn2A N7 98(2) . . ?
Zn2B Zn2A N5 84(2) . . ?
N7 Zn2A N5 102.7(9) . . ?
Zn2B Zn2A I3B 124(3) . . ?
N7 Zn2A I3B 124.4(7) . . ?
N5 Zn2A I3B 115.4(6) . . ?
Zn2B Zn2A I3A 143(3) . . ?
N7 Zn2A I3A 112.9(7) . . ?
N5 Zn2A I3A 108.3(6) . . ?
I3B Zn2A I3A 18.8(2) . . ?
Zn2B Zn2A I4A 26.6(19) . . ?
N7 Zn2A I4A 103.9(6) . . ?
N5 Zn2A I4A 107.3(6) . . ?
I3B Zn2A I4A 101.6(4) . . ?
I3A Zn2A I4A 120.3(4) . . ?
Zn2B Zn2A I4B 13.9(18) . . ?
N7 Zn2A I4B 97.4(6) . . ?
N5 Zn2A I4B 97.4(6) . . ?
I3B Zn2A I4B 115.0(4) . . ?
I3A Zn2A I4B 133.7(4) . . ?
I4A Zn2A I4B 13.69(16) . . ?
Zn2A Zn2B I4A 146(2) . . ?
Zn2A Zn2B N5 80.8(19) . . ?
I4A Zn2B N5 128.0(9) . . ?
Zn2A Zn2B N7 67(2) . . ?
I4A Zn2B N7 117.5(8) . . ?
N5 Zn2B N7 97.4(10) . . ?
Zn2A Zn2B I3B 45(2) . . ?
I4A Zn2B I3B 105.5(6) . . ?
N5 Zn2B I3B 101.6(7) . . ?
N7 Zn2B I3B 103.8(7) . . ?
Zn2A Zn2B I4B 163(2) . . ?
I4A Zn2B I4B 17.9(2) . . ?
N5 Zn2B I4B 115.7(8) . . ?
N7 Zn2B I4B 111.6(7) . . ?
I3B Zn2B I4B 123.1(6) . . ?
Zn2A Zn2B I3A 31(2) . . ?
I4A Zn2B I3A 119.9(6) . . ?
N5 Zn2B I3A 93.1(6) . . ?
N7 Zn2B I3A 93.3(7) . . ?
I3B Zn2B I3A 14.71(17) . . ?
I4B Zn2B I3A 137.7(6) . . ?
Zn3B Zn3A N11 96.7(10) . 3_545 ?
Zn3B Zn3A N6 79.8(9) . . ?
N11 Zn3A N6 102.0(7) 3_545 . ?
Zn3B Zn3A I6B 112.8(7) . . ?
N11 Zn3A I6B 132.5(8) 3_545 . ?
N6 Zn3A I6B 118.6(5) . . ?
Zn3B Zn3A I6C 90.1(9) . . ?
N11 Zn3A I6C 141.2(7) 3_545 . ?
N6 Zn3A I6C 116.8(6) . . ?
I6B Zn3A I6C 22.7(5) . . ?
Zn3B Zn3A I5A 19.2(5) . . ?
N11 Zn3A I5A 101.2(8) 3_545 . ?
N6 Zn3A I5A 97.1(8) . . ?
I6B Zn3A I5A 97.1(4) . . ?
I6C Zn3A I5A 74.9(7) . . ?
Zn3B Zn3A I6A 140.6(7) . . ?
N11 Zn3A I6A 114.5(8) 3_545 . ?
N6 Zn3A I6A 114.0(6) . . ?
I6B Zn3A I6A 27.8(2) . . ?
I6C Zn3A I6A 50.5(6) . . ?
I5A Zn3A I6A 124.5(3) . . ?
Zn3A Zn3B I5A 150.6(8) . . ?
Zn3A Zn3B N6 75.0(9) . . ?
I5A Zn3B N6 130.7(8) . . ?
Zn3A Zn3B N11 59.4(8) . 3_545 ?
I5A Zn3B N11 123.4(7) . 3_545 ?
N6 Zn3B N11 91.6(8) . 3_545 ?
Zn3A Zn3B I6C 67.1(8) . . ?
I5A Zn3B I6C 88.7(6) . . ?
N6 Zn3B I6C 107.9(6) . . ?
N11 Zn3B I6C 115.1(8) 3_545 . ?
Zn3A Zn3B I5B 167.5(7) . . ?
I5A Zn3B I5B 21.3(3) . . ?
N6 Zn3B I5B 117.0(8) . . ?
N11 Zn3B I5B 114.7(6) 3_545 . ?
I6C Zn3B I5B 109.6(6) . . ?
Zn3A Zn3B I6B 48.3(6) . . ?
I5A Zn3B I6B 106.7(4) . . ?
N6 Zn3B I6B 98.9(6) . . ?
N11 Zn3B I6B 99.7(7) 3_545 . ?
I6C Zn3B I6B 18.8(5) . . ?
I5B Zn3B I6B 127.9(4) . . ?
N13 Zn4 N12 97.6(5) . . ?
N13 Zn4 I8B 112.5(6) . . ?
N12 Zn4 I8B 113.2(7) . . ?
N13 Zn4 I7 103.6(6) . . ?
N12 Zn4 I7 109.2(5) . . ?
I8B Zn4 I7 118.3(5) . . ?
N13 Zn4 I8A 110.0(5) . . ?
N12 Zn4 I8A 104.6(5) . . ?
I8B Zn4 I8A 10.0(6) . . ?
I7 Zn4 I8A 127.78(14) . . ?
Zn5B Zn5A N19 107.8(11) . . ?
Zn5B Zn5A N17 89.0(11) . . ?
N19 Zn5A N17 101.8(7) . . ?
Zn5B Zn5A I10C 81.4(17) . . ?
N19 Zn5A I10C 140.5(10) . . ?
N17 Zn5A I10C 117.0(9) . . ?
Zn5B Zn5A I10B 109.8(13) . . ?
N19 Zn5A I10B 128.4(9) . . ?
N17 Zn5A I10B 112.7(5) . . ?
I10C Zn5A I10B 28.6(12) . . ?
Zn5B Zn5A I9C 24.7(10) . . ?
N19 Zn5A I9C 117.2(5) . . ?
N17 Zn5A I9C 108.1(8) . . ?
I10C Zn5A I9C 59.0(13) . . ?
I10B Zn5A I9C 87.6(9) . . ?
Zn5B Zn5A I10A 138.9(10) . . ?
N19 Zn5A I10A 106.1(6) . . ?
N17 Zn5A I10A 106.1(5) . . ?
I10C Zn5A I10A 57.6(13) . . ?
I10B Zn5A I10A 29.1(8) . . ?
I9C Zn5A I10A 116.1(4) . . ?
Zn5B Zn5A I9A 17.7(9) . . ?
N19 Zn5A I9A 107.5(5) . . ?
N17 Zn5A I9A 106.2(7) . . ?
I10C Zn5A I9A 70.1(13) . . ?
I10B Zn5A I9A 98.5(8) . . ?
I9C Zn5A I9A 11.3(3) . . ?
I10A Zn5A I9A 126.58(18) . . ?
Zn5A Zn5B I9C 141.8(16) . . ?
Zn5A Zn5B I9A 152.7(15) . . ?
I9C Zn5B I9A 17.2(6) . . ?
Zn5A Zn5B I10C 73.6(18) . . ?
I9C Zn5B I10C 71.2(15) . . ?
I9A Zn5B I10C 87.7(15) . . ?
Zn5A Zn5B N17 66.2(10) . . ?
I9C Zn5B N17 139.2(13) . . ?
I9A Zn5B N17 139.9(13) . . ?
I10C Zn5B N17 106.9(12) . . ?
Zn5A Zn5B N19 51.3(10) . . ?
I9C Zn5B N19 135.2(9) . . ?
I9A Zn5B N19 124.6(8) . . ?
I10C Zn5B N19 113.6(17) . . ?
N17 Zn5B N19 84.1(9) . . ?
Zn5A Zn5B I10B 50.7(11) . . ?
I9C Zn5B I10B 94.2(11) . . ?
I9A Zn5B I10B 110.2(9) . . ?
I10C Zn5B I10B 23.2(13) . . ?
N17 Zn5B I10B 91.8(9) . . ?
N19 Zn5B I10B 95.3(11) . . ?
Zn5A Zn5B I9B 167.7(13) . . ?
I9C Zn5B I9B 39.4(8) . . ?
I9A Zn5B I9B 24.1(5) . . ?
I10C Zn5B I9B 110.5(16) . . ?
N17 Zn5B I9B 121.4(10) . . ?
N19 Zn5B I9B 117.8(7) . . ?
I10B Zn5B I9B 133.6(9) . . ?
Zn6B Zn6A I11C 117.7(19) . . ?
Zn6B Zn6A I11B 151.3(15) . . ?
I11C Zn6A I11B 33.8(14) . . ?
Zn6B Zn6A N18 79.5(12) . 3 ?
I11C Zn6A N18 128.8(11) . 3 ?
I11B Zn6A N18 114.9(6) . 3 ?
Zn6B Zn6A N24 80.0(15) . . ?
I11C Zn6A N24 129.3(11) . . ?
I11B Zn6A N24 118.8(8) . . ?
N18 Zn6A N24 99.9(9) 3 . ?
Zn6B Zn6A I12A 43.7(13) . . ?
I11C Zn6A I12A 74.2(13) . . ?
I11B Zn6A I12A 108.0(5) . . ?
N18 Zn6A I12A 110.3(6) 3 . ?
N24 Zn6A I12A 104.2(5) . . ?
Zn6B Zn6A I11A 164.9(14) . . ?
I11C Zn6A I11A 47.4(13) . . ?
I11B Zn6A I11A 13.7(4) . . ?
N18 Zn6A I11A 107.9(5) 3 . ?
N24 Zn6A I11A 110.7(6) . . ?
I12A Zn6A I11A 121.61(19) . . ?
Zn6B Zn6A I12B 30.8(13) . . ?
I11C Zn6A I12B 87.0(14) . . ?
I11B Zn6A I12B 120.8(5) . . ?
N18 Zn6A I12B 101.4(6) 3 . ?
N24 Zn6A I12B 97.3(6) . . ?
I12A Zn6A I12B 12.91(18) . . ?
I11A Zn6A I12B 134.5(3) . . ?
Zn6A Zn6B I12A 120.2(16) . . ?
Zn6A Zn6B N18 78.0(12) . 3 ?
I12A Zn6B N18 134.5(12) . 3 ?
Zn6A Zn6B N24 77.6(16) . . ?
I12A Zn6B N24 124.6(9) . . ?
N18 Zn6B N24 99.0(12) 3 . ?
Zn6A Zn6B I12B 138.2(17) . . ?
I12A Zn6B I12B 17.9(3) . . ?
N18 Zn6B I12B 127.9(11) 3 . ?
N24 Zn6B I12B 121.1(10) . . ?
Zn6A Zn6B I11C 43.2(15) . . ?
I12A Zn6B I11C 77.2(12) . . ?
N18 Zn6B I11C 105.4(12) 3 . ?
N24 Zn6B I11C 105.5(14) . . ?
I12B Zn6B I11C 95.1(13) . . ?
Zn6A Zn6B I12C 155.8(17) . . ?
I12A Zn6B I12C 35.6(6) . . ?
N18 Zn6B I12C 118.6(10) 3 . ?
N24 Zn6B I12C 114.1(10) . . ?
I12B Zn6B I12C 17.7(5) . . ?
I11C Zn6B I12C 112.7(14) . . ?
Zn6A Zn6B I11B 20.7(11) . . ?
I12A Zn6B I11B 99.9(7) . . ?
N18 Zn6B I11B 89.7(8) 3 . ?
N24 Zn6B I11B 92.3(10) . . ?
I12B Zn6B I11B 117.8(8) . . ?
I11C Zn6B I11B 22.7(11) . . ?
I12C Zn6B I11B 135.4(9) . . ?
I2B I2A Zn1 101.8(18) . . ?
I2A I2B Zn1 66.8(18) . . ?
I3B I3A Zn2A 56.3(6) . . ?
I3B I3A Zn2B 49.9(6) . . ?
Zn2A I3A Zn2B 6.6(4) . . ?
I3A I3B Zn2A 104.9(6) . . ?
I3A I3B Zn2B 115.4(7) . . ?
Zn2A I3B Zn2B 10.6(5) . . ?
I4B I4A Zn2B 117.0(7) . . ?
I4B I4A Zn2A 123.8(6) . . ?
Zn2B I4A Zn2A 7.1(5) . . ?
I4A I4B Zn2B 45.1(5) . . ?
I4A I4B Zn2A 42.5(4) . . ?
Zn2B I4B Zn2A 3.0(4) . . ?
I5B I5A Zn3B 125.7(5) . . ?
I5B I5A Zn3A 135.1(4) . . ?
Zn3B I5A Zn3A 10.2(3) . . ?
I5A I5B Zn3B 33.0(3) . . ?
I6B I6A I6C 0.4(6) . . ?
I6B I6A Zn3A 54.8(3) . . ?
I6C I6A Zn3A 55.1(5) . . ?
I6C I6B I6A 179.0(14) . . ?
I6C I6B Zn3A 83.2(12) . . ?
I6A I6B Zn3A 97.4(4) . . ?
I6C I6B Zn3B 64.3(12) . . ?
I6A I6B Zn3B 116.3(4) . . ?
Zn3A I6B Zn3B 18.9(2) . . ?
I6B I6C I6A 0.6(8) . . ?
I6B I6C Zn3A 74.1(11) . . ?
I6A I6C Zn3A 74.4(7) . . ?
I6B I6C Zn3B 96.9(12) . . ?
I6A I6C Zn3B 97.2(7) . . ?
Zn3A I6C Zn3B 22.8(3) . . ?
I8B I8A Zn4 44.1(19) . . ?
I8A I8B Zn4 126(2) . . ?
I9C I9A I9B 138(3) . . ?
I9C I9A Zn5B 80(3) . . ?
I9B I9A Zn5B 128.9(8) . . ?
I9C I9A Zn5A 75(3) . . ?
I9B I9A Zn5A 137.2(6) . . ?
Zn5B I9A Zn5A 9.6(6) . . ?
I9A I9B I9C 10.0(5) . . ?
I9A I9B Cl27 136.1(16) . 3_556 ?
I9C I9B Cl27 139.7(16) . 3_556 ?
I9A I9B Zn5B 27.0(5) . . ?
I9C I9B Zn5B 33.5(6) . . ?
Cl27 I9B Zn5B 143.1(17) 3_556 . ?
I9A I9C Zn5B 83(2) . . ?
I9A I9C I9B 32(2) . . ?
Zn5B I9C I9B 107.1(11) . . ?
I9A I9C Zn5A 94(2) . . ?
Zn5B I9C Zn5A 13.5(7) . . ?
I9B I9C Zn5A 119.7(8) . . ?
I10B I10A I10C 7.4(10) . . ?
I10B I10A Zn5A 58.8(7) . . ?
I10C I10A Zn5A 52.3(7) . . ?
I10C I10B I10A 164(2) . . ?
I10C I10B Zn5A 73.7(18) . . ?
I10A I10B Zn5A 92.1(11) . . ?
I10C I10B Zn5B 54.3(18) . . ?
I10A I10B Zn5B 111.6(11) . . ?
Zn5A I10B Zn5B 19.5(5) . . ?
I10B I10C Zn5A 78(2) . . ?
I10B I10C Zn5B 102(3) . . ?
Zn5A I10C Zn5B 25.0(7) . . ?
I10B I10C I10A 8.6(14) . . ?
Zn5A I10C I10A 70.1(14) . . ?
Zn5B I10C I10A 95.1(18) . . ?
I10B I10C C111 124(3) . 3_455 ?
Zn5A I10C C111 133(2) . 3_455 ?
Zn5B I10C C111 114(3) . 3_455 ?
I10A I10C C111 131.6(19) . 3_455 ?
I11B I11A I11C 2.8(11) . . ?
I11B I11A Zn6A 40.0(10) . . ?
I11C I11A Zn6A 41.3(9) . . ?
I11A I11B I11C 175.4(18) . . ?
I11A I11B Zn6A 126.3(14) . . ?
I11C I11B Zn6A 55.8(15) . . ?
I11A I11B Zn6B 134.3(13) . . ?
I11C I11B Zn6B 47.8(15) . . ?
Zn6A I11B Zn6B 8.0(4) . . ?
I11B I11C Zn6A 90(2) . . ?
I11B I11C I11A 1.8(7) . . ?
Zn6A I11C I11A 91.3(17) . . ?
I11B I11C Zn6B 110(2) . . ?
Zn6A I11C Zn6B 19.1(7) . . ?
I11A I11C Zn6B 110.4(17) . . ?
I12B I12A I12C 4.8(10) . . ?
I12B I12A Zn6B 93.2(12) . . ?
I12C I12A Zn6B 97.8(9) . . ?
I12B I12A Zn6A 109.3(10) . . ?
I12C I12A Zn6A 113.9(7) . . ?
Zn6B I12A Zn6A 16.1(5) . . ?
I12A I12B I12C 171.9(17) . . ?
I12A I12B Zn6B 68.9(11) . . ?
I12C I12B Zn6B 118.9(14) . . ?
I12A I12B Zn6A 57.8(10) . . ?
I12C I12B Zn6A 130.0(13) . . ?
Zn6B I12B Zn6A 11.1(5) . . ?
I12B I12C I12A 3.3(7) . . ?
I12B I12C Zn6B 43.4(11) . . ?
I12A I12C Zn6B 46.6(7) . . ?

_refine_diff_density_max         1.150
_refine_diff_density_min         -1.371
_refine_diff_density_rms         0.161

_shelx_res_file                  
;

    exp_591_sq.res created by SHELXL-2014/7


TITL shelxt_b.res in C2
CELL  1.54184  33.9973  14.9225  31.1158   90.000  101.047   90.000
ZERR     4.00   0.0010   0.0003   0.0008    0.000    0.003    0.000
LATT  -7
SYMM  - X,   Y, - Z
SFAC  C    H    N    O    ZN   I S Cl
UNIT 403.4 382.5 97.92 11.5 24 48.12 1.917 45.39
LIST 4
MERG   2
FMAP   2
PLAN   100
BOND   $H
L.S. 50 0  118

ACTA
SIMU
RIGU

DFIX 1.54 C90a C91a C91a C92a C92a C93a C93a C94a C94a C95a C95a C90a
DANG 2.51 C90a C92a C92a C94a C94a C90a C91a C93a C93a C95a C95a C91a
SIMU C90a > C95a
ISOR C90a > C95a

SADI C74 C75 C73 C74

SIMU 0.01 0.02 C122 > CL24
ISOR C122 C123

EADP ZN5B ZN5A
EADP I10A I10B I10C

EQIV $1 1/2+X, -1/2+Y, Z
FREE I10C_$1 C111
FREE C96 S1
FREE C88 O3
FREE C88 S1
FREE C88 N25
FREE C96 N25
FREE I11C I12A
FREE I12C C106
FREE I12C Cl12
FREE I5A I6C
FREE I10C I9C
FREE I10C I9A
FREE I12C H10G
FREE O3 H88A
FREE S1 H88A
FREE O3 H88C
FREE N25 H88A

SADI C90 O1 C96 O6
DFIX 1.43 C90 O2 C93 O2 C96 O5 C97 O5
DFIX 1.54 C83 C88 C93 C94 C97 C98 C73 C96
DFIX 1.54 C73 C82
DANG 2.51 C82 C88
DANG 2.51 C84 C88

FLAT C82 > C87 C88
FLAT C76 > C81 C99

DANG 2.52 C84 C88 C82 C88
DFIX -2.0 C88 O3
DFIX 1.54 C100 C101
SADI C100 Cl1 C101 Cl2
DFIX 1.54 C122 C123
DFIX 1.79 C122 CL23 C123 CL24
DANG 2.76 C122 CL24 C123 CL23 C117 CL17 C111 CL11

SUMP 1.0 0.01 1.0 2 1.0 3 1.0 4
SUMP 1.0 0.01 1.0 6 1.0 7 1.0 8
ABIN
WGHT    0.151700    3.223000
FVAR       0.59200   0.47938   0.45207   0.14564   0.60010   0.32749   0.43218
FVAR       0.27450   0.51487
AFIX  66
SAME C9 C10 C11 C12 C13 N5
SAME C14 C15 C16 C17 C18 N6
SAME C19 C20 C21 C22 C23 N7
SAME C27 C28 C29 C30 C31 N11
SAME C32 C33 C34 C35 C36 N12
SAME C37 C38 C39 C40 C41 N13
SAME C45 C46 C47 C48 C49 N17
SAME C50 C51 C52 C53 C54 N18
SAME C55 C56 C57 C58 C59 N19
SAME C63 C64 C65 C66 C67 N23
SAME C68 C69 C70 C71 C72 N24
C1    1    0.121383    0.122402    0.389702    11.00000    0.07622    0.04349 =
         0.07210   -0.01047   -0.04553   -0.00009
AFIX  43
H1    2    0.102016    0.151490    0.369297    11.00000   -1.20000
AFIX  65
C2    1    0.142886    0.169594    0.425053    11.00000    0.05931    0.03640 =
         0.06490   -0.00919   -0.03117    0.00156
AFIX  43
H2    2    0.137905    0.230257    0.428299    11.00000   -1.20000
AFIX  65
C3    1    0.171834    0.126119    0.455551    11.00000    0.04514    0.02948 =
         0.05430    0.00236   -0.02503   -0.00800
C4    1    0.179279    0.035451    0.450700    11.00000    0.08079    0.03094 =
         0.06571   -0.00081   -0.03676    0.00572
AFIX  43
H4    2    0.198647    0.006363    0.471106    11.00000   -1.20000
AFIX  65
C5    1    0.157776   -0.011743    0.415350    11.00000    0.09569    0.03981 =
         0.07489    0.00084   -0.04500    0.00574
AFIX  43
H5    2    0.162757   -0.072406    0.412104    11.00000   -1.20000
AFIX  65
N1    3    0.128828    0.031732    0.384851    11.00000    0.07813    0.03503 =
         0.05721    0.00133   -0.02569   -0.00225
AFIX   0
SAME C24 C25 C26 N8 N9 N10
SAME C42 C43 C44 N14 N15 N16
SAME C60 C61 C62 N20 N21 N22
C6    1    0.193826    0.176785    0.494084    11.00000    0.04785    0.02717 =
         0.05849    0.00225   -0.02834   -0.00400
C7    1    0.205298    0.308592    0.530519    11.00000    0.04629    0.02379 =
         0.05613   -0.00148   -0.02065   -0.00122
C8    1    0.239889    0.184766    0.554758    11.00000    0.05539    0.02462 =
         0.06631   -0.00122   -0.03288   -0.00106
N2    3    0.182930    0.262404    0.496524    11.00000    0.04903    0.02696 =
         0.06507    0.00209   -0.02639   -0.00553
N3    3    0.233319    0.273001    0.560858    11.00000    0.05332    0.02311 =
         0.06597   -0.00373   -0.03669   -0.00332
N4    3    0.222131    0.134833    0.522705    11.00000    0.05867    0.02270 =
         0.06636   -0.00295   -0.03608   -0.00339

C9    1    0.211259    0.551726    0.558598    11.00000    0.10075    0.02756 =
         0.10559   -0.01522   -0.01326   -0.01079
AFIX  43
H9    2    0.226717    0.590433    0.578385    11.00000   -1.20000
AFIX   0
C10   1    0.219870    0.460163    0.562025    11.00000    0.09749    0.03006 =
         0.10041   -0.01791   -0.03826   -0.01107
AFIX  43
H10   2    0.239737    0.437624    0.584146    11.00000   -1.20000
AFIX   0
C11   1    0.197565    0.404559    0.531097    11.00000    0.06891    0.02339 =
         0.06265   -0.00103   -0.01545   -0.00454
C12   1    0.167596    0.440505    0.500131    11.00000    0.11927    0.03549 =
         0.08473   -0.01314   -0.04526    0.02014
AFIX  43
H12   2    0.152244    0.403610    0.479333    11.00000   -1.20000
AFIX   0
C13   1    0.160194    0.531505    0.499814    11.00000    0.12059    0.03926 =
         0.09886   -0.00826   -0.01905    0.02219
AFIX  43
H13   2    0.139385    0.554853    0.479027    11.00000   -1.20000
AFIX   0
C14   1    0.306085    0.007799    0.617355    11.00000    0.08435    0.03899 =
         0.13398    0.01516   -0.08521   -0.01165
AFIX  43
H14   2    0.311882   -0.052422    0.614032    11.00000   -1.20000
AFIX   0
C15   1    0.277893    0.048784    0.585672    11.00000    0.10230    0.02446 =
         0.13074    0.00174   -0.08550    0.00536
AFIX  43
H15   2    0.263541    0.016022    0.562429    11.00000   -1.20000
AFIX   0
C16   1    0.271538    0.138896    0.589257    11.00000    0.05798    0.02200 =
         0.08706    0.00946   -0.05057   -0.00403
C17   1    0.290826    0.184785    0.625845    11.00000    0.09677    0.03734 =
         0.09269    0.00617   -0.07318   -0.00860
AFIX  43
H17   2    0.285646    0.245169    0.629643    11.00000   -1.20000
AFIX   0
C18   1    0.318163    0.138319    0.656806    11.00000    0.09733    0.04331 =
         0.11270    0.01254   -0.08597   -0.02252
AFIX  43
H18   2    0.331758    0.169252    0.681116    11.00000   -1.20000
AFIX   0
C19   1    0.101929    0.690003    0.571350    11.00000    0.14221    0.06425 =
         0.11121   -0.04376    0.02145   -0.01801
AFIX  43
H19   2    0.093362    0.649057    0.548981    11.00000   -1.20000
AFIX   0
C20   1    0.081209    0.695314    0.605202    11.00000    0.14366    0.06096 =
         0.10968   -0.03854    0.01827   -0.01516
AFIX  43
H20   2    0.063687    0.649807    0.609532    11.00000   -1.20000
AFIX   0
C21   1    0.086737    0.769559    0.632935    11.00000    0.08145    0.03974 =
         0.06610   -0.00781   -0.03018    0.01398
C22   1    0.119957    0.820512    0.631444    11.00000    0.11070    0.06626 =
         0.10962   -0.03405    0.00472   -0.01559
AFIX  43
H22   2    0.126915    0.866426    0.651683    11.00000   -1.20000
AFIX   0
C23   1    0.143502    0.804887    0.600217    11.00000    0.11344    0.06120 =
         0.10969   -0.02593    0.01012   -0.01032
AFIX  43
H23   2    0.166419    0.839262    0.600819    11.00000   -1.20000
AFIX   0
C24   1    0.062622    0.785003    0.665889    11.00000    0.07524    0.03905 =
         0.06329   -0.00829   -0.04213    0.01568
C25   1    0.011940    0.743199    0.698784    11.00000    0.06746    0.03138 =
         0.05922   -0.00216   -0.05510    0.00692
C26   1    0.048236    0.866296    0.720093    11.00000    0.06172    0.03568 =
         0.04984   -0.00284   -0.04515    0.00233
C27   1   -0.071665    0.625468    0.737240    11.00000    0.07019    0.06346 =
         0.12894    0.00298   -0.05177   -0.02374
AFIX  43
H27   2   -0.084197    0.626621    0.761307    11.00000   -1.20000
AFIX   0
C28   1   -0.038590    0.679420    0.737337    11.00000    0.07815    0.05445 =
         0.09000   -0.01079   -0.04418   -0.02494
AFIX  43
H28   2   -0.028508    0.713901    0.761875    11.00000   -1.20000
AFIX   0
C29   1   -0.020576    0.682525    0.701675    11.00000    0.06773    0.03476 =
         0.08394   -0.00658   -0.04960   -0.00166
C30   1   -0.038166    0.635466    0.665196    11.00000    0.11456    0.09363 =
         0.11834   -0.04165   -0.04524   -0.04445
AFIX  43
H30   2   -0.030344    0.643990    0.638440    11.00000   -1.20000
AFIX   0
C31   1   -0.068065    0.574628    0.669554    11.00000    0.11674    0.08971 =
         0.13976   -0.03487   -0.05083   -0.05156
AFIX  43
H31   2   -0.075856    0.533348    0.647148    11.00000   -1.20000
AFIX   0
C32   1    0.095233    1.074248    0.775099    11.00000    0.10722    0.04304 =
         0.05456   -0.00641   -0.02357   -0.02744
AFIX  43
H32   2    0.118678    1.106879    0.775967    11.00000   -1.20000
AFIX   0
C33   1    0.088540    0.999807    0.748713    11.00000    0.09746    0.04825 =
         0.06663   -0.01156   -0.02259   -0.02206
AFIX  43
H33   2    0.107142    0.983367    0.731794    11.00000   -1.20000
AFIX   0
C34   1    0.053855    0.948749    0.747240    11.00000    0.07408    0.03394 =
         0.04367   -0.00248   -0.03570   -0.00262
C35   1    0.028181    0.974841    0.773349    11.00000    0.06505    0.04785 =
         0.05794   -0.01555   -0.03919   -0.00269
AFIX  43
H35   2    0.004894    0.942064    0.773229    11.00000   -1.20000
AFIX   0
C36   1    0.036095    1.049755    0.800283    11.00000    0.08557    0.04493 =
         0.04459   -0.01333   -0.03452   -0.00601
AFIX  43
H36   2    0.018727    1.064721    0.818892    11.00000   -1.20000
AFIX   0
C37   1    0.152235    1.175840    0.919594    11.00000    0.12118    0.01297 =
         0.08776   -0.00242   -0.07842   -0.00678
AFIX  43
H37   2    0.157408    1.236301    0.916011    11.00000   -1.20000
AFIX   0
C38   1    0.174693    1.133635    0.954202    11.00000    0.07959    0.02053 =
         0.06291   -0.00461   -0.05068   -0.00375
AFIX  43
H38   2    0.195452    1.163802    0.972275    11.00000   -1.20000
AFIX   0
C39   1    0.166529    1.044725    0.962593    11.00000    0.06289    0.02317 =
         0.05549   -0.00545   -0.04305    0.00520
C40   1    0.138748    1.003080    0.931733    11.00000    0.09812    0.02652 =
         0.07550    0.00393   -0.06859   -0.01185
AFIX  43
H40   2    0.134392    0.941821    0.933720    11.00000   -1.20000
AFIX   0
C41   1    0.116928    1.051946    0.897325    11.00000    0.12636    0.02870 =
         0.08502    0.00152   -0.08594   -0.01321
AFIX  43
H41   2    0.096650    1.022666    0.878138    11.00000   -1.20000
AFIX   0
C42   1    0.190088    0.994220    0.998435    11.00000    0.06159    0.02468 =
         0.05207   -0.00441   -0.03443    0.00713
C43   1    0.238787    0.984697    1.059117    11.00000    0.06765    0.02693 =
         0.06136   -0.00148   -0.03964    0.01417
C44   1    0.202560    0.864196    1.034669    11.00000    0.08070    0.02781 =
         0.05225    0.00254   -0.02754    0.00552
C45   1    0.322437    1.033005    1.152455    11.00000    0.09560    0.04363 =
         0.08050   -0.00224   -0.06334    0.00520
AFIX  43
H45   2    0.337687    1.002625    1.175985    11.00000   -1.20000
AFIX   0
C46   1    0.293476    0.986868    1.124500    11.00000    0.08569    0.03299 =
         0.07462   -0.00309   -0.05290    0.00943
AFIX  43
H46   2    0.289267    0.926338    1.129122    11.00000   -1.20000
AFIX   0
C47   1    0.270528    1.030873    1.089350    11.00000    0.06881    0.03069 =
         0.06812   -0.00460   -0.04516    0.01900
C48   1    0.278625    1.120418    1.083734    11.00000    0.09269    0.03691 =
         0.09988    0.00619   -0.07218    0.00807
AFIX  43
H48   2    0.264412    1.151823    1.059922    11.00000   -1.20000
AFIX   0
C49   1    0.307768    1.162830    1.113493    11.00000    0.10599    0.03597 =
         0.10664    0.00074   -0.07485    0.00207
AFIX  43
H49   2    0.312218    1.223575    1.109747    11.00000   -1.20000
AFIX   0
C50   1    0.161620    0.633769    0.999479    11.00000    0.14341    0.02740 =
         0.10667    0.00184   -0.06398   -0.01344
AFIX  43
H50   2    0.140928    0.610193    0.978620    11.00000   -1.20000
AFIX   0
C51   1    0.167145    0.724829    1.002109    11.00000    0.13723    0.02374 =
         0.08696   -0.00152   -0.05696   -0.00725
AFIX  43
H51   2    0.150898    0.761590    0.982005    11.00000   -1.20000
AFIX   0
C52   1    0.196163    0.763228    1.033789    11.00000    0.10721    0.02320 =
         0.07532    0.01072   -0.04397    0.00011
C53   1    0.220695    0.706854    1.061429    11.00000    0.10327    0.02512 =
         0.09032    0.01715   -0.03989    0.00112
AFIX  43
H53   2    0.241986    0.729245    1.081908    11.00000   -1.20000
AFIX   0
C54   1    0.213089    0.614941    1.058244    11.00000    0.11743    0.02657 =
         0.09833    0.02088   -0.04223   -0.00041
AFIX  43
H54   2    0.227811    0.577233    1.079133    11.00000   -1.20000
AFIX   0
C55   1    0.432996    1.082277    1.160098    11.00000    0.11415    0.09628 =
         0.07121    0.01122   -0.02047    0.04137
AFIX  43
H55   2    0.419305    1.107779    1.134249    11.00000   -1.20000
AFIX   0
C56   1    0.465468    1.028182    1.158082    11.00000    0.10941    0.10341 =
         0.07591    0.02717   -0.01412    0.04422
AFIX  43
H56   2    0.475370    1.022299    1.132359    11.00000   -1.20000
AFIX   0
C57   1    0.482902    0.982589    1.196152    11.00000    0.07417    0.04436 =
         0.06539    0.00521   -0.02920    0.00727
C58   1    0.466655    0.991503    1.233169    11.00000    0.07010    0.02936 =
         0.06801    0.00284   -0.03068    0.00724
AFIX  43
H58   2    0.476460    0.957606    1.257992    11.00000   -1.20000
AFIX   0
C59   1    0.435313    1.051933    1.233078    11.00000    0.06954    0.04384 =
         0.06928   -0.00287   -0.03741    0.00741
AFIX  43
H59   2    0.424761    1.058957    1.258327    11.00000   -1.20000
AFIX   0
C60   1    0.516437    0.923014    1.195286    11.00000    0.07118    0.04517 =
         0.06499    0.00854   -0.02515    0.01178
C61   1    0.551179    0.798242    1.216606    11.00000    0.06641    0.03100 =
         0.05349    0.00230   -0.02739   -0.00123
C62   1    0.566815    0.884474    1.162680    11.00000    0.07708    0.04578 =
         0.06502    0.00747   -0.02052    0.00245
C63   1    0.539405    0.612158    1.295362    11.00000    0.07674    0.04019 =
         0.05856    0.01018   -0.04087   -0.00542
AFIX  43
H63   2    0.521281    0.594337    1.312603    11.00000   -1.20000
AFIX   0
C64   1    0.531545    0.690148    1.270019    11.00000    0.06275    0.04358 =
         0.05423    0.00848   -0.04395   -0.01038
AFIX  43
H64   2    0.509034    0.724824    1.271138    11.00000   -1.20000
AFIX   0
C65   1    0.557654    0.714165    1.243633    11.00000    0.07914    0.03352 =
         0.04831    0.00474   -0.03370   -0.00281
C66   1    0.589583    0.659615    1.241379    11.00000    0.12988    0.07509 =
         0.10007    0.04135    0.01484    0.03844
AFIX  43
H66   2    0.607262    0.673822    1.223001    11.00000   -1.20000
AFIX   0
C67   1    0.595142    0.582733    1.266977    11.00000    0.13082    0.06985 =
         0.09823    0.03950    0.01293    0.03641
AFIX  43
H67   2    0.615814    0.543879    1.263912    11.00000   -1.20000
AFIX   0
C68   1    0.651477    0.866596    1.100866    11.00000    0.11762    0.08345 =
         0.11619    0.03451    0.02389    0.00935
AFIX  43
H68   2    0.674648    0.832980    1.101722    11.00000   -1.20000
AFIX   0
C69   1    0.629122    0.853440    1.132499    11.00000    0.09612    0.08574 =
         0.10436    0.04146    0.00519    0.02085
AFIX  43
H69   2    0.637925    0.813745    1.155361    11.00000   -1.20000
AFIX   0
C70   1    0.593068    0.899638    1.130458    11.00000    0.08310    0.05632 =
         0.08151    0.01962   -0.01109    0.00258
C71   1    0.582125    0.961242    1.097463    11.00000    0.10845    0.09819 =
         0.10274    0.05003    0.01005    0.02644
AFIX  43
H71   2    0.558330    0.993329    1.094804    11.00000   -1.20000
AFIX   0
C72   1    0.607531    0.973784    1.068559    11.00000    0.13845    0.08780 =
         0.13673    0.05079    0.03861    0.02289
AFIX  43
H72   2    0.601058    1.018205    1.047423    11.00000   -1.20000
AFIX   0
N5    3    0.182022    0.586624    0.528433    11.00000    0.11052    0.04273 =
         0.09211   -0.00685   -0.00072    0.00786
N6    3    0.325669    0.052191    0.653205    11.00000    0.07348    0.04361 =
         0.11880    0.01719   -0.06721   -0.02591
N7    3    0.134088    0.741508    0.569176    11.00000    0.11085    0.03595 =
         0.08714   -0.00611   -0.00509    0.01210
N8    3    0.033931    0.724694    0.667854    11.00000    0.07316    0.04257 =
         0.06919   -0.01092   -0.04619    0.01182
N9    3    0.018865    0.809915    0.726532    11.00000    0.06668    0.03568 =
         0.05784   -0.00340   -0.04195   -0.00197
N10   3    0.070760    0.859765    0.690228    11.00000    0.07893    0.03979 =
         0.05251   -0.00374   -0.03817    0.01275
N11   3   -0.086162    0.571689    0.703562    11.00000    0.07282    0.05295 =
         0.13801    0.00054   -0.06913   -0.01406
N13   3    0.123249    1.138239    0.890090    11.00000    0.09257    0.02162 =
         0.06200   -0.00685   -0.05126   -0.00018
N12   3    0.069066    1.101402    0.799644    11.00000    0.09445    0.03747 =
         0.04563   -0.00373   -0.04193   -0.01394
N15   3    0.233951    0.898078    1.063848    11.00000    0.07036    0.02996 =
         0.05209   -0.00415   -0.02542    0.00858
N14   3    0.219051    1.035999    1.025807    11.00000    0.06838    0.02101 =
         0.06794   -0.00443   -0.04954    0.01061
N16   3    0.180021    0.907565    1.002097    11.00000    0.08732    0.02371 =
         0.05095    0.00224   -0.04018    0.00085
N17   3    0.329778    1.121031    1.147243    11.00000    0.08375    0.03660 =
         0.08092   -0.01123   -0.05317    0.00687
N19   3    0.420058    1.100154    1.197335    11.00000    0.07832    0.05218 =
         0.06434    0.00433   -0.03765    0.02110
N18   3    0.185516    0.578545    1.026426    11.00000    0.10830    0.02892 =
         0.08735    0.00849   -0.02860   -0.00368
N20   3    0.521536    0.852657    1.224010    11.00000    0.06424    0.03737 =
         0.05194    0.00518   -0.03557    0.00480
N21   3    0.574726    0.809921    1.187914    11.00000    0.07130    0.04320 =
         0.05814    0.00538   -0.02283    0.00382
N24   3    0.640937    0.926378    1.068799    11.00000    0.10800    0.04144 =
         0.08757    0.00754    0.00547   -0.00961
N23   3    0.572359    0.562473    1.295445    11.00000    0.09524    0.03579 =
         0.05598    0.01002   -0.02892    0.00397
N22   3    0.538506    0.942498    1.165054    11.00000    0.07739    0.04894 =
         0.07049    0.01608   -0.01973    0.00862
PART 2 -21.0
SAME C102 C103 Cl3 Cl4
SAME C104 C105 Cl5 Cl6
SAME C106 C107 Cl7 Cl8
SAME C108 C109 Cl9 Cl10
SAME C110 C111 Cl11 Cl12
SAME C112 C113 Cl13 Cl14
SAME C114 C115 Cl15 Cl16
SAME C116 C117 Cl17 Cl18
SAME C118 C119 Cl19 Cl20
SAME C120 C121 Cl21 Cl22
SAME C126 C127 Cl27 Cl28
C100  1    0.016117    0.255040    0.379340   -21.00000    0.10758    0.16234 =
         0.08548   -0.02294   -0.02616    0.04253
AFIX  23
H10A  2    0.004400    0.314526    0.376639   -21.00000   -1.20000
H10B  2    0.033495    0.247879    0.358225   -21.00000   -1.20000
AFIX   0
C101  1   -0.015970    0.181594    0.374754   -21.00000    0.10837    0.16309 =
         0.08714   -0.04468   -0.00654    0.04529
AFIX  23
H10C  2   -0.031048    0.189765    0.397960   -21.00000   -1.20000
H10D  2   -0.002444    0.124217    0.379646   -21.00000   -1.20000
AFIX   0
CL1   8    0.042254    0.232009    0.434904   -21.00000    0.13835    0.25445 =
         0.08890   -0.03748   -0.02214    0.09059
CL2   8   -0.051986    0.175398    0.322308   -21.00000    0.11159    0.23844 =
         0.10208   -0.07871   -0.01343    0.02026
PART 0
PART 2 31.0
C102  1   -0.135912    0.445592    0.317110    31.00000    0.11897    0.11530 =
         0.18514   -0.00312   -0.01594   -0.00980
AFIX  23
H10E  2   -0.155068    0.403650    0.301048    31.00000   -1.20000
H10F  2   -0.138936    0.503543    0.302732    31.00000   -1.20000
AFIX   0
C103  1   -0.093158    0.410845    0.323022    31.00000    0.12186    0.11687 =
         0.18236   -0.01607   -0.02384   -0.01005
AFIX  23
H10G  2   -0.089396    0.389900    0.294576    31.00000   -1.20000
H10H  2   -0.091558    0.358491    0.341754    31.00000   -1.20000
AFIX   0
CL3   8   -0.140208    0.453390    0.374944    31.00000    0.13100    0.12479 =
         0.19070    0.00896   -0.01894    0.03440
CL4   8   -0.049792    0.481536    0.345086    31.00000    0.10577    0.09151 =
         0.04781    0.00118   -0.00057   -0.00223

PART -1 21.0
C73   1    0.013575    0.464168    0.490714    21.00000    0.07248    0.06622 =
         0.05937    0.00443    0.00125    0.01353
C74   1    0.032615    0.422857    0.533875    21.00000    0.06980    0.07638 =
         0.06156    0.00868    0.00881    0.01738
AFIX  23
H74A  2    0.014937    0.384163    0.546547    21.00000   -1.20000
H74B  2    0.046419    0.465221    0.555201    21.00000   -1.20000
AFIX   0
C75   1    0.059562    0.373983    0.508301    21.00000    0.06941    0.07006 =
         0.04950    0.01214    0.00573    0.01523
[truncated: 884,314 more chars]
